# Supplementary material for: Serine ADP-Ribosylation Depends on HPF1
Source: Mol Cell. 2017 Mar 2;65(5):932–940.e6. doi: 10.1016/j.molcel.2017.01.003 (PMC5344681; doi:10.1016/j.molcel.2017.01.003)
Supplement: Table S1. MaxQuant Evidence Tables from SILAC Experiments Performed in This Work, Related to Figures 1, S1, and S2 — Evidence_PARP1ko_Hx: all identified peptide features from SILAC experiments from Figure 1A. ADPr_evidence_PARP1ko_Hx: ADPr identified peptide features from SILAC experiments from Figure 1A. Evidence_HPF1ko_Hx: all identified peptide features from SILAC experiments from Figure 1F. ADPr_Evidence_HPF1ko_Hx: ADPr identified peptide features from SILAC experiments from Figure 1F. Evidence_HPF1ko_PARP1: all identified peptide features from SILAC experiments from Figure S2G. ADPr_Evidence_HPF1ko_PARP1: ADPr identified peptide features from SILAC experiments from Figure S2G. [file mmc2.xlsx]

## Sheet: Evidence_PARP1ko_Hx
Table S1
Sequence	Length	K.Count	Modifications	Modified.sequence	Missed.cleavages	Proteins	Leading.proteins	Leading.razor.protein	Gene.names	Protein.names	Experiment	MS.MS.m.z	Charge	m.z	Mass	Resolution	Mass.Error..ppm.	Mass.Error..Da.	Uncalibrated.Mass.Error..ppm.	Uncalibrated.Mass.Error..Da.	PEP	MS.MS.Count	Score	Delta.score	Ratio.H.L	Ratio.H.L.normalized	Intensity	Intensity.L	Intensity.H
AARKSAPATGGVKKPHR	17	3	Unmodified	_AARKSAPATGGVKKPHR_	4	Q71DI3;P68431;Q5TEC6	Q71DI3;P68431;Q5TEC6	Q71DI3	HIST2H3A;HIST1H3A;HIST2H3PS2	Histone H3.2;Histone H3.1;Histone H3	Reverse	433.76	4	433.758	1731	90212.5	0.25718	0.00011155	0.92522	0.00040132	1.195e-08	1	60.595	57.515	1.2127	1.2132	13692000	5403500	8288200
AARKSAPATGGVKKPHR	17	3	Unmodified	_AARKSAPATGGVKKPHR_	4	Q71DI3;P68431;Q5TEC6	Q71DI3;P68431;Q5TEC6	Q71DI3	HIST2H3A;HIST1H3A;HIST2H3PS2	Histone H3.2;Histone H3.1;Histone H3	Forward	352.02	5	347.208	1731	100227	-0.073966	-2.5682e-05	-0.23819	-8.27e-05	3.1755e-34	2	125.67	124.04	1.0325	1.0848	111600000	56129000	55474000
AARKSAPATGGVKKPHR	17	3	Unmodified	_AARKSAPATGGVKKPHR_	4	Q71DI3;P68431;Q5TEC6	Q71DI3;P68431;Q5TEC6	Q71DI3	HIST2H3A;HIST1H3A;HIST2H3PS2	Histone H3.2;Histone H3.1;Histone H3	Forward	434.01	4	433.758	1731	88721.1	0.31907	0.0001384	1.6918	0.00073385	7.9236e-09	1	64.346	60.874	1.6316	1.6349	16381000	4115900	12265000
AARKSAPATGGVKKPHR	17	3	Unmodified	_AARKSAPATGGVKKPHR_	4	Q71DI3;P68431;Q5TEC6	Q71DI3;P68431;Q5TEC6	Q71DI3	HIST2H3A;HIST1H3A;HIST2H3PS2	Histone H3.2;Histone H3.1;Histone H3	Reverse	433.76	4	433.758	1731	90982.6	0.202	8.762e-05	0.83353	0.00036155	7.7728e-06	1	53.417	51.823	0.88229	0.87781	20718000	10759000	9958400
AARKSAPATGGVKKPHR	17	3	Unmodified	_AARKSAPATGGVKKPHR_	4	Q71DI3;P68431;Q5TEC6	Q71DI3;P68431;Q5TEC6	Q71DI3	HIST2H3A;HIST1H3A;HIST2H3PS2	Histone H3.2;Histone H3.1;Histone H3	Reverse	347.41	5	347.208	1731	98050.8	0.028998	1.0068e-05	0.61329	0.00021294	1.2258e-08	1	60.307	56.989	0.74527	0.71446	148080000	80810000	67273000
AARKSAPATGGVKKPHR	17	3	3 Methyl (KR)	_AARK(me)SAPATGGVK(me)K(me)PHR_	4	Q71DI3;P68431;Q5TEC6	Q71DI3;P68431;Q5TEC6	Q71DI3	HIST2H3A;HIST1H3A;HIST2H3PS2	Histone H3.2;Histone H3.1;Histone H3	Reverse	444.27	4	444.269	1773.05	88229.1	-0.51883	-0.0002305	-0.10898	-4.8416e-05	2.6085e-65	1	167.38	146.71	0.70074	0.75087	137530000	80826000	56700000
AARKSAPATGGVKKPHR	17	3	3 Methyl (KR)	_AAR(me)K(me)SAPATGGVK(me)KPHR_	4	Q71DI3;P68431;Q5TEC6	Q71DI3;P68431;Q5TEC6	Q71DI3	HIST2H3A;HIST1H3A;HIST2H3PS2	Histone H3.2;Histone H3.1;Histone H3	Forward	360.43	5	355.617	1773.05	97565.2	-0.23323	-8.294e-05	-0.31825	-0.00011318	3.7257e-14	3	82.942	64.651	1.4609	1.291	1209000000	489780000	719250000
AARKSAPATGGVKKPHR	17	3	3 Methyl (KR)	_AARK(me)SAPATGGVK(me)K(me)PHR_	4	Q71DI3;P68431;Q5TEC6	Q71DI3;P68431;Q5TEC6	Q71DI3	HIST2H3A;HIST1H3A;HIST2H3PS2	Histone H3.2;Histone H3.1;Histone H3	Forward	444.52	4	444.269	1773.05	89115.7	-0.13231	-5.8779e-05	-0.070578	-3.1356e-05	9.1798e-35	2	132.25	113.24	1.2723	1.3086	95124000	54383000	40741000
AARKSAPATGGVKKPHR	17	3	3 Methyl (KR)	_AAR(me)KSAPATGGVK(me)K(me)PHR_	4	Q71DI3;P68431;Q5TEC6	Q71DI3;P68431;Q5TEC6	Q71DI3	HIST2H3A;HIST1H3A;HIST2H3PS2	Histone H3.2;Histone H3.1;Histone H3	Forward	360.626	5	355.617	1773.05	96279	0.30348	0.00010792	-0.10672	-3.7951e-05	7.4769e-33	2	132.14	93.52	1.2509	1.2295	1768200	826120	942040
AARKSAPATGGVKKPHR	17	3	3 Methyl (KR)	_AARKSAPATGGVK(me)K(me)PHR(me)_	4	Q71DI3;P68431;Q5TEC6	Q71DI3;P68431;Q5TEC6	Q71DI3	HIST2H3A;HIST1H3A;HIST2H3PS2	Histone H3.2;Histone H3.1;Histone H3	Reverse	450.28	4	444.269	1773.05	87085.5	0.36851	0.00016372	0.31979	0.00014207	0.00014757	1	55.437	42.012	27.249	30.206	11735000	692400	11043000
AARKSAPATGGVKKPHR	17	3	3 Methyl (KR)	_AARK(me)SAPATGGVK(me)K(me)PHR_	4	Q71DI3;P68431;Q5TEC6	Q71DI3;P68431;Q5TEC6	Q71DI3	HIST2H3A;HIST1H3A;HIST2H3PS2	Histone H3.2;Histone H3.1;Histone H3	Reverse	444.27	4	444.269	1773.05	85892.6	0.31749	0.00014105	0.12879	5.7218e-05	2.0521e-63	1	177.42	134.47	21.652	23.928	62197000	2894900	59303000
AARKSAPATGGVKKPHR	17	3	3 Methyl (KR)	_AARK(me)SAPATGGVK(me)K(me)PHR_	4	Q71DI3;P68431;Q5TEC6	Q71DI3;P68431;Q5TEC6	Q71DI3	HIST2H3A;HIST1H3A;HIST2H3PS2	Histone H3.2;Histone H3.1;Histone H3	Forward	360.627	5	355.617	1773.05	97116.9	0.34646	0.00012321	0.19299	6.8632e-05	3.0855e-35	2	142.62	108.75	1.3349	1.3019	943580	454620	488960
AARKSAPATGGVKKPHR	17	3	3 Methyl (KR)	_AARKSAPATGGVK(me)K(me)PHR(me)_	4	Q71DI3;P68431;Q5TEC6	Q71DI3;P68431;Q5TEC6	Q71DI3	HIST2H3A;HIST1H3A;HIST2H3PS2	Histone H3.2;Histone H3.1;Histone H3	Reverse	360.425	5	355.617	1773.05	98990.8	-0.23663	-8.415e-05	-0.34311	-0.00012201	4.774e-07	1	77.726	68.08	0.56914	0.61469	891550	489780	401770
AARKSAPATGGVKKPHR	17	3	3 Methyl (KR)	_AAR(me)KSAPATGGVK(me)K(me)PHR_	4	Q71DI3;P68431;Q5TEC6	Q71DI3;P68431;Q5TEC6	Q71DI3	HIST2H3A;HIST1H3A;HIST2H3PS2	Histone H3.2;Histone H3.1;Histone H3	Reverse	355.818	5	355.617	1773.05	95889.5	0.060429	2.1489e-05	-0.11363	-4.0409e-05	2.5449e-33	1	139.08	117.41	0.61522	0.68453	6206200	3347400	2858800
AARKSAPATGGVKKPHR	17	3	3 Methyl (KR)	_AARK(me)SAPATGGVK(me)K(me)PHR_	4	Q71DI3;P68431;Q5TEC6	Q71DI3;P68431;Q5TEC6	Q71DI3	HIST2H3A;HIST1H3A;HIST2H3PS2	Histone H3.2;Histone H3.1;Histone H3	Reverse	444.52	4	444.269	1773.05	88360.2	0.61717	0.00027419	0.097818	4.3457e-05	1.2543e-42	1	144.55	114.48	16.92	18.686	44045000	1977200	42068000
AARKSAPATGGVKKPHR	17	3	3 Methyl (KR)	_AARK(me)SAPATGGVK(me)K(me)PHR_	4	Q71DI3;P68431;Q5TEC6	Q71DI3;P68431;Q5TEC6	Q71DI3	HIST2H3A;HIST1H3A;HIST2H3PS2	Histone H3.2;Histone H3.1;Histone H3	Forward	444.52	4	444.269	1773.05	87518.6	-0.47343	-0.00021033	0.48292	0.00021455	2.044e-53	2	156.44	126.04	1.5636	1.5505	113910000	45223000	68687000
AARKSAPATGGVKKPHR	17	3	3 Methyl (KR)	_AARK(me)SAPATGGVK(me)K(me)PHR_	4	Q71DI3;P68431;Q5TEC6	Q71DI3;P68431;Q5TEC6	Q71DI3	HIST2H3A;HIST1H3A;HIST2H3PS2	Histone H3.2;Histone H3.1;Histone H3	Reverse	355.82	5	355.617	1773.05	97504.3	-0.315	-0.00011202	0.14758	5.2481e-05	3.476e-19	2	92.8	78.207	0.59578	0.67865	1416100000	875640000	540510000
AARKSAPATGGVKKPHR	17	3	3 Methyl (KR)	_AARK(me)SAPATGGVK(me)K(me)PHR_	4	Q71DI3;P68431;Q5TEC6	Q71DI3;P68431;Q5TEC6	Q71DI3	HIST2H3A;HIST1H3A;HIST2H3PS2	Histone H3.2;Histone H3.1;Histone H3	Reverse	444.27	4	444.269	1773.05	88697.2	-0.27722	-0.00012316	0.28973	0.00012872	1.0983e-42	1	135.58	102.04	0.66615	0.63664	134190000	84535000	49653000
AARKSAPATGGVKKPHR	17	3	3 Methyl (KR)	_AARK(me)SAPATGGVK(me)K(me)PHR_	4	Q71DI3;P68431;Q5TEC6	Q71DI3;P68431;Q5TEC6	Q71DI3	HIST2H3A;HIST1H3A;HIST2H3PS2	Histone H3.2;Histone H3.1;Histone H3	Reverse	444.27	4	444.269	1773.05	88828.6	-0.26862	-0.00011934	0.95108	0.00042254	2.2604e-43	1	145.27	119.65	0.65142	0.64378	64465000	37246000	27219000
AARKSAPATGGVKKPHR	17	3	3 Methyl (KR)	_AARK(me)SAPATGGVK(me)K(me)PHR_	4	Q71DI3;P68431;Q5TEC6	Q71DI3;P68431;Q5TEC6	Q71DI3	HIST2H3A;HIST1H3A;HIST2H3PS2	Histone H3.2;Histone H3.1;Histone H3	Forward	444.27	4	444.269	1773.05	87921.1	-0.44344	-0.00019701	-0.60364	-0.00026818	3.0538e-80	2	185.71	156.13	1.5438	1.5125	141940000	54894000	87042000
AARKSAPATGGVKKPHR	17	3	4 Methyl (KR)	_AAR(me)K(me)SAPATGGVK(me)K(me)PHR_	4	Q71DI3;P68431;Q5TEC6	Q71DI3;P68431;Q5TEC6	Q71DI3	HIST2H3A;HIST1H3A;HIST2H3PS2	Histone H3.2;Histone H3.1;Histone H3	Reverse	448.02	4	447.773	1787.06	88765.7	-0.23968	-0.00010732	0.30813	0.00013797	1.1274e-27	1	117.3	8.5429	1.1309	1.1463	55324000	24727000	30597000
AARKSAPATGGVKKPHR	17	3	4 Methyl (KR)	_AAR(me)K(me)SAPATGGVK(me)K(me)PHR_	4	Q71DI3;P68431;Q5TEC6	Q71DI3;P68431;Q5TEC6	Q71DI3	HIST2H3A;HIST1H3A;HIST2H3PS2	Histone H3.2;Histone H3.1;Histone H3	Forward	363.23	5	358.42	1787.06	97845.4	0.0066696	2.3905e-06	0.0042488	1.5228e-06	2.9962e-27	1	110.12	9.0675	1.454	1.504	160530000	63068000	97460000
AARKSAPATGGVKKPHR	17	3	4 Methyl (KR)	_AAR(me)K(me)SAPATGGVK(me)K(me)PHR_	4	Q71DI3;P68431;Q5TEC6	Q71DI3;P68431;Q5TEC6	Q71DI3	HIST2H3A;HIST1H3A;HIST2H3PS2	Histone H3.2;Histone H3.1;Histone H3	Forward	453.78	4	447.773	1787.06	88838.4	0.61548	0.0002756	0.82585	0.00036979	2.7978e-22	1	99.813	7.5778	1.6446	1.6486	12561000	4464300	8096600
AARKSAPATGGVKKPHR	17	3	4 Methyl (KR)	_AAR(me)K(me)SAPATGGVK(me)K(me)PHR_	4	Q71DI3;P68431;Q5TEC6	Q71DI3;P68431;Q5TEC6	Q71DI3	HIST2H3A;HIST1H3A;HIST2H3PS2	Histone H3.2;Histone H3.1;Histone H3	Reverse	358.82	5	358.42	1787.06	96953.2	-0.052865	-1.8948e-05	-0.29958	-0.00010738	6.7276e-25	1	126.63	7.1746	0.98778	1.0535	1440000	641000	798960
AARKSAPATGGVKKPHR	17	3	4 Methyl (KR)	_AAR(me)K(me)SAPATGGVK(me)K(me)PHR_	4	Q71DI3;P68431;Q5TEC6	Q71DI3;P68431;Q5TEC6	Q71DI3	HIST2H3A;HIST1H3A;HIST2H3PS2	Histone H3.2;Histone H3.1;Histone H3	Forward	448.02	4	447.773	1787.06	NA	0.76204	0.00034122	NA	NA	0.00010883	1	85.046	6.8214	NA	NA	4048200	4048200	0
AARKSAPATGGVKKPHR	17	3	4 Methyl (KR)	_AAR(me)K(me)SAPATGGVK(me)K(me)PHR_	4	Q71DI3;P68431;Q5TEC6	Q71DI3;P68431;Q5TEC6	Q71DI3	HIST2H3A;HIST1H3A;HIST2H3PS2	Histone H3.2;Histone H3.1;Histone H3	Reverse	453.78	4	447.773	1787.06	88439.7	0.21292	9.534e-05	0.93963	0.00042074	2.9816e-34	1	126.25	16.703	0.92631	0.96222	53665000	29499000	24165000
AARKSAPATGGVKKPHR	17	3	4 Methyl (KR)	_AAR(me)K(me)SAPATGGVK(me)K(me)PHR_	4	Q71DI3;P68431;Q5TEC6	Q71DI3;P68431;Q5TEC6	Q71DI3	HIST2H3A;HIST1H3A;HIST2H3PS2	Histone H3.2;Histone H3.1;Histone H3	Forward	453.78	4	447.773	1787.06	89945	0.68731	0.00030776	0.56647	0.00025365	5.6664e-19	1	90.385	7.9361	1.6788	1.6505	18989000	6114200	12875000
AARKSAPATGGVKKPHR	17	3	2 Methyl (KR)	_AARKSAPATGGVK(me)K(me)PHR_	4	Q71DI3;P68431;Q5TEC6	Q71DI3;P68431;Q5TEC6	Q71DI3	HIST2H3A;HIST1H3A;HIST2H3PS2	Histone H3.2;Histone H3.1;Histone H3	Reverse	440.77	4	440.766	1759.03	NA	0.021343	9.4073e-06	NA	NA	2.4548e-15	1	124.29	90.413	NA	NA	24750000	24750000	0
AARKSAPATGGVKKPHR	17	3	2 Methyl (KR)	_AAR(me)KSAPATGGVK(me)KPHR_	4	Q71DI3;P68431;Q5TEC6	Q71DI3;P68431;Q5TEC6	Q71DI3	HIST2H3A;HIST1H3A;HIST2H3PS2	Histone H3.2;Histone H3.1;Histone H3	Reverse	441.02	4	440.766	1759.03	NA	0.14763	6.5069e-05	NA	NA	0.00031843	1	88.149	58.067	NA	NA	38053000	38053000	0
AARKSAPATGGVKKPHR	17	3	2 Methyl (KR)	_AARKSAPATGGVK(me)K(me)PHR_	4	Q71DI3;P68431;Q5TEC6	Q71DI3;P68431;Q5TEC6	Q71DI3	HIST2H3A;HIST1H3A;HIST2H3PS2	Histone H3.2;Histone H3.1;Histone H3	Forward	441.02	4	440.766	1759.03	89208.3	0.12518	5.5173e-05	0.11936	5.2608e-05	5.0147e-19	1	91.065	80.42	0.74592	0.76393	74662000	41296000	33366000
AARKSAPATGGVKKPHR	17	3	2 Methyl (KR)	_AARKSAPATGGVK(me)K(me)PHR_	4	Q71DI3;P68431;Q5TEC6	Q71DI3;P68431;Q5TEC6	Q71DI3	HIST2H3A;HIST1H3A;HIST2H3PS2	Histone H3.2;Histone H3.1;Histone H3	Forward	352.81	5	352.814	1759.03	98609.7	0.71159	0.00025106	0.57731	0.00020368	1.8453e-13	2	76.341	69.739	0.73757	0.67388	534580000	296700000	237880000
AARKSAPATGGVKKPHR	17	3	2 Methyl (KR)	_AARK(me)SAPATGGVK(me)KPHR_	4	Q71DI3;P68431;Q5TEC6	Q71DI3;P68431;Q5TEC6	Q71DI3	HIST2H3A;HIST1H3A;HIST2H3PS2	Histone H3.2;Histone H3.1;Histone H3	Forward	352.81	5	352.814	1759.03	98277.6	0.15919	5.6164e-05	0.045082	1.5905e-05	6.8604e-19	2	88.596	58.002	2.1615	1.9848	440450000	144920000	295540000
AARKSAPATGGVKKPHR	17	3	2 Methyl (KR)	_AARK(me)SAPATGGVK(me)KPHR_	4	Q71DI3;P68431;Q5TEC6	Q71DI3;P68431;Q5TEC6	Q71DI3	HIST2H3A;HIST1H3A;HIST2H3PS2	Histone H3.2;Histone H3.1;Histone H3	Forward	446.78	4	440.766	1759.03	88162.5	-0.083895	-3.6978e-05	-0.05165	-2.2765e-05	1.0673e-13	1	79.88	9.9454	2.218	2.2404	49986000	12093000	37892000
AARKSAPATGGVKKPHR	17	3	2 Methyl (KR)	_AARKSAPATGGVK(me)K(me)PHR_	4	Q71DI3;P68431;Q5TEC6	Q71DI3;P68431;Q5TEC6	Q71DI3	HIST2H3A;HIST1H3A;HIST2H3PS2	Histone H3.2;Histone H3.1;Histone H3	Forward	352.814	5	352.814	1759.03	94595.5	-0.41944	-0.00014798	-0.90423	-0.00031903	1.6214e-25	2	129.05	118.68	0.59792	0.58905	904420	605230	299200
AARKSAPATGGVKKPHR	17	3	2 Methyl (KR)	_AARKSAPATGGVK(me)K(me)PHR_	4	Q71DI3;P68431;Q5TEC6	Q71DI3;P68431;Q5TEC6	Q71DI3	HIST2H3A;HIST1H3A;HIST2H3PS2	Histone H3.2;Histone H3.1;Histone H3	Forward	440.765	4	440.766	1759.03	90500.6	-0.082811	-3.65e-05	-0.64188	-0.00028292	3.3213e-33	2	137.61	125.19	1.1029	1.0873	545550	258040	287510
AARKSAPATGGVKKPHR	17	3	2 Methyl (KR)	_AARKSAPATGGVK(me)K(me)PHR_	4	Q71DI3;P68431;Q5TEC6	Q71DI3;P68431;Q5TEC6	Q71DI3	HIST2H3A;HIST1H3A;HIST2H3PS2	Histone H3.2;Histone H3.1;Histone H3	Reverse	441.016	4	440.766	1759.03	88337.4	-0.20329	-8.9601e-05	-0.26787	-0.00011807	5.9043e-63	3	171.56	148.33	1.2151	1.3419	2843300	1279300	1564000
AARKSAPATGGVKKPHR	17	3	2 Methyl (KR)	_AARKSAPATGGVK(me)K(me)PHR_	4	Q71DI3;P68431;Q5TEC6	Q71DI3;P68431;Q5TEC6	Q71DI3	HIST2H3A;HIST1H3A;HIST2H3PS2	Histone H3.2;Histone H3.1;Histone H3	Reverse	352.814	5	352.814	1759.03	97062	0.13394	4.7257e-05	-0.018531	-6.5381e-06	1.8837e-52	3	164.01	146.45	1.127	1.2455	2836100	1303300	1532800
AARKSAPATGGVKKPHR	17	3	2 Methyl (KR)	_AARKSAPATGGVK(me)K(me)PHR_	4	Q71DI3;P68431;Q5TEC6	Q71DI3;P68431;Q5TEC6	Q71DI3	HIST2H3A;HIST1H3A;HIST2H3PS2	Histone H3.2;Histone H3.1;Histone H3	Forward	357.622	5	352.814	1759.03	98043.4	0.38431	0.00013559	0.23865	8.4198e-05	1.8924e-18	1	115.38	109.84	0.68194	0.69266	599300	398770	200530
AARKSAPATGGVKKPHR	17	3	2 Methyl (KR)	_AARKSAPATGGVK(me)K(me)PHR_	4	Q71DI3;P68431;Q5TEC6	Q71DI3;P68431;Q5TEC6	Q71DI3	HIST2H3A;HIST1H3A;HIST2H3PS2	Histone H3.2;Histone H3.1;Histone H3	Reverse	447.027	4	440.766	1759.03	88410.4	0.51882	0.00022868	0.20258	8.929e-05	4.9537e-63	3	173.03	143.93	1.025	1.1289	1200500	571820	628710
AARKSAPATGGVKKPHR	17	3	2 Methyl (KR)	_AARKSAPATGGVK(me)K(me)PHR_	4	Q71DI3;P68431;Q5TEC6	Q71DI3;P68431;Q5TEC6	Q71DI3	HIST2H3A;HIST1H3A;HIST2H3PS2	Histone H3.2;Histone H3.1;Histone H3	Reverse	352.814	5	352.814	1759.03	95504.5	0.35027	0.00012358	0.23379	8.2484e-05	1.3573e-42	2	143.67	130.25	0.9719	1.1402	2988600	1437400	1551200
AARKSAPATGGVKKPHR	17	3	2 Methyl (KR)	_AAR(me)KSAPATGGVK(me)KPHR_	4	Q71DI3;P68431;Q5TEC6	Q71DI3;P68431;Q5TEC6	Q71DI3	HIST2H3A;HIST1H3A;HIST2H3PS2	Histone H3.2;Histone H3.1;Histone H3	Reverse	353.215	5	352.814	1759.03	97553.2	-0.13001	-4.5868e-05	-0.29802	-0.00010515	2.1984e-05	1	65.105	39.11	0.58848	0.59453	4280700	2755000	1525600
AARKSAPATGGVKKPHR	17	3	2 Methyl (KR)	_AARKSAPATGGVK(me)K(me)PHR_	4	Q71DI3;P68431;Q5TEC6	Q71DI3;P68431;Q5TEC6	Q71DI3	HIST2H3A;HIST1H3A;HIST2H3PS2	Histone H3.2;Histone H3.1;Histone H3	Forward	441.02	4	440.766	1759.03	88759.9	0.039182	1.727e-05	1.2503	0.00055108	5.3138e-19	1	90.706	84.103	0.80351	0.85629	58352000	31313000	27038000
AARKSAPATGGVKKPHR	17	3	2 Methyl (KR)	_AARK(me)SAPATGGVK(me)KPHR_	4	Q71DI3;P68431;Q5TEC6	Q71DI3;P68431;Q5TEC6	Q71DI3	HIST2H3A;HIST1H3A;HIST2H3PS2	Histone H3.2;Histone H3.1;Histone H3	Forward	440.77	4	440.766	1759.03	88759.9	0.23917	0.00010542	1.2367	0.0005451	1.9548e-13	1	76.118	35.932	2.3225	2.3452	43594000	12644000	30950000
AARKSAPATGGVKKPHR	17	3	2 Methyl (KR)	_AARKSAPATGGVK(me)K(me)PHR_	4	Q71DI3;P68431;Q5TEC6	Q71DI3;P68431;Q5TEC6	Q71DI3	HIST2H3A;HIST1H3A;HIST2H3PS2	Histone H3.2;Histone H3.1;Histone H3	Reverse	440.77	4	440.766	1759.03	89464.5	0.0077208	3.4031e-06	0.65635	0.0002893	2.08e-53	1	156.49	125.08	0.96741	0.953	85364000	43700000	41664000
AARKSAPATGGVKKPHR	17	3	2 Methyl (KR)	_AARKSAPATGGVK(me)K(me)PHR_	4	Q71DI3;P68431;Q5TEC6	Q71DI3;P68431;Q5TEC6	Q71DI3	HIST2H3A;HIST1H3A;HIST2H3PS2	Histone H3.2;Histone H3.1;Histone H3	Reverse	353.01	5	352.814	1759.03	98261.5	0.43952	0.00015507	1.0036	0.00035408	2.8769e-22	2	99.055	92.453	1.0051	1.0973	577820000	282510000	295310000
AARKSAPATGGVKKPHR	17	3	2 Methyl (KR)	_AARK(me)SAPATGGVK(me)KPHR_	4	Q71DI3;P68431;Q5TEC6	Q71DI3;P68431;Q5TEC6	Q71DI3	HIST2H3A;HIST1H3A;HIST2H3PS2	Histone H3.2;Histone H3.1;Histone H3	Reverse	352.81	5	352.814	1759.03	97185.8	0.29996	0.00010583	0.71857	0.00025352	2.3884e-19	1	94.128	41.559	0.50516	0.56647	771800000	510500000	261300000
AARKSAPATGGVKKPHR	17	3	2 Methyl (KR)	_AARKSAPATGGVK(me)K(me)PHR_	4	Q71DI3;P68431;Q5TEC6	Q71DI3;P68431;Q5TEC6	Q71DI3	HIST2H3A;HIST1H3A;HIST2H3PS2	Histone H3.2;Histone H3.1;Histone H3	Reverse	446.78	4	440.766	1759.03	88857.7	-0.055186	-2.4324e-05	1.0941	0.00048223	3.1175e-22	2	98.508	89.504	1.0297	1.0116	75529000	36318000	39210000
AARKSAPATGGVKKPHR	17	3	2 Methyl (KR)	_AARKSAPATGGVK(me)K(me)PHR_	4	Q71DI3;P68431;Q5TEC6	Q71DI3;P68431;Q5TEC6	Q71DI3	HIST2H3A;HIST1H3A;HIST2H3PS2	Histone H3.2;Histone H3.1;Histone H3	Forward	440.77	4	440.766	1759.03	88734.9	0.33193	0.0001463	0.24792	0.00010928	6.216e-23	1	107.51	85.834	0.87202	0.8386	54023000	28193000	25830000
AARKSAPATGGVKKPHR	17	3	2 Methyl (KR)	_AAR(me)KSAPATGGVK(me)KPHR_	4	Q71DI3;P68431;Q5TEC6	Q71DI3;P68431;Q5TEC6	Q71DI3	HIST2H3A;HIST1H3A;HIST2H3PS2	Histone H3.2;Histone H3.1;Histone H3	Forward	446.78	4	440.766	1759.03	88355	-0.41586	-0.0001833	-0.60784	-0.00026791	9.7136e-23	1	106.31	34.104	2.6352	2.567	86860000	25674000	61186000
AARKSAPATGGVKKPHR	17	3	Methyl (KR)	_AARKSAPATGGVK(me)KPHR_	4	Q71DI3;P68431;Q5TEC6	Q71DI3;P68431;Q5TEC6	Q71DI3	HIST2H3A;HIST1H3A;HIST2H3PS2	Histone H3.2;Histone H3.1;Histone H3	Forward	350.01	5	350.011	1745.02	100207	0.15136	5.2976e-05	-0.010707	-3.7475e-06	9.5016e-23	2	106.38	103.06	0.85503	0.87901	165980000	84311000	81673000
AARKSAPATGGVKKPHR	17	3	Methyl (KR)	_AARKSAPATGGVK(me)KPHR_	4	Q71DI3;P68431;Q5TEC6	Q71DI3;P68431;Q5TEC6	Q71DI3	HIST2H3A;HIST1H3A;HIST2H3PS2	Histone H3.2;Histone H3.1;Histone H3	Forward	437.26	4	437.262	1745.02	89865.3	-0.11624	-5.0827e-05	-0.20227	-8.8446e-05	3.2908e-22	1	98.062	93.007	0.77324	0.78488	24397000	11699000	12697000
AARKSAPATGGVKKPHR	17	3	Methyl (KR)	_AAR(me)KSAPATGGVKKPHR_	4	Q71DI3;P68431;Q5TEC6	Q71DI3;P68431;Q5TEC6	Q71DI3	HIST2H3A;HIST1H3A;HIST2H3PS2	Histone H3.2;Histone H3.1;Histone H3	Forward	350.01	5	350.011	1745.02	98604.1	0.26125	9.144e-05	0.11659	4.0809e-05	9.187e-06	1	52.52	50.207	2.9109	2.9939	182340000	45792000	136550000
AARKSAPATGGVKKPHR	17	3	Methyl (KR)	_AARKSAPATGGVK(me)KPHR_	4	Q71DI3;P68431;Q5TEC6	Q71DI3;P68431;Q5TEC6	Q71DI3	HIST2H3A;HIST1H3A;HIST2H3PS2	Histone H3.2;Histone H3.1;Histone H3	Forward	350.01	5	350.011	1745.02	100164	-0.55743	-0.0001951	-1.0779	-0.00037727	1.9004e-24	1	119.47	113.93	0.78816	0.7949	377060	243930	133130
AARKSAPATGGVKKPHR	17	3	Methyl (KR)	_AAR(me)KSAPATGGVKKPHR_	4	Q71DI3;P68431;Q5TEC6	Q71DI3;P68431;Q5TEC6	Q71DI3	HIST2H3A;HIST1H3A;HIST2H3PS2	Histone H3.2;Histone H3.1;Histone H3	Forward	354.819	5	350.011	1745.02	NA	-0.23035	-8.0625e-05	NA	NA	8.5731e-18	1	119.96	109.01	NA	NA	246610	0	246610
AARKSAPATGGVKKPHR	17	3	Methyl (KR)	_AARKSAPATGGVK(me)KPHR_	4	Q71DI3;P68431;Q5TEC6	Q71DI3;P68431;Q5TEC6	Q71DI3	HIST2H3A;HIST1H3A;HIST2H3PS2	Histone H3.2;Histone H3.1;Histone H3	Forward	437.26	4	437.262	1745.02	89919.4	-0.024512	-1.0718e-05	1.1398	0.00049841	3.035e-19	1	93.495	87.219	1.5412	1.5075	26830000	8932200	17898000
AARKSAPATGGVKKPHR	17	3	Methyl (KR)	_AARKSAPATGGVK(me)KPHR_	4	Q71DI3;P68431;Q5TEC6	Q71DI3;P68431;Q5TEC6	Q71DI3	HIST2H3A;HIST1H3A;HIST2H3PS2	Histone H3.2;Histone H3.1;Histone H3	Reverse	350.21	5	350.011	1745.02	98217.3	0.275	9.6253e-05	0.81973	0.00028692	3.1755e-34	1	125.67	122.48	0.9344	0.93668	230070000	122490000	107580000
AARKSAPATGGVKKPHR	17	3	Methyl (KR)	_AAR(me)KSAPATGGVKKPHR_	4	Q71DI3;P68431;Q5TEC6	Q71DI3;P68431;Q5TEC6	Q71DI3	HIST2H3A;HIST1H3A;HIST2H3PS2	Histone H3.2;Histone H3.1;Histone H3	Reverse	350.21	5	350.011	1745.02	98217.4	0.28648	0.00010027	0.7183	0.00025141	5.6281e-19	1	90.561	88.248	0.42535	0.42868	241800000	166820000	74987000
AARKSAPATGGVKKPHR	17	3	Methyl (KR)	_AARKSAPATGGVK(me)KPHR_	4	Q71DI3;P68431;Q5TEC6	Q71DI3;P68431;Q5TEC6	Q71DI3	HIST2H3A;HIST1H3A;HIST2H3PS2	Histone H3.2;Histone H3.1;Histone H3	Reverse	437.26	4	437.262	1745.02	90765.9	0.098427	4.3038e-05	1.2492	0.00054624	1.0516e-18	1	84.653	78.377	0.99219	1.011	19816000	10539000	9276200
AARKSAPATGGVKKPHR	17	3	Methyl (KR)	_AARKSAPATGGVK(me)KPHR_	4	Q71DI3;P68431;Q5TEC6	Q71DI3;P68431;Q5TEC6	Q71DI3	HIST2H3A;HIST1H3A;HIST2H3PS2	Histone H3.2;Histone H3.1;Histone H3	Forward	437.26	4	437.262	1745.02	NA	0.033622	1.4702e-05	NA	NA	2.0343e-06	1	98.408	91.635	NA	NA	9379500	9379500	0
AARKSAPATGGVKKPHR	17	3	2 Methyl (KR),ADPR(S)	_AARKS(ad)APATGGVK(me)K(me)PHR_	4	Q71DI3;P68431;Q5TEC6	Q71DI3;P68431;Q5TEC6	Q71DI3	HIST2H3A;HIST1H3A;HIST2H3PS2	Histone H3.2;Histone H3.1;Histone H3	Forward	576.03	4	576.031	2300.09	NA	0.3313	0.00019084	NA	NA	2.2081e-07	1	56.205	30.756	NA	NA	95572	95572	0
AARKSAPSTGGVKKPHR	17	3	4 Methyl (KR)	_AAR(me)K(me)SAPSTGGVK(me)K(me)PHR_	4	P84243;K7EMV3;B4DEB1;K7EP01	P84243	P84243	H3F3A;H3F3B	Histone H3.3;Histone H3	Forward	361.82	5	361.619	1803.06	98128	-0.16257	-5.8789e-05	-0.11028	-3.9879e-05	1.0045e-18	2	86.367	86.367	0.8788	0.88509	48782000	21172000	27610000
AARKSAPSTGGVKKPHR	17	3	4 Methyl (KR)	_AAR(me)K(me)SAPSTGGVK(me)K(me)PHR_	4	P84243;K7EMV3;B4DEB1;K7EP01	P84243	P84243	H3F3A;H3F3B	Histone H3.3;Histone H3	Reverse	361.82	5	361.619	1803.06	97817	-0.53264	-0.00019261	0.11662	4.2171e-05	3.0214e-09	2	69.188	69.188	2.3024	2.2937	43994000	13110000	30884000
AARKSAPSTGGVKKPHR	17	3	3 Methyl (KR)	_AAR(me)KSAPSTGGVK(me)K(me)PHR_	4	P84243;K7EMV3;B4DEB1;K7EP01	P84243	P84243	H3F3A;H3F3B	Histone H3.3;Histone H3	Reverse	358.817	5	358.816	1789.04	NA	-0.28691	-0.00010295	NA	NA	0.00012176	1	63.46	55.145	NA	NA	250510	250510	0
AASADSTTEGTPADGFTVLSTK	22	1	Unmodified	_AASADSTTEGTPADGFTVLSTK_	0	O75367;O75367-3;O75367-2	O75367	O75367	H2AFY	Core histone macro-H2A.1	Reverse	710.01	3	709.674	2126	70219.1	1.4794	0.0010499	3.1856	0.0022607	4.6755e-23	1	89.011	88.981	0.98803	0.9864	63928000	33508000	30420000
AASADSTTEGTPADGFTVLSTK	22	1	Unmodified	_AASADSTTEGTPADGFTVLSTK_	0	O75367;O75367-3;O75367-2	O75367	O75367	H2AFY	Core histone macro-H2A.1	Reverse	1064.51	2	1064.01	2126	57584.6	-0.0745	-7.9269e-05	1.2865	0.0013688	1.4974e-177	2	238.79	238.65	1.0399	0.93627	714890000	349590000	365300000
AASADSTTEGTPADGFTVLSTK	22	1	Unmodified	_AASADSTTEGTPADGFTVLSTK_	0	O75367;O75367-3;O75367-2	O75367	O75367	H2AFY	Core histone macro-H2A.1	Forward	712.345	3	709.674	2126	NA	0.59202	0.00042014	-0.20439	-0.00014505	3.0964e-31	2	123.58	123.58	1.2713	1.2774	48966000	21141000	27826000
AASADSTTEGTPADGFTVLSTK	22	1	Unmodified	_AASADSTTEGTPADGFTVLSTK_	0	O75367;O75367-3;O75367-2	O75367	O75367	H2AFY	Core histone macro-H2A.1	Forward	712.346	3	709.674	2126	70082.4	0.32959	0.0002339	-0.065615	-4.6565e-05	5.159e-78	2	172.57	172.57	1.3249	1.3968	196080000	84184000	111900000
AASADSTTEGTPADGFTVLSTK	22	1	Unmodified	_AASADSTTEGTPADGFTVLSTK_	0	O75367;O75367-3;O75367-2	O75367	O75367	H2AFY	Core histone macro-H2A.1	Reverse	709.674	3	709.674	2126	NA	-0.17403	-0.00012351	-0.46021	-0.0003266	2.5911e-42	2	141.93	141.57	1.0334	0.94948	86941000	42896000	44044000
AASADSTTEGTPADGFTVLSTK	22	1	Unmodified	_AASADSTTEGTPADGFTVLSTK_	0	O75367;O75367-3;O75367-2	O75367	O75367	H2AFY	Core histone macro-H2A.1	Reverse	710.009	3	709.674	2126	69110.5	0.34513	0.00024493	0.43721	0.00031028	2.1388e-158	2	240.46	240.43	1.1396	1.0119	354890000	172100000	182790000
AASADSTTEGTPADGFTVLSTK	22	1	Unmodified	_AASADSTTEGTPADGFTVLSTK_	0	O75367;O75367-3;O75367-2	O75367	O75367	H2AFY	Core histone macro-H2A.1	Forward	712.345	3	709.674	2126	NA	-0.13716	-9.7336e-05	-0.80919	-0.00057426	6.0408e-31	3	117.48	117.38	1.3099	1.2695	31763000	13560000	18203000
AASADSTTEGTPADGFTVLSTK	22	1	Unmodified	_AASADSTTEGTPADGFTVLSTK_	0	O75367;O75367-3;O75367-2	O75367	O75367	H2AFY	Core histone macro-H2A.1	Forward	710.009	3	709.674	2126	69511.5	-0.16452	-0.00011676	-0.17152	-0.00012173	5.0795e-65	2	166.34	166.34	1.1247	1.1586	137920000	60322000	77603000
AASADSTTEGTPADGFTVLSTK	22	1	Unmodified	_AASADSTTEGTPADGFTVLSTK_	0	O75367;O75367-3;O75367-2	O75367	O75367	H2AFY	Core histone macro-H2A.1	Reverse	710.009	3	709.674	2126	NA	0.084136	5.9709e-05	-0.3188	-0.00022625	3.0852e-31	2	123.6	123.6	1.0922	1.0287	60829000	29381000	31448000
AASADSTTEGTPADGFTVLSTK	22	1	Unmodified	_AASADSTTEGTPADGFTVLSTK_	0	O75367;O75367-3;O75367-2	O75367	O75367	H2AFY	Core histone macro-H2A.1	Reverse	710.009	3	709.674	2126	69312	0.4548	0.00032276	0.20064	0.00014239	7.2113e-158	2	231.93	227.71	1.0142	0.92435	270540000	136570000	133970000
AASADSTTEGTPADGFTVLSTK	22	1	Unmodified	_AASADSTTEGTPADGFTVLSTK_	0	O75367;O75367-3;O75367-2	O75367	O75367	H2AFY	Core histone macro-H2A.1	Forward	1068.02	2	1064.01	2126	56935.9	-0.068835	-7.3241e-05	0.3832	0.00040772	9.8492e-178	2	242.34	242.34	1.1786	1.2126	545250000	253480000	291770000
AGGKAGKDSGK	11	3	2 Acetyl (K)	_AGGK(ac)AGK(ac)DSGK_	2	P0C0S5;Q71UI9;C9J0D1;Q71UI9-2;Q71UI9-3;Q71UI9-5;C9J386	P0C0S5;Q71UI9	P0C0S5	H2AFZ;H2AFV	Histone H2A.Z;Histone H2A.V;Histone H2A	Reverse	530.28	2	530.275	1058.54	80030.7	0.54392	0.00028843	2.3585	0.0012506	7.6616e-15	1	109.2	109.2	0.57953	0.55036	54328000	34991000	19336000
AGGKAGKDSGK	11	3	2 Acetyl (K)	_AGGK(ac)AGK(ac)DSGK_	2	P0C0S5;Q71UI9;C9J0D1;Q71UI9-2;Q71UI9-3;Q71UI9-5;C9J386	P0C0S5;Q71UI9	P0C0S5	H2AFZ;H2AFV	Histone H2A.Z;Histone H2A.V;Histone H2A	Forward	530.275	2	530.275	1058.54	79140.9	-0.12499	-6.628e-05	-0.17037	-9.0342e-05	1.2885e-18	1	129.37	129.37	1.2159	1.2149	16097000	7358200	8738900
AGGKAGKDSGK	11	3	2 Acetyl (K)	_AGGK(ac)AGK(ac)DSGK_	2	P0C0S5;Q71UI9;C9J0D1;Q71UI9-2;Q71UI9-3;Q71UI9-5;C9J386	P0C0S5;Q71UI9	P0C0S5	H2AFZ;H2AFV	Histone H2A.Z;Histone H2A.V;Histone H2A	Reverse	530.275	2	530.275	1058.54	78975.9	-0.0024081	-1.277e-06	-0.20183	-0.00010702	2.5691e-26	1	147.96	147.96	0.63481	0.62295	20976000	12767000	8209000
AGGKAGKDSGK	11	3	2 Acetyl (K)	_AGGK(ac)AGK(ac)DSGK_	2	P0C0S5;Q71UI9;C9J0D1;Q71UI9-2;Q71UI9-3;Q71UI9-5;C9J386	P0C0S5;Q71UI9	P0C0S5	H2AFZ;H2AFV	Histone H2A.Z;Histone H2A.V;Histone H2A	Forward	530.275	2	530.275	1058.54	80171.9	0.48476	0.00025706	0.093054	4.9344e-05	4.4757e-13	1	115.37	115.37	1.0668	1.0574	12340000	5688100	6651500
AGGKAGKDSGK	11	3	2 Acetyl (K)	_AGGK(ac)AGK(ac)DSGK_	2	P0C0S5;Q71UI9;C9J0D1;Q71UI9-2;Q71UI9-3;Q71UI9-5;C9J386	P0C0S5;Q71UI9	P0C0S5	H2AFZ;H2AFV	Histone H2A.Z;Histone H2A.V;Histone H2A	Reverse	530.274	2	530.275	1058.54	79344.7	0.248	0.00013151	-0.081096	-4.3003e-05	3.9296e-13	1	117.03	117.03	0.60839	0.60057	10022000	6593100	3429300
AGGKAGKDSGK	11	3	2 Acetyl (K)	_AGGK(ac)AGK(ac)DSGK_	2	P0C0S5;Q71UI9;C9J0D1;Q71UI9-2;Q71UI9-3;Q71UI9-5;C9J386	P0C0S5;Q71UI9	P0C0S5	H2AFZ;H2AFV	Histone H2A.Z;Histone H2A.V;Histone H2A	Forward	530.28	2	530.275	1058.54	80506	0.41211	0.00021853	0.83486	0.00044271	9.0476e-06	1	75.89	75.89	1.1069	1.0949	52307000	25286000	27021000
AGGKAGKDSGKAK	13	4	2 Acetyl (K)	_AGGK(ac)AGK(ac)DSGKAK_	3	P0C0S5;Q71UI9;C9J0D1;Q71UI9-2;Q71UI9-3;Q71UI9-5;C9J386	P0C0S5;Q71UI9	P0C0S5	H2AFZ;H2AFV	Histone H2A.Z;Histone H2A.V;Histone H2A	Reverse	420.23	3	420.23	1257.67	91537.1	0.68303	0.00028703	1.3466	0.00056589	1.1905e-09	1	86.135	86.135	0.71299	0.74575	20422000	12184000	8237700
AGGKAGKDSGKAK	13	4	3 Acetyl (K)	_AGGK(ac)AGK(ac)DSGK(ac)AK_	3	P0C0S5;Q71UI9;C9J0D1;Q71UI9-2;Q71UI9-3;Q71UI9-5;C9J386	P0C0S5;Q71UI9	P0C0S5	H2AFZ;H2AFV	Histone H2A.Z;Histone H2A.V;Histone H2A	Forward	666.874	2	650.846	1299.68	76039.9	-0.12469	-8.1153e-05	-0.49081	-0.00031944	8.9143e-10	1	92.38	92.38	1.176	1.0926	2520600	954480	1566100
AGGKAGKDSGKAK	13	4	3 Acetyl (K)	_AGGK(ac)AGK(ac)DSGK(ac)AK_	3	P0C0S5;Q71UI9;C9J0D1;Q71UI9-2;Q71UI9-3;Q71UI9-5;C9J386	P0C0S5;Q71UI9	P0C0S5	H2AFZ;H2AFV	Histone H2A.Z;Histone H2A.V;Histone H2A	Forward	666.875	2	650.846	1299.68	74292.6	0.30529	0.0001987	0.010484	6.8237e-06	9.8948e-05	1	61.265	61.265	1.182	1.1342	2354200	1064500	1289700
AGGKAGKDSGKAK	13	4	3 Acetyl (K)	_AGGK(ac)AGK(ac)DSGK(ac)AK_	3	P0C0S5;Q71UI9;C9J0D1;Q71UI9-2;Q71UI9-3;Q71UI9-5;C9J386	P0C0S5;Q71UI9	P0C0S5	H2AFZ;H2AFV	Histone H2A.Z;Histone H2A.V;Histone H2A	Reverse	650.846	2	650.846	1299.68	NA	NA	NA	NA	NA	2.053e-07	1	87.647	83.304	NA	NA	NA	NA	NA
AGGKAGKDSGKAKAKAVSR	19	5	Acetyl (K)	_AGGK(ac)AGKDSGKAKAKAVSR_	5	Q71UI9;C9J0D1;Q71UI9-2;Q71UI9-3;Q71UI9-5;C9J386	Q71UI9	Q71UI9	H2AFV	Histone H2A.V;Histone H2A	Reverse	458.014	4	458.014	1828.03	85148	-0.045226	-2.0714e-05	-0.40399	-0.00018503	8.25e-10	1	81.016	80.629	0.42495	0.48103	2555400	1763400	792050
AGGKAGKDSGKAKAKAVSRSQR	22	5	Unmodified	_AGGKAGKDSGKAKAKAVSRSQR_	6	Q71UI9;C9J0D1;Q71UI9-2;Q71UI9-3;Q71UI9-5;C9J386	Q71UI9	Q71UI9	H2AFV	Histone H2A.V;Histone H2A	Reverse	432.449	5	432.449	2157.21	91416.1	0.0063406	2.742e-06	-0.40967	-0.00017716	2.4588e-64	1	157.28	151.31	0.30652	0.34434	267040	182500	84544
AGGKAGKDSGKAKTK	15	5	2 Acetyl (K)	_AGGK(ac)AGK(ac)DSGKAKTK_	4	P0C0S5	P0C0S5	P0C0S5	H2AFZ	Histone H2A.Z	Reverse	496.611	3	496.611	1486.81	NA	1.4737	0.00073187	0.62841	0.00031208	8.4406e-05	1	56.514	56.514	0.60331	0.6658	1302900	750680	552250
AGGKAGKDSGKAKTK	15	5	2 Acetyl (K)	_AGGK(ac)AGK(ac)DSGKAKTK_	4	P0C0S5	P0C0S5	P0C0S5	H2AFZ	Histone H2A.Z	Forward	496.611	3	496.611	1486.81	82149.9	0.39556	0.00019644	0.07896	3.9212e-05	0.00070402	1	41.695	41.695	0.83238	0.7987	2503800	1127500	1376200
AGGKAGKDSGKAKTK	15	5	2 Acetyl (K)	_AGGK(ac)AGKDSGK(ac)AKTK_	4	P0C0S5	P0C0S5	P0C0S5	H2AFZ	Histone H2A.Z	Reverse	496.61	3	496.611	1486.81	83837.6	0.081511	4.0479e-05	-0.50664	-0.0002516	0.00014389	1	52.172	52.172	0.66129	0.69101	1670600	1048700	621890
AGGKAGKDSGKAKTK	15	5	3 Acetyl (K)	_AGGK(ac)AGK(ac)DSGK(ac)AKTK_	4	P0C0S5	P0C0S5	P0C0S5	H2AFZ	Histone H2A.Z	Reverse	510.614	3	510.614	1528.82	NA	0.6879	0.00035125	-0.25591	-0.00013067	0.00011361	1	51.03	51.03	0.88789	0.95039	565160	290410	274750
AGGKAGKDSGKAKTK	15	5	3 Acetyl (K)	_AGGK(ac)AGK(ac)DSGKAK(ac)TK_	4	P0C0S5	P0C0S5	P0C0S5	H2AFZ	Histone H2A.Z	Reverse	510.614	3	510.614	1528.82	91168.7	0.41017	0.00020944	-0.044333	-2.2637e-05	6.1731e-07	1	73.279	73.279	0.4943	0.54219	2907000	1791500	1115500
AGGKAGKDSGKAKTK	15	5	3 Acetyl (K)	_AGGK(ac)AGK(ac)DSGKAK(ac)TK_	4	P0C0S5	P0C0S5	P0C0S5	H2AFZ	Histone H2A.Z	Forward	510.614	3	510.614	1528.82	84459.4	-0.024904	-1.2716e-05	-0.53067	-0.00027097	0.00020187	1	49.537	49.537	1.1398	1.0953	2292100	1105200	1186900
AGGKAGKDSGKAKTK	15	5	3 Acetyl (K)	_AGGK(ac)AGK(ac)DSGK(ac)AKTK_	4	P0C0S5	P0C0S5	P0C0S5	H2AFZ	Histone H2A.Z	Reverse	510.614	3	510.614	1528.82	84719.8	-0.040702	-2.0783e-05	-0.19396	-9.9039e-05	0.00034051	1	46.543	46.543	0.52181	0.54743	2008400	1359800	648570
AGGKAGKDSGKAKTKAVSR	19	5	Acetyl (K)	_AGGK(ac)AGKDSGKAKTKAVSR_	5	P0C0S5	P0C0S5	P0C0S5	H2AFZ	Histone H2A.Z	Reverse	465.52	4	465.517	1858.04	87613.9	0.27284	0.00012701	1.1343	0.00052806	3.1164e-50	1	141.31	132.25	0.57745	0.59745	10831000	7010400	3820600
AGGKAGKDSGKAKTKAVSR	19	5	Acetyl (K)	_AGGK(ac)AGKDSGKAKTKAVSR_	5	P0C0S5	P0C0S5	P0C0S5	H2AFZ	Histone H2A.Z	Forward	465.517	4	465.517	1858.04	86788.2	0.67128	0.00031249	0.072316	3.3664e-05	3.7264e-07	2	76.301	69.994	0.67528	0.63008	3182300	1648100	1534200
AGGKAGKDSGKAKTKAVSR	19	5	Acetyl (K)	_AGGK(ac)AGKDSGKAKTKAVSR_	5	P0C0S5	P0C0S5	P0C0S5	H2AFZ	Histone H2A.Z	Reverse	465.767	4	465.517	1858.04	NA	2.6108	0.0012154	1.2537	0.00058363	1.3231e-06	1	68.639	65.4	0.61337	0.70937	3202400	1821800	1380500
AGGKAGKDSGKAKTKAVSR	19	5	Acetyl (K)	_AGGKAGK(ac)DSGKAKTKAVSR_	5	P0C0S5	P0C0S5	P0C0S5	H2AFZ	Histone H2A.Z	Reverse	475.535	4	465.517	1858.04	NA	0.70668	0.00032897	-0.56646	-0.0002637	0.00034483	1	48.354	45.776	0.88328	1.0088	2966800	1508300	1458500
AGGKAGKDSGKAKTKAVSR	19	5	Acetyl (K)	_AGGK(ac)AGKDSGKAKTKAVSR_	5	P0C0S5	P0C0S5	P0C0S5	H2AFZ	Histone H2A.Z	Reverse	465.767	4	465.517	1858.04	86296.7	1.1702	0.00054477	1.0081	0.00046929	8.7482e-37	1	138.03	128.52	0.64966	0.72126	20717000	11713000	9004600
AGGKAGKDSGKAKTKAVSR	19	5	Acetyl (K)	_AGGKAGK(ac)DSGKAKTKAVSR_	5	P0C0S5	P0C0S5	P0C0S5	H2AFZ	Histone H2A.Z	Reverse	475.535	4	465.517	1858.04	86642.1	0.13974	6.5049e-05	-0.098622	-4.591e-05	2.377e-16	1	104.38	102.42	0.95794	1.0642	15470000	8475500	6995000
AGGKAGKDSGKAKTKAVSR	19	5	Acetyl (K)	_AGGK(ac)AGKDSGKAKTKAVSR_	5	P0C0S5	P0C0S5	P0C0S5	H2AFZ	Histone H2A.Z	Forward	465.767	4	465.517	1858.04	87056.2	0.50269	0.00023401	0.18932	8.8131e-05	0.0003323	1	48.616	45.377	0.7985	0.78187	3170400	1678300	1492100
AGGKAGKDSGKAKTKAVSR	19	5	Acetyl (K)	_AGGKAGK(ac)DSGKAKTKAVSR_	5	P0C0S5	P0C0S5	P0C0S5	H2AFZ	Histone H2A.Z	Forward	475.535	4	465.517	1858.04	85876.8	0.55536	0.00025853	0.24686	0.00011492	0.00022024	1	50.957	49.499	0.96831	0.94468	1974000	944290	1029700
AGGKAGKDSGKAKTKAVSR	19	5	Acetyl (K)	_AGGK(ac)AGKDSGKAKTKAVSR_	5	P0C0S5	P0C0S5	P0C0S5	H2AFZ	Histone H2A.Z	Reverse	465.767	4	465.517	1858.04	86322.5	0.51423	0.00023938	0.1542	7.1782e-05	3.151e-15	1	101.17	95.355	0.6248	0.66961	9936600	5479600	4456900
AGGKAGKDSGKAKTKAVSR	19	5	Acetyl (K)	_AGGKAGK(ac)DSGKAKTKAVSR_	5	P0C0S5	P0C0S5	P0C0S5	H2AFZ	Histone H2A.Z	Reverse	475.534	4	465.517	1858.04	86274.9	-0.18044	-8.3996e-05	-0.57436	-0.00026737	4.5813e-07	1	75.611	75.266	0.81888	0.88507	10445000	5704600	4740200
AGGKAGKDSGKAKTKAVSR	19	5	Acetyl (K)	_AGGK(ac)AGKDSGKAKTKAVSR_	5	P0C0S5	P0C0S5	P0C0S5	H2AFZ	Histone H2A.Z	Reverse	465.77	4	465.517	1858.04	NA	0.28808	0.00013411	NA	NA	2.0155e-07	1	102.98	97.848	NA	NA	10263000	10263000	0
AGGKAGKDSGKAKTKAVSRSQR	22	5	Unmodified	_AGGKAGKDSGKAKTKAVSRSQR_	6	P0C0S5	P0C0S5	P0C0S5	H2AFZ	Histone H2A.Z	Reverse	438.65	5	438.451	2187.22	87383.4	-0.80733	-0.00035398	-0.64986	-0.00028493	3.0191e-178	3	239.73	239.73	0.81776	0.91978	37985000	19569000	18416000
AGGKAGKDSGKAKTKAVSRSQR	22	5	Unmodified	_AGGKAGKDSGKAKTKAVSRSQR_	6	P0C0S5	P0C0S5	P0C0S5	H2AFZ	Histone H2A.Z	Forward	446.47	5	438.451	2187.22	89802.5	0.13793	6.0474e-05	-0.80948	-0.00035492	4.7256e-17	3	83.436	83.436	1.0085	1.0225	16357000	8007900	8348600
AGGKAGKDSGKAKTKAVSRSQR	22	5	Unmodified	_AGGKAGKDSGKAKTKAVSRSQR_	6	P0C0S5	P0C0S5	P0C0S5	H2AFZ	Histone H2A.Z	Forward	365.71	6	365.544	2187.22	95588.2	0.13364	4.8852e-05	-0.84526	-0.00030898	3.3443e-16	2	79.237	79.237	1.2074	1.1919	19957000	8454100	11503000
AGGKAGKDSGKAKTKAVSRSQR	22	5	Unmodified	_AGGKAGKDSGKAKTKAVSRSQR_	6	P0C0S5	P0C0S5	P0C0S5	H2AFZ	Histone H2A.Z	Forward	446.466	5	438.451	2187.22	87447.7	0.16495	7.2322e-05	-0.26924	-0.00011805	4.8202e-32	2	128.67	128.67	0.99006	0.98159	308950	159000	149950
AGGKAGKDSGKAKTKAVSRSQR	22	5	Unmodified	_AGGKAGKDSGKAKTKAVSRSQR_	6	P0C0S5	P0C0S5	P0C0S5	H2AFZ	Histone H2A.Z	Reverse	438.651	5	438.451	2187.22	86521.9	-0.40776	-0.00017878	-0.86963	-0.00038129	5.1033e-78	2	170.04	170.04	0.64002	0.72743	1534500	890330	644120
AGGKAGKDSGKAKTKAVSRSQR	22	5	Unmodified	_AGGKAGKDSGKAKTKAVSRSQR_	6	P0C0S5	P0C0S5	P0C0S5	H2AFZ	Histone H2A.Z	Forward	446.466	5	438.451	2187.22	92850	-0.34564	-0.00015155	-0.62325	-0.00027327	9.8158e-23	1	107.78	107.78	1.7655	1.7454	312640	77100	235540
AGGKAGKDSGKAKTKAVSRSQR	22	5	Unmodified	_AGGKAGKDSGKAKTKAVSRSQR_	6	P0C0S5	P0C0S5	P0C0S5	H2AFZ	Histone H2A.Z	Reverse	438.651	5	438.451	2187.22	86867.8	-0.14381	-6.3052e-05	-0.38214	-0.00016755	6.1171e-93	3	187.86	187.86	0.90923	0.98233	905560	410190	495380
AGGKAGKDSGKAKTKAVSRSQR	22	5	Unmodified	_AGGKAGKDSGKAKTKAVSRSQR_	6	P0C0S5	P0C0S5	P0C0S5	H2AFZ	Histone H2A.Z	Forward	446.47	5	438.451	2187.22	88304	-0.64262	-0.00028176	0.082244	3.606e-05	3.5574e-41	2	110.38	110.38	1.1835	1.1481	30612000	13655000	16957000
AGGKAGKDSGKAKTKAVSRSQR	22	5	Unmodified	_AGGKAGKDSGKAKTKAVSRSQR_	6	P0C0S5	P0C0S5	P0C0S5	H2AFZ	Histone H2A.Z	Reverse	446.47	5	438.451	2187.22	88699.1	-0.37905	-0.00016619	-0.55413	-0.00024296	2.8954e-143	4	221.25	221.25	0.79225	0.80235	35888000	18595000	17293000
AGGKAGKDSGKAKTKAVSRSQR	22	5	Unmodified	_AGGKAGKDSGKAKTKAVSRSQR_	6	P0C0S5	P0C0S5	P0C0S5	H2AFZ	Histone H2A.Z	Reverse	372.22	6	365.544	2187.22	95810.8	-0.43186	-0.00015786	-0.67575	-0.00024702	9.1917e-43	3	122.19	122.19	0.87875	0.88201	38189000	20542000	17647000
AGGKAGKDSGKAKTKAVSRSQR	22	5	Unmodified	_AGGKAGKDSGKAKTKAVSRSQR_	6	P0C0S5	P0C0S5	P0C0S5	H2AFZ	Histone H2A.Z	Forward	446.47	5	438.451	2187.22	89555.8	-0.84605	-0.00037095	-0.5966	-0.00026158	0.00062093	2	39.68	39.68	1.1241	1.0473	8426500	3907900	4518600
AGLQFPVGR	9	0	Unmodified	_AGLQFPVGR_	0	P16104;Q8IUE6;Q99878;Q96KK5;P0C0S8;Q93077;Q16777;Q6FI13;Q9BTM1;Q9BTM1-2;P04908;P0C0S5;Q71UI9;C9J0D1;Q71UI9-2;Q71UI9-5	P16104;Q8IUE6;Q99878;Q93077;Q16777;Q9BTM1;P04908;P0C0S5;Q71UI9	Q16777	H2AFX;HIST2H2AB;HIST1H2AJ;HIST1H2AH;HIST1H2AG;HIST1H2AC;HIST2H2AC;HIST2H2AA3;H2AFJ;HIST1H2AB;H2AFZ;H2AFV	Histone H2AX;Histone H2A type 2-B;Histone H2A type 1-J;Histone H2A type 1-H;Histone H2A type 1;Histone H2A type 1-C;Histone H2A type 2-C;Histone H2A type 2-A;Histone H2A.J;Histone H2A type 1-B/E;Histone H2A.Z;Histone H2A.V;Histone H2A	Reverse	472.77	2	472.769	943.524	NA	-0.16544	-7.8213e-05	NA	NA	2.5999e-05	2	111.74	108.05	NA	NA	NA	NA	NA
AGLQFPVGR	9	0	Unmodified	_AGLQFPVGR_	0	P16104;Q8IUE6;Q99878;Q96KK5;P0C0S8;Q93077;Q16777;Q6FI13;Q9BTM1;Q9BTM1-2;P04908;P0C0S5;Q71UI9;C9J0D1;Q71UI9-2;Q71UI9-5	P16104;Q8IUE6;Q99878;Q93077;Q16777;Q9BTM1;P04908;P0C0S5;Q71UI9	Q16777	H2AFX;HIST2H2AB;HIST1H2AJ;HIST1H2AH;HIST1H2AG;HIST1H2AC;HIST2H2AC;HIST2H2AA3;H2AFJ;HIST1H2AB;H2AFZ;H2AFV	Histone H2AX;Histone H2A type 2-B;Histone H2A type 1-J;Histone H2A type 1-H;Histone H2A type 1;Histone H2A type 1-C;Histone H2A type 2-C;Histone H2A type 2-A;Histone H2A.J;Histone H2A type 1-B/E;Histone H2A.Z;Histone H2A.V;Histone H2A	Reverse	472.77	2	472.769	943.524	NA	-0.22109	-0.00010452	NA	NA	1.4979e-09	8	138.54	131.31	NA	NA	NA	NA	NA
AGLQFPVGR	9	0	Unmodified	_AGLQFPVGR_	0	P16104;Q8IUE6;Q99878;Q96KK5;P0C0S8;Q93077;Q16777;Q6FI13;Q9BTM1;Q9BTM1-2;P04908;P0C0S5;Q71UI9;C9J0D1;Q71UI9-2;Q71UI9-5	P16104;Q8IUE6;Q99878;Q93077;Q16777;Q9BTM1;P04908;P0C0S5;Q71UI9	Q16777	H2AFX;HIST2H2AB;HIST1H2AJ;HIST1H2AH;HIST1H2AG;HIST1H2AC;HIST2H2AC;HIST2H2AA3;H2AFJ;HIST1H2AB;H2AFZ;H2AFV	Histone H2AX;Histone H2A type 2-B;Histone H2A type 1-J;Histone H2A type 1-H;Histone H2A type 1;Histone H2A type 1-C;Histone H2A type 2-C;Histone H2A type 2-A;Histone H2A.J;Histone H2A type 1-B/E;Histone H2A.Z;Histone H2A.V;Histone H2A	Forward	472.77	2	472.769	943.524	NA	-0.11662	-5.5135e-05	NA	NA	1.4979e-09	6	138.54	135.15	NA	NA	NA	NA	NA
AGLQFPVGR	9	0	Unmodified	_AGLQFPVGR_	0	P16104;Q8IUE6;Q99878;Q96KK5;P0C0S8;Q93077;Q16777;Q6FI13;Q9BTM1;Q9BTM1-2;P04908;P0C0S5;Q71UI9;C9J0D1;Q71UI9-2;Q71UI9-5	P16104;Q8IUE6;Q99878;Q93077;Q16777;Q9BTM1;P04908;P0C0S5;Q71UI9	Q16777	H2AFX;HIST2H2AB;HIST1H2AJ;HIST1H2AH;HIST1H2AG;HIST1H2AC;HIST2H2AC;HIST2H2AA3;H2AFJ;HIST1H2AB;H2AFZ;H2AFV	Histone H2AX;Histone H2A type 2-B;Histone H2A type 1-J;Histone H2A type 1-H;Histone H2A type 1;Histone H2A type 1-C;Histone H2A type 2-C;Histone H2A type 2-A;Histone H2A.J;Histone H2A type 1-B/E;Histone H2A.Z;Histone H2A.V;Histone H2A	Forward	472.77	2	472.769	943.524	NA	0.22141	0.00010468	NA	NA	2.5474e-05	2	111.95	107.98	NA	NA	NA	NA	NA
AGLQFPVGR	9	0	Unmodified	_AGLQFPVGR_	0	P16104;Q8IUE6;Q99878;Q96KK5;P0C0S8;Q93077;Q16777;Q6FI13;Q9BTM1;Q9BTM1-2;P04908;P0C0S5;Q71UI9;C9J0D1;Q71UI9-2;Q71UI9-5	P16104;Q8IUE6;Q99878;Q93077;Q16777;Q9BTM1;P04908;P0C0S5;Q71UI9	Q16777	H2AFX;HIST2H2AB;HIST1H2AJ;HIST1H2AH;HIST1H2AG;HIST1H2AC;HIST2H2AC;HIST2H2AA3;H2AFJ;HIST1H2AB;H2AFZ;H2AFV	Histone H2AX;Histone H2A type 2-B;Histone H2A type 1-J;Histone H2A type 1-H;Histone H2A type 1;Histone H2A type 1-C;Histone H2A type 2-C;Histone H2A type 2-A;Histone H2A.J;Histone H2A type 1-B/E;Histone H2A.Z;Histone H2A.V;Histone H2A	Forward	472.769	2	472.769	943.524	NA	-1.3914	-0.00065779	NA	NA	0.00094677	1	69.825	66.432	NA	NA	NA	NA	NA
AGLQFPVGR	9	0	Unmodified	_AGLQFPVGR_	0	P16104;Q8IUE6;Q99878;Q96KK5;P0C0S8;Q93077;Q16777;Q6FI13;Q9BTM1;Q9BTM1-2;P04908;P0C0S5;Q71UI9;C9J0D1;Q71UI9-2;Q71UI9-5	P16104;Q8IUE6;Q99878;Q93077;Q16777;Q9BTM1;P04908;P0C0S5;Q71UI9	Q16777	H2AFX;HIST2H2AB;HIST1H2AJ;HIST1H2AH;HIST1H2AG;HIST1H2AC;HIST2H2AC;HIST2H2AA3;H2AFJ;HIST1H2AB;H2AFZ;H2AFV	Histone H2AX;Histone H2A type 2-B;Histone H2A type 1-J;Histone H2A type 1-H;Histone H2A type 1;Histone H2A type 1-C;Histone H2A type 2-C;Histone H2A type 2-A;Histone H2A.J;Histone H2A type 1-B/E;Histone H2A.Z;Histone H2A.V;Histone H2A	Forward	472.77	2	472.769	943.524	NA	-1.2367	-0.00058467	NA	NA	2.2034e-11	3	141.23	132.41	NA	NA	NA	NA	NA
AGLQFPVGR	9	0	Unmodified	_AGLQFPVGR_	0	P16104;Q8IUE6;Q99878;Q96KK5;P0C0S8;Q93077;Q16777;Q6FI13;Q9BTM1;Q9BTM1-2;P04908;P0C0S5;Q71UI9;C9J0D1;Q71UI9-2;Q71UI9-5	P16104;Q8IUE6;Q99878;Q93077;Q16777;Q9BTM1;P04908;P0C0S5;Q71UI9	Q16777	H2AFX;HIST2H2AB;HIST1H2AJ;HIST1H2AH;HIST1H2AG;HIST1H2AC;HIST2H2AC;HIST2H2AA3;H2AFJ;HIST1H2AB;H2AFZ;H2AFV	Histone H2AX;Histone H2A type 2-B;Histone H2A type 1-J;Histone H2A type 1-H;Histone H2A type 1;Histone H2A type 1-C;Histone H2A type 2-C;Histone H2A type 2-A;Histone H2A.J;Histone H2A type 1-B/E;Histone H2A.Z;Histone H2A.V;Histone H2A	Forward	472.769	2	472.769	943.524	NA	0.4946	0.00023383	NA	NA	0.0008274	1	70.857	67.665	NA	NA	NA	NA	NA
AGLQFPVGR	9	0	Unmodified	_AGLQFPVGR_	0	P16104;Q8IUE6;Q99878;Q96KK5;P0C0S8;Q93077;Q16777;Q6FI13;Q9BTM1;Q9BTM1-2;P04908;P0C0S5;Q71UI9;C9J0D1;Q71UI9-2;Q71UI9-5	P16104;Q8IUE6;Q99878;Q93077;Q16777;Q9BTM1;P04908;P0C0S5;Q71UI9	Q16777	H2AFX;HIST2H2AB;HIST1H2AJ;HIST1H2AH;HIST1H2AG;HIST1H2AC;HIST2H2AC;HIST2H2AA3;H2AFJ;HIST1H2AB;H2AFZ;H2AFV	Histone H2AX;Histone H2A type 2-B;Histone H2A type 1-J;Histone H2A type 1-H;Histone H2A type 1;Histone H2A type 1-C;Histone H2A type 2-C;Histone H2A type 2-A;Histone H2A.J;Histone H2A type 1-B/E;Histone H2A.Z;Histone H2A.V;Histone H2A	Forward	472.925	2	472.769	943.524	NA	0.092293	4.3633e-05	NA	NA	0.00055554	2	89.698	86.306	NA	NA	NA	NA	NA
AGLQFPVGR	9	0	Unmodified	_AGLQFPVGR_	0	P16104;Q8IUE6;Q99878;Q96KK5;P0C0S8;Q93077;Q16777;Q6FI13;Q9BTM1;Q9BTM1-2;P04908;P0C0S5;Q71UI9;C9J0D1;Q71UI9-2;Q71UI9-5	P16104;Q8IUE6;Q99878;Q93077;Q16777;Q9BTM1;P04908;P0C0S5;Q71UI9	Q16777	H2AFX;HIST2H2AB;HIST1H2AJ;HIST1H2AH;HIST1H2AG;HIST1H2AC;HIST2H2AC;HIST2H2AA3;H2AFJ;HIST1H2AB;H2AFZ;H2AFV	Histone H2AX;Histone H2A type 2-B;Histone H2A type 1-J;Histone H2A type 1-H;Histone H2A type 1;Histone H2A type 1-C;Histone H2A type 2-C;Histone H2A type 2-A;Histone H2A.J;Histone H2A type 1-B/E;Histone H2A.Z;Histone H2A.V;Histone H2A	Forward	472.769	2	472.769	943.524	NA	-0.072273	-3.4169e-05	NA	NA	0.00052284	2	88.819	83.902	NA	NA	NA	NA	NA
AGLQFPVGR	9	0	Unmodified	_AGLQFPVGR_	0	P16104;Q8IUE6;Q99878;Q96KK5;P0C0S8;Q93077;Q16777;Q6FI13;Q9BTM1;Q9BTM1-2;P04908;P0C0S5;Q71UI9;C9J0D1;Q71UI9-2;Q71UI9-5	P16104;Q8IUE6;Q99878;Q93077;Q16777;Q9BTM1;P04908;P0C0S5;Q71UI9	Q16777	H2AFX;HIST2H2AB;HIST1H2AJ;HIST1H2AH;HIST1H2AG;HIST1H2AC;HIST2H2AC;HIST2H2AA3;H2AFJ;HIST1H2AB;H2AFZ;H2AFV	Histone H2AX;Histone H2A type 2-B;Histone H2A type 1-J;Histone H2A type 1-H;Histone H2A type 1;Histone H2A type 1-C;Histone H2A type 2-C;Histone H2A type 2-A;Histone H2A.J;Histone H2A type 1-B/E;Histone H2A.Z;Histone H2A.V;Histone H2A	Forward	472.769	2	472.769	943.524	NA	-0.064108	-3.0308e-05	NA	NA	0.00064745	2	99.442	96.049	NA	NA	NA	NA	NA
AGLQFPVGR	9	0	Unmodified	_AGLQFPVGR_	0	P16104;Q8IUE6;Q99878;Q96KK5;P0C0S8;Q93077;Q16777;Q6FI13;Q9BTM1;Q9BTM1-2;P04908;P0C0S5;Q71UI9;C9J0D1;Q71UI9-2;Q71UI9-5	P16104;Q8IUE6;Q99878;Q93077;Q16777;Q9BTM1;P04908;P0C0S5;Q71UI9	Q16777	H2AFX;HIST2H2AB;HIST1H2AJ;HIST1H2AH;HIST1H2AG;HIST1H2AC;HIST2H2AC;HIST2H2AA3;H2AFJ;HIST1H2AB;H2AFZ;H2AFV	Histone H2AX;Histone H2A type 2-B;Histone H2A type 1-J;Histone H2A type 1-H;Histone H2A type 1;Histone H2A type 1-C;Histone H2A type 2-C;Histone H2A type 2-A;Histone H2A.J;Histone H2A type 1-B/E;Histone H2A.Z;Histone H2A.V;Histone H2A	Forward	472.769	2	472.769	943.524	NA	0.15269	7.2188e-05	NA	NA	0.00022507	2	80.724	77.151	NA	NA	NA	NA	NA
AGLQFPVGR	9	0	Unmodified	_AGLQFPVGR_	0	P16104;Q8IUE6;Q99878;Q96KK5;P0C0S8;Q93077;Q16777;Q6FI13;Q9BTM1;Q9BTM1-2;P04908;P0C0S5;Q71UI9;C9J0D1;Q71UI9-2;Q71UI9-5	P16104;Q8IUE6;Q99878;Q93077;Q16777;Q9BTM1;P04908;P0C0S5;Q71UI9	Q16777	H2AFX;HIST2H2AB;HIST1H2AJ;HIST1H2AH;HIST1H2AG;HIST1H2AC;HIST2H2AC;HIST2H2AA3;H2AFJ;HIST1H2AB;H2AFZ;H2AFV	Histone H2AX;Histone H2A type 2-B;Histone H2A type 1-J;Histone H2A type 1-H;Histone H2A type 1;Histone H2A type 1-C;Histone H2A type 2-C;Histone H2A type 2-A;Histone H2A.J;Histone H2A type 1-B/E;Histone H2A.Z;Histone H2A.V;Histone H2A	Forward	472.769	2	472.769	943.524	NA	0.028162	1.3314e-05	NA	NA	0.00022507	5	87.476	84.084	NA	NA	NA	NA	NA
AGLQFPVGR	9	0	Unmodified	_AGLQFPVGR_	0	P16104;Q8IUE6;Q99878;Q96KK5;P0C0S8;Q93077;Q16777;Q6FI13;Q9BTM1;Q9BTM1-2;P04908;P0C0S5;Q71UI9;C9J0D1;Q71UI9-2;Q71UI9-5	P16104;Q8IUE6;Q99878;Q93077;Q16777;Q9BTM1;P04908;P0C0S5;Q71UI9	Q16777	H2AFX;HIST2H2AB;HIST1H2AJ;HIST1H2AH;HIST1H2AG;HIST1H2AC;HIST2H2AC;HIST2H2AA3;H2AFJ;HIST1H2AB;H2AFZ;H2AFV	Histone H2AX;Histone H2A type 2-B;Histone H2A type 1-J;Histone H2A type 1-H;Histone H2A type 1;Histone H2A type 1-C;Histone H2A type 2-C;Histone H2A type 2-A;Histone H2A.J;Histone H2A type 1-B/E;Histone H2A.Z;Histone H2A.V;Histone H2A	Forward	472.769	2	472.769	943.524	NA	-0.50878	-0.00024053	NA	NA	0.00022507	12	99.442	96.049	NA	NA	NA	NA	NA
AGLQFPVGR	9	0	Unmodified	_AGLQFPVGR_	0	P16104;Q8IUE6;Q99878;Q96KK5;P0C0S8;Q93077;Q16777;Q6FI13;Q9BTM1;Q9BTM1-2;P04908;P0C0S5;Q71UI9;C9J0D1;Q71UI9-2;Q71UI9-5	P16104;Q8IUE6;Q99878;Q93077;Q16777;Q9BTM1;P04908;P0C0S5;Q71UI9	Q16777	H2AFX;HIST2H2AB;HIST1H2AJ;HIST1H2AH;HIST1H2AG;HIST1H2AC;HIST2H2AC;HIST2H2AA3;H2AFJ;HIST1H2AB;H2AFZ;H2AFV	Histone H2AX;Histone H2A type 2-B;Histone H2A type 1-J;Histone H2A type 1-H;Histone H2A type 1;Histone H2A type 1-C;Histone H2A type 2-C;Histone H2A type 2-A;Histone H2A.J;Histone H2A type 1-B/E;Histone H2A.Z;Histone H2A.V;Histone H2A	Forward	472.771	2	472.769	943.524	NA	NA	NA	NA	NA	0.00029797	1	79.79	75.055	NA	NA	NA	NA	NA
AGLQFPVGR	9	0	Unmodified	_AGLQFPVGR_	0	P16104;Q8IUE6;Q99878;Q96KK5;P0C0S8;Q93077;Q16777;Q6FI13;Q9BTM1;Q9BTM1-2;P04908;P0C0S5;Q71UI9;C9J0D1;Q71UI9-2;Q71UI9-5	P16104;Q8IUE6;Q99878;Q93077;Q16777;Q9BTM1;P04908;P0C0S5;Q71UI9	Q16777	H2AFX;HIST2H2AB;HIST1H2AJ;HIST1H2AH;HIST1H2AG;HIST1H2AC;HIST2H2AC;HIST2H2AA3;H2AFJ;HIST1H2AB;H2AFZ;H2AFV	Histone H2AX;Histone H2A type 2-B;Histone H2A type 1-J;Histone H2A type 1-H;Histone H2A type 1;Histone H2A type 1-C;Histone H2A type 2-C;Histone H2A type 2-A;Histone H2A.J;Histone H2A type 1-B/E;Histone H2A.Z;Histone H2A.V;Histone H2A	Forward	472.769	2	472.769	943.524	NA	NA	NA	NA	NA	3.0282e-05	1	99.442	95.456	NA	NA	NA	NA	NA
AGLQFPVGR	9	0	Unmodified	_AGLQFPVGR_	0	P16104;Q8IUE6;Q99878;Q96KK5;P0C0S8;Q93077;Q16777;Q6FI13;Q9BTM1;Q9BTM1-2;P04908;P0C0S5;Q71UI9;C9J0D1;Q71UI9-2;Q71UI9-5	P16104;Q8IUE6;Q99878;Q93077;Q16777;Q9BTM1;P04908;P0C0S5;Q71UI9	Q16777	H2AFX;HIST2H2AB;HIST1H2AJ;HIST1H2AH;HIST1H2AG;HIST1H2AC;HIST2H2AC;HIST2H2AA3;H2AFJ;HIST1H2AB;H2AFZ;H2AFV	Histone H2AX;Histone H2A type 2-B;Histone H2A type 1-J;Histone H2A type 1-H;Histone H2A type 1;Histone H2A type 1-C;Histone H2A type 2-C;Histone H2A type 2-A;Histone H2A.J;Histone H2A type 1-B/E;Histone H2A.Z;Histone H2A.V;Histone H2A	Forward	472.769	2	472.769	943.524	NA	NA	NA	NA	NA	3.0282e-05	1	99.442	91.815	NA	NA	NA	NA	NA
AGLQFPVGR	9	0	Unmodified	_AGLQFPVGR_	0	P16104;Q8IUE6;Q99878;Q96KK5;P0C0S8;Q93077;Q16777;Q6FI13;Q9BTM1;Q9BTM1-2;P04908;P0C0S5;Q71UI9;C9J0D1;Q71UI9-2;Q71UI9-5	P16104;Q8IUE6;Q99878;Q93077;Q16777;Q9BTM1;P04908;P0C0S5;Q71UI9	Q16777	H2AFX;HIST2H2AB;HIST1H2AJ;HIST1H2AH;HIST1H2AG;HIST1H2AC;HIST2H2AC;HIST2H2AA3;H2AFJ;HIST1H2AB;H2AFZ;H2AFV	Histone H2AX;Histone H2A type 2-B;Histone H2A type 1-J;Histone H2A type 1-H;Histone H2A type 1;Histone H2A type 1-C;Histone H2A type 2-C;Histone H2A type 2-A;Histone H2A.J;Histone H2A type 1-B/E;Histone H2A.Z;Histone H2A.V;Histone H2A	Forward	472.769	2	472.769	943.524	NA	0.10981	5.1915e-05	NA	NA	0.0003434	1	80.219	77.027	NA	NA	NA	NA	NA
AGLQFPVGR	9	0	Unmodified	_AGLQFPVGR_	0	P16104;Q8IUE6;Q99878;Q96KK5;P0C0S8;Q93077;Q16777;Q6FI13;Q9BTM1;Q9BTM1-2;P04908;P0C0S5;Q71UI9;C9J0D1;Q71UI9-2;Q71UI9-5	P16104;Q8IUE6;Q99878;Q93077;Q16777;Q9BTM1;P04908;P0C0S5;Q71UI9	Q16777	H2AFX;HIST2H2AB;HIST1H2AJ;HIST1H2AH;HIST1H2AG;HIST1H2AC;HIST2H2AC;HIST2H2AA3;H2AFJ;HIST1H2AB;H2AFZ;H2AFV	Histone H2AX;Histone H2A type 2-B;Histone H2A type 1-J;Histone H2A type 1-H;Histone H2A type 1;Histone H2A type 1-C;Histone H2A type 2-C;Histone H2A type 2-A;Histone H2A.J;Histone H2A type 1-B/E;Histone H2A.Z;Histone H2A.V;Histone H2A	Forward	472.769	2	472.769	943.524	NA	0.0068122	3.2206e-06	NA	NA	0.00042665	2	90.367	87.176	NA	NA	NA	NA	NA
AGLQFPVGR	9	0	Unmodified	_AGLQFPVGR_	0	P16104;Q8IUE6;Q99878;Q96KK5;P0C0S8;Q93077;Q16777;Q6FI13;Q9BTM1;Q9BTM1-2;P04908;P0C0S5;Q71UI9;C9J0D1;Q71UI9-2;Q71UI9-5	P16104;Q8IUE6;Q99878;Q93077;Q16777;Q9BTM1;P04908;P0C0S5;Q71UI9	Q16777	H2AFX;HIST2H2AB;HIST1H2AJ;HIST1H2AH;HIST1H2AG;HIST1H2AC;HIST2H2AC;HIST2H2AA3;H2AFJ;HIST1H2AB;H2AFZ;H2AFV	Histone H2AX;Histone H2A type 2-B;Histone H2A type 1-J;Histone H2A type 1-H;Histone H2A type 1;Histone H2A type 1-C;Histone H2A type 2-C;Histone H2A type 2-A;Histone H2A.J;Histone H2A type 1-B/E;Histone H2A.Z;Histone H2A.V;Histone H2A	Forward	472.77	2	472.769	943.524	NA	-0.24835	-0.00011741	NA	NA	0.00058741	2	87.639	84.448	NA	NA	NA	NA	NA
AGLQFPVGR	9	0	Unmodified	_AGLQFPVGR_	0	P16104;Q8IUE6;Q99878;Q96KK5;P0C0S8;Q93077;Q16777;Q6FI13;Q9BTM1;Q9BTM1-2;P04908;P0C0S5;Q71UI9;C9J0D1;Q71UI9-2;Q71UI9-5	P16104;Q8IUE6;Q99878;Q93077;Q16777;Q9BTM1;P04908;P0C0S5;Q71UI9	Q16777	H2AFX;HIST2H2AB;HIST1H2AJ;HIST1H2AH;HIST1H2AG;HIST1H2AC;HIST2H2AC;HIST2H2AA3;H2AFJ;HIST1H2AB;H2AFZ;H2AFV	Histone H2AX;Histone H2A type 2-B;Histone H2A type 1-J;Histone H2A type 1-H;Histone H2A type 1;Histone H2A type 1-C;Histone H2A type 2-C;Histone H2A type 2-A;Histone H2A.J;Histone H2A type 1-B/E;Histone H2A.Z;Histone H2A.V;Histone H2A	Forward	472.769	2	472.769	943.524	NA	0.47535	0.00022473	NA	NA	0.00022507	1	76.064	72.672	NA	NA	NA	NA	NA
AGLQFPVGR	9	0	Unmodified	_AGLQFPVGR_	0	P16104;Q8IUE6;Q99878;Q96KK5;P0C0S8;Q93077;Q16777;Q6FI13;Q9BTM1;Q9BTM1-2;P04908;P0C0S5;Q71UI9;C9J0D1;Q71UI9-2;Q71UI9-5	P16104;Q8IUE6;Q99878;Q93077;Q16777;Q9BTM1;P04908;P0C0S5;Q71UI9	Q16777	H2AFX;HIST2H2AB;HIST1H2AJ;HIST1H2AH;HIST1H2AG;HIST1H2AC;HIST2H2AC;HIST2H2AA3;H2AFJ;HIST1H2AB;H2AFZ;H2AFV	Histone H2AX;Histone H2A type 2-B;Histone H2A type 1-J;Histone H2A type 1-H;Histone H2A type 1;Histone H2A type 1-C;Histone H2A type 2-C;Histone H2A type 2-A;Histone H2A.J;Histone H2A type 1-B/E;Histone H2A.Z;Histone H2A.V;Histone H2A	Forward	473.271	2	472.769	943.524	NA	0.20937	9.8985e-05	NA	NA	0.00027534	1	78.149	74.958	NA	NA	NA	NA	NA
AGLQFPVGR	9	0	Unmodified	_AGLQFPVGR_	0	P16104;Q8IUE6;Q99878;Q96KK5;P0C0S8;Q93077;Q16777;Q6FI13;Q9BTM1;Q9BTM1-2;P04908;P0C0S5;Q71UI9;C9J0D1;Q71UI9-2;Q71UI9-5	P16104;Q8IUE6;Q99878;Q93077;Q16777;Q9BTM1;P04908;P0C0S5;Q71UI9	Q16777	H2AFX;HIST2H2AB;HIST1H2AJ;HIST1H2AH;HIST1H2AG;HIST1H2AC;HIST2H2AC;HIST2H2AA3;H2AFJ;HIST1H2AB;H2AFZ;H2AFV	Histone H2AX;Histone H2A type 2-B;Histone H2A type 1-J;Histone H2A type 1-H;Histone H2A type 1;Histone H2A type 1-C;Histone H2A type 2-C;Histone H2A type 2-A;Histone H2A.J;Histone H2A type 1-B/E;Histone H2A.Z;Histone H2A.V;Histone H2A	Forward	472.769	2	472.769	943.524	NA	0.16382	7.7447e-05	NA	NA	0.00025272	4	99.442	96.25	NA	NA	NA	NA	NA
AGLQFPVGR	9	0	Unmodified	_AGLQFPVGR_	0	P16104;Q8IUE6;Q99878;Q96KK5;P0C0S8;Q93077;Q16777;Q6FI13;Q9BTM1;Q9BTM1-2;P04908;P0C0S5;Q71UI9;C9J0D1;Q71UI9-2;Q71UI9-5	P16104;Q8IUE6;Q99878;Q93077;Q16777;Q9BTM1;P04908;P0C0S5;Q71UI9	Q16777	H2AFX;HIST2H2AB;HIST1H2AJ;HIST1H2AH;HIST1H2AG;HIST1H2AC;HIST2H2AC;HIST2H2AA3;H2AFJ;HIST1H2AB;H2AFZ;H2AFV	Histone H2AX;Histone H2A type 2-B;Histone H2A type 1-J;Histone H2A type 1-H;Histone H2A type 1;Histone H2A type 1-C;Histone H2A type 2-C;Histone H2A type 2-A;Histone H2A.J;Histone H2A type 1-B/E;Histone H2A.Z;Histone H2A.V;Histone H2A	Forward	473.271	2	472.769	943.524	NA	0.39348	0.00018603	NA	NA	0.00058741	2	87.639	82.16	NA	NA	NA	NA	NA
AGLQFPVGR	9	0	Unmodified	_AGLQFPVGR_	0	P16104;Q8IUE6;Q99878;Q96KK5;P0C0S8;Q93077;Q16777;Q6FI13;Q9BTM1;Q9BTM1-2;P04908;P0C0S5;Q71UI9;C9J0D1;Q71UI9-2;Q71UI9-5	P16104;Q8IUE6;Q99878;Q93077;Q16777;Q9BTM1;P04908;P0C0S5;Q71UI9	Q16777	H2AFX;HIST2H2AB;HIST1H2AJ;HIST1H2AH;HIST1H2AG;HIST1H2AC;HIST2H2AC;HIST2H2AA3;H2AFJ;HIST1H2AB;H2AFZ;H2AFV	Histone H2AX;Histone H2A type 2-B;Histone H2A type 1-J;Histone H2A type 1-H;Histone H2A type 1;Histone H2A type 1-C;Histone H2A type 2-C;Histone H2A type 2-A;Histone H2A.J;Histone H2A type 1-B/E;Histone H2A.Z;Histone H2A.V;Histone H2A	Forward	472.769	2	472.769	943.524	NA	-0.53815	-0.00025442	NA	NA	0.00022507	2	76.064	72.873	NA	NA	NA	NA	NA
AGLQFPVGR	9	0	Unmodified	_AGLQFPVGR_	0	P16104;Q8IUE6;Q99878;Q96KK5;P0C0S8;Q93077;Q16777;Q6FI13;Q9BTM1;Q9BTM1-2;P04908;P0C0S5;Q71UI9;C9J0D1;Q71UI9-2;Q71UI9-5	P16104;Q8IUE6;Q99878;Q93077;Q16777;Q9BTM1;P04908;P0C0S5;Q71UI9	Q16777	H2AFX;HIST2H2AB;HIST1H2AJ;HIST1H2AH;HIST1H2AG;HIST1H2AC;HIST2H2AC;HIST2H2AA3;H2AFJ;HIST1H2AB;H2AFZ;H2AFV	Histone H2AX;Histone H2A type 2-B;Histone H2A type 1-J;Histone H2A type 1-H;Histone H2A type 1;Histone H2A type 1-C;Histone H2A type 2-C;Histone H2A type 2-A;Histone H2A.J;Histone H2A type 1-B/E;Histone H2A.Z;Histone H2A.V;Histone H2A	Forward	472.769	2	472.769	943.524	NA	-0.085038	-4.0203e-05	NA	NA	2.1453e-11	9	141.52	129.8	NA	NA	NA	NA	NA
AGLQFPVGR	9	0	Unmodified	_AGLQFPVGR_	0	P16104;Q8IUE6;Q99878;Q96KK5;P0C0S8;Q93077;Q16777;Q6FI13;Q9BTM1;Q9BTM1-2;P04908;P0C0S5;Q71UI9;C9J0D1;Q71UI9-2;Q71UI9-5	P16104;Q8IUE6;Q99878;Q93077;Q16777;Q9BTM1;P04908;P0C0S5;Q71UI9	Q16777	H2AFX;HIST2H2AB;HIST1H2AJ;HIST1H2AH;HIST1H2AG;HIST1H2AC;HIST2H2AC;HIST2H2AA3;H2AFJ;HIST1H2AB;H2AFZ;H2AFV	Histone H2AX;Histone H2A type 2-B;Histone H2A type 1-J;Histone H2A type 1-H;Histone H2A type 1;Histone H2A type 1-C;Histone H2A type 2-C;Histone H2A type 2-A;Histone H2A.J;Histone H2A type 1-B/E;Histone H2A.Z;Histone H2A.V;Histone H2A	Forward	472.77	2	472.769	943.524	NA	NA	NA	NA	NA	0.00034354	1	79.059	72.283	NA	NA	NA	NA	NA
AGLQFPVGR	9	0	Unmodified	_AGLQFPVGR_	0	P16104;Q8IUE6;Q99878;Q96KK5;P0C0S8;Q93077;Q16777;Q6FI13;Q9BTM1;Q9BTM1-2;P04908;P0C0S5;Q71UI9;C9J0D1;Q71UI9-2;Q71UI9-5	P16104;Q8IUE6;Q99878;Q93077;Q16777;Q9BTM1;P04908;P0C0S5;Q71UI9	Q16777	H2AFX;HIST2H2AB;HIST1H2AJ;HIST1H2AH;HIST1H2AG;HIST1H2AC;HIST2H2AC;HIST2H2AA3;H2AFJ;HIST1H2AB;H2AFZ;H2AFV	Histone H2AX;Histone H2A type 2-B;Histone H2A type 1-J;Histone H2A type 1-H;Histone H2A type 1;Histone H2A type 1-C;Histone H2A type 2-C;Histone H2A type 2-A;Histone H2A.J;Histone H2A type 1-B/E;Histone H2A.Z;Histone H2A.V;Histone H2A	Forward	472.769	2	472.769	943.524	NA	NA	NA	NA	NA	0.00012503	1	82.563	79.372	NA	NA	NA	NA	NA
AGLQFPVGR	9	0	Unmodified	_AGLQFPVGR_	0	P16104;Q8IUE6;Q99878;Q96KK5;P0C0S8;Q93077;Q16777;Q6FI13;Q9BTM1;Q9BTM1-2;P04908;P0C0S5;Q71UI9;C9J0D1;Q71UI9-2;Q71UI9-5	P16104;Q8IUE6;Q99878;Q93077;Q16777;Q9BTM1;P04908;P0C0S5;Q71UI9	Q16777	H2AFX;HIST2H2AB;HIST1H2AJ;HIST1H2AH;HIST1H2AG;HIST1H2AC;HIST2H2AC;HIST2H2AA3;H2AFJ;HIST1H2AB;H2AFZ;H2AFV	Histone H2AX;Histone H2A type 2-B;Histone H2A type 1-J;Histone H2A type 1-H;Histone H2A type 1;Histone H2A type 1-C;Histone H2A type 2-C;Histone H2A type 2-A;Histone H2A.J;Histone H2A type 1-B/E;Histone H2A.Z;Histone H2A.V;Histone H2A	Forward	472.769	2	472.769	943.524	NA	NA	NA	NA	NA	0.00072886	1	72.879	68.184	NA	NA	NA	NA	NA
AGLQFPVGR	9	0	Unmodified	_AGLQFPVGR_	0	P16104;Q8IUE6;Q99878;Q96KK5;P0C0S8;Q93077;Q16777;Q6FI13;Q9BTM1;Q9BTM1-2;P04908;P0C0S5;Q71UI9;C9J0D1;Q71UI9-2;Q71UI9-5	P16104;Q8IUE6;Q99878;Q93077;Q16777;Q9BTM1;P04908;P0C0S5;Q71UI9	Q16777	H2AFX;HIST2H2AB;HIST1H2AJ;HIST1H2AH;HIST1H2AG;HIST1H2AC;HIST2H2AC;HIST2H2AA3;H2AFJ;HIST1H2AB;H2AFZ;H2AFV	Histone H2AX;Histone H2A type 2-B;Histone H2A type 1-J;Histone H2A type 1-H;Histone H2A type 1;Histone H2A type 1-C;Histone H2A type 2-C;Histone H2A type 2-A;Histone H2A.J;Histone H2A type 1-B/E;Histone H2A.Z;Histone H2A.V;Histone H2A	Forward	472.769	2	472.769	943.524	NA	NA	NA	NA	NA	8.7589e-07	1	96.027	91.345	NA	NA	NA	NA	NA
AGLQFPVGR	9	0	Unmodified	_AGLQFPVGR_	0	P16104;Q8IUE6;Q99878;Q96KK5;P0C0S8;Q93077;Q16777;Q6FI13;Q9BTM1;Q9BTM1-2;P04908;P0C0S5;Q71UI9;C9J0D1;Q71UI9-2;Q71UI9-5	P16104;Q8IUE6;Q99878;Q93077;Q16777;Q9BTM1;P04908;P0C0S5;Q71UI9	Q16777	H2AFX;HIST2H2AB;HIST1H2AJ;HIST1H2AH;HIST1H2AG;HIST1H2AC;HIST2H2AC;HIST2H2AA3;H2AFJ;HIST1H2AB;H2AFZ;H2AFV	Histone H2AX;Histone H2A type 2-B;Histone H2A type 1-J;Histone H2A type 1-H;Histone H2A type 1;Histone H2A type 1-C;Histone H2A type 2-C;Histone H2A type 2-A;Histone H2A.J;Histone H2A type 1-B/E;Histone H2A.Z;Histone H2A.V;Histone H2A	Forward	472.769	2	472.769	943.524	NA	NA	NA	NA	NA	0.00040027	1	78.149	72.669	NA	NA	NA	NA	NA
AGLQFPVGR	9	0	Unmodified	_AGLQFPVGR_	0	P16104;Q8IUE6;Q99878;Q96KK5;P0C0S8;Q93077;Q16777;Q6FI13;Q9BTM1;Q9BTM1-2;P04908;P0C0S5;Q71UI9;C9J0D1;Q71UI9-2;Q71UI9-5	P16104;Q8IUE6;Q99878;Q93077;Q16777;Q9BTM1;P04908;P0C0S5;Q71UI9	Q16777	H2AFX;HIST2H2AB;HIST1H2AJ;HIST1H2AH;HIST1H2AG;HIST1H2AC;HIST2H2AC;HIST2H2AA3;H2AFJ;HIST1H2AB;H2AFZ;H2AFV	Histone H2AX;Histone H2A type 2-B;Histone H2A type 1-J;Histone H2A type 1-H;Histone H2A type 1;Histone H2A type 1-C;Histone H2A type 2-C;Histone H2A type 2-A;Histone H2A.J;Histone H2A type 1-B/E;Histone H2A.Z;Histone H2A.V;Histone H2A	Reverse	472.767	2	472.769	943.524	NA	1.1686	0.00055247	NA	NA	0.00094827	1	69.812	66.62	NA	NA	NA	NA	NA
AGLQFPVGR	9	0	Unmodified	_AGLQFPVGR_	0	P16104;Q8IUE6;Q99878;Q96KK5;P0C0S8;Q93077;Q16777;Q6FI13;Q9BTM1;Q9BTM1-2;P04908;P0C0S5;Q71UI9;C9J0D1;Q71UI9-2;Q71UI9-5	P16104;Q8IUE6;Q99878;Q93077;Q16777;Q9BTM1;P04908;P0C0S5;Q71UI9	Q16777	H2AFX;HIST2H2AB;HIST1H2AJ;HIST1H2AH;HIST1H2AG;HIST1H2AC;HIST2H2AC;HIST2H2AA3;H2AFJ;HIST1H2AB;H2AFZ;H2AFV	Histone H2AX;Histone H2A type 2-B;Histone H2A type 1-J;Histone H2A type 1-H;Histone H2A type 1;Histone H2A type 1-C;Histone H2A type 2-C;Histone H2A type 2-A;Histone H2A.J;Histone H2A type 1-B/E;Histone H2A.Z;Histone H2A.V;Histone H2A	Reverse	472.768	2	472.769	943.524	NA	-0.46144	-0.00021816	NA	NA	0.00022507	1	76.064	72.873	NA	NA	NA	NA	NA
AGLQFPVGR	9	0	Unmodified	_AGLQFPVGR_	0	P16104;Q8IUE6;Q99878;Q96KK5;P0C0S8;Q93077;Q16777;Q6FI13;Q9BTM1;Q9BTM1-2;P04908;P0C0S5;Q71UI9;C9J0D1;Q71UI9-2;Q71UI9-5	P16104;Q8IUE6;Q99878;Q93077;Q16777;Q9BTM1;P04908;P0C0S5;Q71UI9	Q16777	H2AFX;HIST2H2AB;HIST1H2AJ;HIST1H2AH;HIST1H2AG;HIST1H2AC;HIST2H2AC;HIST2H2AA3;H2AFJ;HIST1H2AB;H2AFZ;H2AFV	Histone H2AX;Histone H2A type 2-B;Histone H2A type 1-J;Histone H2A type 1-H;Histone H2A type 1;Histone H2A type 1-C;Histone H2A type 2-C;Histone H2A type 2-A;Histone H2A.J;Histone H2A type 1-B/E;Histone H2A.Z;Histone H2A.V;Histone H2A	Reverse	472.769	2	472.769	943.524	NA	-0.67188	-0.00031765	NA	NA	0.00026164	1	77.732	74.34	NA	NA	NA	NA	NA
AGLQFPVGR	9	0	Unmodified	_AGLQFPVGR_	0	P16104;Q8IUE6;Q99878;Q96KK5;P0C0S8;Q93077;Q16777;Q6FI13;Q9BTM1;Q9BTM1-2;P04908;P0C0S5;Q71UI9;C9J0D1;Q71UI9-2;Q71UI9-5	P16104;Q8IUE6;Q99878;Q93077;Q16777;Q9BTM1;P04908;P0C0S5;Q71UI9	Q16777	H2AFX;HIST2H2AB;HIST1H2AJ;HIST1H2AH;HIST1H2AG;HIST1H2AC;HIST2H2AC;HIST2H2AA3;H2AFJ;HIST1H2AB;H2AFZ;H2AFV	Histone H2AX;Histone H2A type 2-B;Histone H2A type 1-J;Histone H2A type 1-H;Histone H2A type 1;Histone H2A type 1-C;Histone H2A type 2-C;Histone H2A type 2-A;Histone H2A.J;Histone H2A type 1-B/E;Histone H2A.Z;Histone H2A.V;Histone H2A	Reverse	472.771	2	472.769	943.524	NA	-1.5354	-0.00072587	NA	NA	2.7035e-07	5	130.56	118.84	NA	NA	NA	NA	NA
AGLQFPVGR	9	0	Unmodified	_AGLQFPVGR_	0	P16104;Q8IUE6;Q99878;Q96KK5;P0C0S8;Q93077;Q16777;Q6FI13;Q9BTM1;Q9BTM1-2;P04908;P0C0S5;Q71UI9;C9J0D1;Q71UI9-2;Q71UI9-5	P16104;Q8IUE6;Q99878;Q93077;Q16777;Q9BTM1;P04908;P0C0S5;Q71UI9	Q16777	H2AFX;HIST2H2AB;HIST1H2AJ;HIST1H2AH;HIST1H2AG;HIST1H2AC;HIST2H2AC;HIST2H2AA3;H2AFJ;HIST1H2AB;H2AFZ;H2AFV	Histone H2AX;Histone H2A type 2-B;Histone H2A type 1-J;Histone H2A type 1-H;Histone H2A type 1;Histone H2A type 1-C;Histone H2A type 2-C;Histone H2A type 2-A;Histone H2A.J;Histone H2A type 1-B/E;Histone H2A.Z;Histone H2A.V;Histone H2A	Reverse	472.94	2	472.769	943.524	NA	NA	NA	NA	NA	8.3363e-06	1	85.676	82.284	NA	NA	NA	NA	NA
AGLQFPVGR	9	0	Unmodified	_AGLQFPVGR_	0	P16104;Q8IUE6;Q99878;Q96KK5;P0C0S8;Q93077;Q16777;Q6FI13;Q9BTM1;Q9BTM1-2;P04908;P0C0S5;Q71UI9;C9J0D1;Q71UI9-2;Q71UI9-5	P16104;Q8IUE6;Q99878;Q93077;Q16777;Q9BTM1;P04908;P0C0S5;Q71UI9	Q16777	H2AFX;HIST2H2AB;HIST1H2AJ;HIST1H2AH;HIST1H2AG;HIST1H2AC;HIST2H2AC;HIST2H2AA3;H2AFJ;HIST1H2AB;H2AFZ;H2AFV	Histone H2AX;Histone H2A type 2-B;Histone H2A type 1-J;Histone H2A type 1-H;Histone H2A type 1;Histone H2A type 1-C;Histone H2A type 2-C;Histone H2A type 2-A;Histone H2A.J;Histone H2A type 1-B/E;Histone H2A.Z;Histone H2A.V;Histone H2A	Reverse	472.769	2	472.769	943.524	NA	NA	NA	NA	NA	0.00053027	1	76.064	71.33	NA	NA	NA	NA	NA
AGLQFPVGR	9	0	Unmodified	_AGLQFPVGR_	0	P16104;Q8IUE6;Q99878;Q96KK5;P0C0S8;Q93077;Q16777;Q6FI13;Q9BTM1;Q9BTM1-2;P04908;P0C0S5;Q71UI9;C9J0D1;Q71UI9-2;Q71UI9-5	P16104;Q8IUE6;Q99878;Q93077;Q16777;Q9BTM1;P04908;P0C0S5;Q71UI9	Q16777	H2AFX;HIST2H2AB;HIST1H2AJ;HIST1H2AH;HIST1H2AG;HIST1H2AC;HIST2H2AC;HIST2H2AA3;H2AFJ;HIST1H2AB;H2AFZ;H2AFV	Histone H2AX;Histone H2A type 2-B;Histone H2A type 1-J;Histone H2A type 1-H;Histone H2A type 1;Histone H2A type 1-C;Histone H2A type 2-C;Histone H2A type 2-A;Histone H2A.J;Histone H2A type 1-B/E;Histone H2A.Z;Histone H2A.V;Histone H2A	Reverse	472.769	2	472.769	943.524	NA	NA	NA	NA	NA	6.9209e-06	1	87.639	79.363	NA	NA	NA	NA	NA
AGLQFPVGR	9	0	Unmodified	_AGLQFPVGR_	0	P16104;Q8IUE6;Q99878;Q96KK5;P0C0S8;Q93077;Q16777;Q6FI13;Q9BTM1;Q9BTM1-2;P04908;P0C0S5;Q71UI9;C9J0D1;Q71UI9-2;Q71UI9-5	P16104;Q8IUE6;Q99878;Q93077;Q16777;Q9BTM1;P04908;P0C0S5;Q71UI9	Q16777	H2AFX;HIST2H2AB;HIST1H2AJ;HIST1H2AH;HIST1H2AG;HIST1H2AC;HIST2H2AC;HIST2H2AA3;H2AFJ;HIST1H2AB;H2AFZ;H2AFV	Histone H2AX;Histone H2A type 2-B;Histone H2A type 1-J;Histone H2A type 1-H;Histone H2A type 1;Histone H2A type 1-C;Histone H2A type 2-C;Histone H2A type 2-A;Histone H2A.J;Histone H2A type 1-B/E;Histone H2A.Z;Histone H2A.V;Histone H2A	Reverse	472.935	2	472.769	943.524	NA	NA	NA	NA	NA	0.0002565	1	80.455	75.72	NA	NA	NA	NA	NA
AGLQFPVGR	9	0	Unmodified	_AGLQFPVGR_	0	P16104;Q8IUE6;Q99878;Q96KK5;P0C0S8;Q93077;Q16777;Q6FI13;Q9BTM1;Q9BTM1-2;P04908;P0C0S5;Q71UI9;C9J0D1;Q71UI9-2;Q71UI9-5	P16104;Q8IUE6;Q99878;Q93077;Q16777;Q9BTM1;P04908;P0C0S5;Q71UI9	Q16777	H2AFX;HIST2H2AB;HIST1H2AJ;HIST1H2AH;HIST1H2AG;HIST1H2AC;HIST2H2AC;HIST2H2AA3;H2AFJ;HIST1H2AB;H2AFZ;H2AFV	Histone H2AX;Histone H2A type 2-B;Histone H2A type 1-J;Histone H2A type 1-H;Histone H2A type 1;Histone H2A type 1-C;Histone H2A type 2-C;Histone H2A type 2-A;Histone H2A.J;Histone H2A type 1-B/E;Histone H2A.Z;Histone H2A.V;Histone H2A	Reverse	472.769	2	472.769	943.524	NA	NA	NA	NA	NA	0.00053027	1	76.064	70.405	NA	NA	NA	NA	NA
AGLQFPVGR	9	0	Unmodified	_AGLQFPVGR_	0	P16104;Q8IUE6;Q99878;Q96KK5;P0C0S8;Q93077;Q16777;Q6FI13;Q9BTM1;Q9BTM1-2;P04908;P0C0S5;Q71UI9;C9J0D1;Q71UI9-2;Q71UI9-5	P16104;Q8IUE6;Q99878;Q93077;Q16777;Q9BTM1;P04908;P0C0S5;Q71UI9	Q16777	H2AFX;HIST2H2AB;HIST1H2AJ;HIST1H2AH;HIST1H2AG;HIST1H2AC;HIST2H2AC;HIST2H2AA3;H2AFJ;HIST1H2AB;H2AFZ;H2AFV	Histone H2AX;Histone H2A type 2-B;Histone H2A type 1-J;Histone H2A type 1-H;Histone H2A type 1;Histone H2A type 1-C;Histone H2A type 2-C;Histone H2A type 2-A;Histone H2A.J;Histone H2A type 1-B/E;Histone H2A.Z;Histone H2A.V;Histone H2A	Reverse	472.769	2	472.769	943.524	NA	NA	NA	NA	NA	4.7088e-06	1	90.709	83.885	NA	NA	NA	NA	NA
AGLQFPVGR	9	0	Unmodified	_AGLQFPVGR_	0	P16104;Q8IUE6;Q99878;Q96KK5;P0C0S8;Q93077;Q16777;Q6FI13;Q9BTM1;Q9BTM1-2;P04908;P0C0S5;Q71UI9;C9J0D1;Q71UI9-2;Q71UI9-5	P16104;Q8IUE6;Q99878;Q93077;Q16777;Q9BTM1;P04908;P0C0S5;Q71UI9	Q16777	H2AFX;HIST2H2AB;HIST1H2AJ;HIST1H2AH;HIST1H2AG;HIST1H2AC;HIST2H2AC;HIST2H2AA3;H2AFJ;HIST1H2AB;H2AFZ;H2AFV	Histone H2AX;Histone H2A type 2-B;Histone H2A type 1-J;Histone H2A type 1-H;Histone H2A type 1;Histone H2A type 1-C;Histone H2A type 2-C;Histone H2A type 2-A;Histone H2A.J;Histone H2A type 1-B/E;Histone H2A.Z;Histone H2A.V;Histone H2A	Reverse	472.769	2	472.769	943.524	NA	NA	NA	NA	NA	2.9542e-06	1	93.143	84.803	NA	NA	NA	NA	NA
AGLQFPVGR	9	0	Unmodified	_AGLQFPVGR_	0	P16104;Q8IUE6;Q99878;Q96KK5;P0C0S8;Q93077;Q16777;Q6FI13;Q9BTM1;Q9BTM1-2;P04908;P0C0S5;Q71UI9;C9J0D1;Q71UI9-2;Q71UI9-5	P16104;Q8IUE6;Q99878;Q93077;Q16777;Q9BTM1;P04908;P0C0S5;Q71UI9	Q16777	H2AFX;HIST2H2AB;HIST1H2AJ;HIST1H2AH;HIST1H2AG;HIST1H2AC;HIST2H2AC;HIST2H2AA3;H2AFJ;HIST1H2AB;H2AFZ;H2AFV	Histone H2AX;Histone H2A type 2-B;Histone H2A type 1-J;Histone H2A type 1-H;Histone H2A type 1;Histone H2A type 1-C;Histone H2A type 2-C;Histone H2A type 2-A;Histone H2A.J;Histone H2A type 1-B/E;Histone H2A.Z;Histone H2A.V;Histone H2A	Reverse	472.769	2	472.769	943.524	NA	NA	NA	NA	NA	3.0282e-05	1	99.442	93.783	NA	NA	NA	NA	NA
AGLQFPVGR	9	0	Unmodified	_AGLQFPVGR_	0	P16104;Q8IUE6;Q99878;Q96KK5;P0C0S8;Q93077;Q16777;Q6FI13;Q9BTM1;Q9BTM1-2;P04908;P0C0S5;Q71UI9;C9J0D1;Q71UI9-2;Q71UI9-5	P16104;Q8IUE6;Q99878;Q93077;Q16777;Q9BTM1;P04908;P0C0S5;Q71UI9	Q16777	H2AFX;HIST2H2AB;HIST1H2AJ;HIST1H2AH;HIST1H2AG;HIST1H2AC;HIST2H2AC;HIST2H2AA3;H2AFJ;HIST1H2AB;H2AFZ;H2AFV	Histone H2AX;Histone H2A type 2-B;Histone H2A type 1-J;Histone H2A type 1-H;Histone H2A type 1;Histone H2A type 1-C;Histone H2A type 2-C;Histone H2A type 2-A;Histone H2A.J;Histone H2A type 1-B/E;Histone H2A.Z;Histone H2A.V;Histone H2A	Reverse	472.769	2	472.769	943.524	NA	NA	NA	NA	NA	6.9209e-06	1	87.639	80.013	NA	NA	NA	NA	NA
AGLQFPVGR	9	0	Unmodified	_AGLQFPVGR_	0	P16104;Q8IUE6;Q99878;Q96KK5;P0C0S8;Q93077;Q16777;Q6FI13;Q9BTM1;Q9BTM1-2;P04908;P0C0S5;Q71UI9;C9J0D1;Q71UI9-2;Q71UI9-5	P16104;Q8IUE6;Q99878;Q93077;Q16777;Q9BTM1;P04908;P0C0S5;Q71UI9	Q16777	H2AFX;HIST2H2AB;HIST1H2AJ;HIST1H2AH;HIST1H2AG;HIST1H2AC;HIST2H2AC;HIST2H2AA3;H2AFJ;HIST1H2AB;H2AFZ;H2AFV	Histone H2AX;Histone H2A type 2-B;Histone H2A type 1-J;Histone H2A type 1-H;Histone H2A type 1;Histone H2A type 1-C;Histone H2A type 2-C;Histone H2A type 2-A;Histone H2A.J;Histone H2A type 1-B/E;Histone H2A.Z;Histone H2A.V;Histone H2A	Reverse	472.769	2	472.769	943.524	NA	NA	NA	NA	NA	0.00072886	1	72.879	68.145	NA	NA	NA	NA	NA
AGLQFPVGR	9	0	Unmodified	_AGLQFPVGR_	0	P16104;Q8IUE6;Q99878;Q96KK5;P0C0S8;Q93077;Q16777;Q6FI13;Q9BTM1;Q9BTM1-2;P04908;P0C0S5;Q71UI9;C9J0D1;Q71UI9-2;Q71UI9-5	P16104;Q8IUE6;Q99878;Q93077;Q16777;Q9BTM1;P04908;P0C0S5;Q71UI9	Q16777	H2AFX;HIST2H2AB;HIST1H2AJ;HIST1H2AH;HIST1H2AG;HIST1H2AC;HIST2H2AC;HIST2H2AA3;H2AFJ;HIST1H2AB;H2AFZ;H2AFV	Histone H2AX;Histone H2A type 2-B;Histone H2A type 1-J;Histone H2A type 1-H;Histone H2A type 1;Histone H2A type 1-C;Histone H2A type 2-C;Histone H2A type 2-A;Histone H2A.J;Histone H2A type 1-B/E;Histone H2A.Z;Histone H2A.V;Histone H2A	Reverse	472.768	2	472.769	943.524	NA	NA	NA	NA	NA	4.7088e-06	1	90.709	86.724	NA	NA	NA	NA	NA
AGLQFPVGR	9	0	Unmodified	_AGLQFPVGR_	0	P16104;Q8IUE6;Q99878;Q96KK5;P0C0S8;Q93077;Q16777;Q6FI13;Q9BTM1;Q9BTM1-2;P04908;P0C0S5;Q71UI9;C9J0D1;Q71UI9-2;Q71UI9-5	P16104;Q8IUE6;Q99878;Q93077;Q16777;Q9BTM1;P04908;P0C0S5;Q71UI9	Q16777	H2AFX;HIST2H2AB;HIST1H2AJ;HIST1H2AH;HIST1H2AG;HIST1H2AC;HIST2H2AC;HIST2H2AA3;H2AFJ;HIST1H2AB;H2AFZ;H2AFV	Histone H2AX;Histone H2A type 2-B;Histone H2A type 1-J;Histone H2A type 1-H;Histone H2A type 1;Histone H2A type 1-C;Histone H2A type 2-C;Histone H2A type 2-A;Histone H2A.J;Histone H2A type 1-B/E;Histone H2A.Z;Histone H2A.V;Histone H2A	Reverse	472.769	2	472.769	943.524	NA	NA	NA	NA	NA	3.0282e-05	1	99.442	91.101	NA	NA	NA	NA	NA
AGLQFPVGR	9	0	Unmodified	_AGLQFPVGR_	0	P16104;Q8IUE6;Q99878;Q96KK5;P0C0S8;Q93077;Q16777;Q6FI13;Q9BTM1;Q9BTM1-2;P04908;P0C0S5;Q71UI9;C9J0D1;Q71UI9-2;Q71UI9-5	P16104;Q8IUE6;Q99878;Q93077;Q16777;Q9BTM1;P04908;P0C0S5;Q71UI9	Q16777	H2AFX;HIST2H2AB;HIST1H2AJ;HIST1H2AH;HIST1H2AG;HIST1H2AC;HIST2H2AC;HIST2H2AA3;H2AFJ;HIST1H2AB;H2AFZ;H2AFV	Histone H2AX;Histone H2A type 2-B;Histone H2A type 1-J;Histone H2A type 1-H;Histone H2A type 1;Histone H2A type 1-C;Histone H2A type 2-C;Histone H2A type 2-A;Histone H2A.J;Histone H2A type 1-B/E;Histone H2A.Z;Histone H2A.V;Histone H2A	Reverse	472.769	2	472.769	943.524	NA	NA	NA	NA	NA	3.0282e-05	1	99.442	92.618	NA	NA	NA	NA	NA
AGLQFPVGR	9	0	Unmodified	_AGLQFPVGR_	0	P16104;Q8IUE6;Q99878;Q96KK5;P0C0S8;Q93077;Q16777;Q6FI13;Q9BTM1;Q9BTM1-2;P04908;P0C0S5;Q71UI9;C9J0D1;Q71UI9-2;Q71UI9-5	P16104;Q8IUE6;Q99878;Q93077;Q16777;Q9BTM1;P04908;P0C0S5;Q71UI9	Q16777	H2AFX;HIST2H2AB;HIST1H2AJ;HIST1H2AH;HIST1H2AG;HIST1H2AC;HIST2H2AC;HIST2H2AA3;H2AFJ;HIST1H2AB;H2AFZ;H2AFV	Histone H2AX;Histone H2A type 2-B;Histone H2A type 1-J;Histone H2A type 1-H;Histone H2A type 1;Histone H2A type 1-C;Histone H2A type 2-C;Histone H2A type 2-A;Histone H2A.J;Histone H2A type 1-B/E;Histone H2A.Z;Histone H2A.V;Histone H2A	Reverse	472.769	2	472.769	943.524	NA	NA	NA	NA	NA	6.9209e-06	1	87.639	79.299	NA	NA	NA	NA	NA
AGLQFPVGR	9	0	Unmodified	_AGLQFPVGR_	0	P16104;Q8IUE6;Q99878;Q96KK5;P0C0S8;Q93077;Q16777;Q6FI13;Q9BTM1;Q9BTM1-2;P04908;P0C0S5;Q71UI9;C9J0D1;Q71UI9-2;Q71UI9-5	P16104;Q8IUE6;Q99878;Q93077;Q16777;Q9BTM1;P04908;P0C0S5;Q71UI9	Q16777	H2AFX;HIST2H2AB;HIST1H2AJ;HIST1H2AH;HIST1H2AG;HIST1H2AC;HIST2H2AC;HIST2H2AA3;H2AFJ;HIST1H2AB;H2AFZ;H2AFV	Histone H2AX;Histone H2A type 2-B;Histone H2A type 1-J;Histone H2A type 1-H;Histone H2A type 1;Histone H2A type 1-C;Histone H2A type 2-C;Histone H2A type 2-A;Histone H2A.J;Histone H2A type 1-B/E;Histone H2A.Z;Histone H2A.V;Histone H2A	Reverse	472.768	2	472.769	943.524	NA	NA	NA	NA	NA	0.00096177	1	111.95	103.61	NA	NA	NA	NA	NA
AGLQFPVGR	9	0	Unmodified	_AGLQFPVGR_	0	P16104;Q8IUE6;Q99878;Q96KK5;P0C0S8;Q93077;Q16777;Q6FI13;Q9BTM1;Q9BTM1-2;P04908;P0C0S5;Q71UI9;C9J0D1;Q71UI9-2;Q71UI9-5	P16104;Q8IUE6;Q99878;Q93077;Q16777;Q9BTM1;P04908;P0C0S5;Q71UI9	Q16777	H2AFX;HIST2H2AB;HIST1H2AJ;HIST1H2AH;HIST1H2AG;HIST1H2AC;HIST2H2AC;HIST2H2AA3;H2AFJ;HIST1H2AB;H2AFZ;H2AFV	Histone H2AX;Histone H2A type 2-B;Histone H2A type 1-J;Histone H2A type 1-H;Histone H2A type 1;Histone H2A type 1-C;Histone H2A type 2-C;Histone H2A type 2-A;Histone H2A.J;Histone H2A type 1-B/E;Histone H2A.Z;Histone H2A.V;Histone H2A	Reverse	472.769	2	472.769	943.524	NA	NA	NA	NA	NA	8.9611e-05	1	104.06	95.716	NA	NA	NA	NA	NA
AGLQFPVGR	9	0	Unmodified	_AGLQFPVGR_	0	P16104;Q8IUE6;Q99878;Q96KK5;P0C0S8;Q93077;Q16777;Q6FI13;Q9BTM1;Q9BTM1-2;P04908;P0C0S5;Q71UI9;C9J0D1;Q71UI9-2;Q71UI9-5	P16104;Q8IUE6;Q99878;Q93077;Q16777;Q9BTM1;P04908;P0C0S5;Q71UI9	Q16777	H2AFX;HIST2H2AB;HIST1H2AJ;HIST1H2AH;HIST1H2AG;HIST1H2AC;HIST2H2AC;HIST2H2AA3;H2AFJ;HIST1H2AB;H2AFZ;H2AFV	Histone H2AX;Histone H2A type 2-B;Histone H2A type 1-J;Histone H2A type 1-H;Histone H2A type 1;Histone H2A type 1-C;Histone H2A type 2-C;Histone H2A type 2-A;Histone H2A.J;Histone H2A type 1-B/E;Histone H2A.Z;Histone H2A.V;Histone H2A	Reverse	472.769	2	472.769	943.524	NA	NA	NA	NA	NA	0.00053027	1	76.064	67.724	NA	NA	NA	NA	NA
AGLQFPVGR	9	0	Unmodified	_AGLQFPVGR_	0	P16104;Q8IUE6;Q99878;Q96KK5;P0C0S8;Q93077;Q16777;Q6FI13;Q9BTM1;Q9BTM1-2;P04908;P0C0S5;Q71UI9;C9J0D1;Q71UI9-2;Q71UI9-5	P16104;Q8IUE6;Q99878;Q93077;Q16777;Q9BTM1;P04908;P0C0S5;Q71UI9	Q16777	H2AFX;HIST2H2AB;HIST1H2AJ;HIST1H2AH;HIST1H2AG;HIST1H2AC;HIST2H2AC;HIST2H2AA3;H2AFJ;HIST1H2AB;H2AFZ;H2AFV	Histone H2AX;Histone H2A type 2-B;Histone H2A type 1-J;Histone H2A type 1-H;Histone H2A type 1;Histone H2A type 1-C;Histone H2A type 2-C;Histone H2A type 2-A;Histone H2A.J;Histone H2A type 1-B/E;Histone H2A.Z;Histone H2A.V;Histone H2A	Reverse	472.769	2	472.769	943.524	NA	NA	NA	NA	NA	5.9976e-06	1	88.921	82.097	NA	NA	NA	NA	NA
AGLQFPVGR	9	0	Unmodified	_AGLQFPVGR_	0	P16104;Q8IUE6;Q99878;Q96KK5;P0C0S8;Q93077;Q16777;Q6FI13;Q9BTM1;Q9BTM1-2;P04908;P0C0S5;Q71UI9;C9J0D1;Q71UI9-2;Q71UI9-5	P16104;Q8IUE6;Q99878;Q93077;Q16777;Q9BTM1;P04908;P0C0S5;Q71UI9	Q16777	H2AFX;HIST2H2AB;HIST1H2AJ;HIST1H2AH;HIST1H2AG;HIST1H2AC;HIST2H2AC;HIST2H2AA3;H2AFJ;HIST1H2AB;H2AFZ;H2AFV	Histone H2AX;Histone H2A type 2-B;Histone H2A type 1-J;Histone H2A type 1-H;Histone H2A type 1;Histone H2A type 1-C;Histone H2A type 2-C;Histone H2A type 2-A;Histone H2A.J;Histone H2A type 1-B/E;Histone H2A.Z;Histone H2A.V;Histone H2A	Reverse	472.77	2	472.769	943.524	NA	NA	NA	NA	NA	3.0282e-05	1	99.442	92.618	NA	NA	NA	NA	NA
AGLQFPVGR	9	0	Unmodified	_AGLQFPVGR_	0	P16104;Q8IUE6;Q99878;Q96KK5;P0C0S8;Q93077;Q16777;Q6FI13;Q9BTM1;Q9BTM1-2;P04908;P0C0S5;Q71UI9;C9J0D1;Q71UI9-2;Q71UI9-5	P16104;Q8IUE6;Q99878;Q93077;Q16777;Q9BTM1;P04908;P0C0S5;Q71UI9	Q16777	H2AFX;HIST2H2AB;HIST1H2AJ;HIST1H2AH;HIST1H2AG;HIST1H2AC;HIST2H2AC;HIST2H2AA3;H2AFJ;HIST1H2AB;H2AFZ;H2AFV	Histone H2AX;Histone H2A type 2-B;Histone H2A type 1-J;Histone H2A type 1-H;Histone H2A type 1;Histone H2A type 1-C;Histone H2A type 2-C;Histone H2A type 2-A;Histone H2A.J;Histone H2A type 1-B/E;Histone H2A.Z;Histone H2A.V;Histone H2A	Reverse	472.769	2	472.769	943.524	NA	NA	NA	NA	NA	3.768e-05	1	100.02	93.193	NA	NA	NA	NA	NA
AGLQFPVGR	9	0	Unmodified	_AGLQFPVGR_	0	P16104;Q8IUE6;Q99878;Q96KK5;P0C0S8;Q93077;Q16777;Q6FI13;Q9BTM1;Q9BTM1-2;P04908;P0C0S5;Q71UI9;C9J0D1;Q71UI9-2;Q71UI9-5	P16104;Q8IUE6;Q99878;Q93077;Q16777;Q9BTM1;P04908;P0C0S5;Q71UI9	Q16777	H2AFX;HIST2H2AB;HIST1H2AJ;HIST1H2AH;HIST1H2AG;HIST1H2AC;HIST2H2AC;HIST2H2AA3;H2AFJ;HIST1H2AB;H2AFZ;H2AFV	Histone H2AX;Histone H2A type 2-B;Histone H2A type 1-J;Histone H2A type 1-H;Histone H2A type 1;Histone H2A type 1-C;Histone H2A type 2-C;Histone H2A type 2-A;Histone H2A.J;Histone H2A type 1-B/E;Histone H2A.Z;Histone H2A.V;Histone H2A	Reverse	472.769	2	472.769	943.524	NA	NA	NA	NA	NA	0.00053027	1	76.064	72.696	NA	NA	NA	NA	NA
AGLQFPVGR	9	0	Unmodified	_AGLQFPVGR_	0	P16104;Q8IUE6;Q99878;Q96KK5;P0C0S8;Q93077;Q16777;Q6FI13;Q9BTM1;Q9BTM1-2;P04908;P0C0S5;Q71UI9;C9J0D1;Q71UI9-2;Q71UI9-5	P16104;Q8IUE6;Q99878;Q93077;Q16777;Q9BTM1;P04908;P0C0S5;Q71UI9	Q16777	H2AFX;HIST2H2AB;HIST1H2AJ;HIST1H2AH;HIST1H2AG;HIST1H2AC;HIST2H2AC;HIST2H2AA3;H2AFJ;HIST1H2AB;H2AFZ;H2AFV	Histone H2AX;Histone H2A type 2-B;Histone H2A type 1-J;Histone H2A type 1-H;Histone H2A type 1;Histone H2A type 1-C;Histone H2A type 2-C;Histone H2A type 2-A;Histone H2A.J;Histone H2A type 1-B/E;Histone H2A.Z;Histone H2A.V;Histone H2A	Reverse	472.769	2	472.769	943.524	NA	NA	NA	NA	NA	2.9542e-06	1	93.143	89.952	NA	NA	NA	NA	NA
AGLQFPVGR	9	0	Unmodified	_AGLQFPVGR_	0	P16104;Q8IUE6;Q99878;Q96KK5;P0C0S8;Q93077;Q16777;Q6FI13;Q9BTM1;Q9BTM1-2;P04908;P0C0S5;Q71UI9;C9J0D1;Q71UI9-2;Q71UI9-5	P16104;Q8IUE6;Q99878;Q93077;Q16777;Q9BTM1;P04908;P0C0S5;Q71UI9	Q16777	H2AFX;HIST2H2AB;HIST1H2AJ;HIST1H2AH;HIST1H2AG;HIST1H2AC;HIST2H2AC;HIST2H2AA3;H2AFJ;HIST1H2AB;H2AFZ;H2AFV	Histone H2AX;Histone H2A type 2-B;Histone H2A type 1-J;Histone H2A type 1-H;Histone H2A type 1;Histone H2A type 1-C;Histone H2A type 2-C;Histone H2A type 2-A;Histone H2A.J;Histone H2A type 1-B/E;Histone H2A.Z;Histone H2A.V;Histone H2A	Reverse	472.769	2	472.769	943.524	NA	NA	NA	NA	NA	0.00027121	1	80.219	75.537	NA	NA	NA	NA	NA
AGLQFPVGR	9	0	Unmodified	_AGLQFPVGR_	0	P16104;Q8IUE6;Q99878;Q96KK5;P0C0S8;Q93077;Q16777;Q6FI13;Q9BTM1;Q9BTM1-2;P04908;P0C0S5;Q71UI9;C9J0D1;Q71UI9-2;Q71UI9-5	P16104;Q8IUE6;Q99878;Q93077;Q16777;Q9BTM1;P04908;P0C0S5;Q71UI9	Q16777	H2AFX;HIST2H2AB;HIST1H2AJ;HIST1H2AH;HIST1H2AG;HIST1H2AC;HIST2H2AC;HIST2H2AA3;H2AFJ;HIST1H2AB;H2AFZ;H2AFV	Histone H2AX;Histone H2A type 2-B;Histone H2A type 1-J;Histone H2A type 1-H;Histone H2A type 1;Histone H2A type 1-C;Histone H2A type 2-C;Histone H2A type 2-A;Histone H2A.J;Histone H2A type 1-B/E;Histone H2A.Z;Histone H2A.V;Histone H2A	Reverse	472.769	2	472.769	943.524	NA	NA	NA	NA	NA	0.00053027	1	76.064	69.61	NA	NA	NA	NA	NA
AGLQFPVGR	9	0	Unmodified	_AGLQFPVGR_	0	P16104;Q8IUE6;Q99878;Q96KK5;P0C0S8;Q93077;Q16777;Q6FI13;Q9BTM1;Q9BTM1-2;P04908;P0C0S5;Q71UI9;C9J0D1;Q71UI9-2;Q71UI9-5	P16104;Q8IUE6;Q99878;Q93077;Q16777;Q9BTM1;P04908;P0C0S5;Q71UI9	Q16777	H2AFX;HIST2H2AB;HIST1H2AJ;HIST1H2AH;HIST1H2AG;HIST1H2AC;HIST2H2AC;HIST2H2AA3;H2AFJ;HIST1H2AB;H2AFZ;H2AFV	Histone H2AX;Histone H2A type 2-B;Histone H2A type 1-J;Histone H2A type 1-H;Histone H2A type 1;Histone H2A type 1-C;Histone H2A type 2-C;Histone H2A type 2-A;Histone H2A.J;Histone H2A type 1-B/E;Histone H2A.Z;Histone H2A.V;Histone H2A	Reverse	472.769	2	472.769	943.524	NA	NA	NA	NA	NA	5.9589e-05	1	101.72	98.53	NA	NA	NA	NA	NA
AGLQFPVGR	9	0	Unmodified	_AGLQFPVGR_	0	P16104;Q8IUE6;Q99878;Q96KK5;P0C0S8;Q93077;Q16777;Q6FI13;Q9BTM1;Q9BTM1-2;P04908;P0C0S5;Q71UI9;C9J0D1;Q71UI9-2;Q71UI9-5	P16104;Q8IUE6;Q99878;Q93077;Q16777;Q9BTM1;P04908;P0C0S5;Q71UI9	Q16777	H2AFX;HIST2H2AB;HIST1H2AJ;HIST1H2AH;HIST1H2AG;HIST1H2AC;HIST2H2AC;HIST2H2AA3;H2AFJ;HIST1H2AB;H2AFZ;H2AFV	Histone H2AX;Histone H2A type 2-B;Histone H2A type 1-J;Histone H2A type 1-H;Histone H2A type 1;Histone H2A type 1-C;Histone H2A type 2-C;Histone H2A type 2-A;Histone H2A.J;Histone H2A type 1-B/E;Histone H2A.Z;Histone H2A.V;Histone H2A	Reverse	472.77	2	472.769	943.524	NA	-1.5498	-0.0007327	NA	NA	1.1205e-07	3	135.83	130.35	NA	NA	NA	NA	NA
AGLQFPVGR	9	0	Unmodified	_AGLQFPVGR_	0	P16104;Q8IUE6;Q99878;Q96KK5;P0C0S8;Q93077;Q16777;Q6FI13;Q9BTM1;Q9BTM1-2;P04908;P0C0S5;Q71UI9;C9J0D1;Q71UI9-2;Q71UI9-5	P16104;Q8IUE6;Q99878;Q93077;Q16777;Q9BTM1;P04908;P0C0S5;Q71UI9	Q16777	H2AFX;HIST2H2AB;HIST1H2AJ;HIST1H2AH;HIST1H2AG;HIST1H2AC;HIST2H2AC;HIST2H2AA3;H2AFJ;HIST1H2AB;H2AFZ;H2AFV	Histone H2AX;Histone H2A type 2-B;Histone H2A type 1-J;Histone H2A type 1-H;Histone H2A type 1;Histone H2A type 1-C;Histone H2A type 2-C;Histone H2A type 2-A;Histone H2A.J;Histone H2A type 1-B/E;Histone H2A.Z;Histone H2A.V;Histone H2A	Reverse	472.769	2	472.769	943.524	NA	0.38325	0.00018119	NA	NA	0.00079772	1	96.027	89.251	NA	NA	NA	NA	NA
AGLQFPVGR	9	0	Unmodified	_AGLQFPVGR_	0	P16104;Q8IUE6;Q99878;Q96KK5;P0C0S8;Q93077;Q16777;Q6FI13;Q9BTM1;Q9BTM1-2;P04908;P0C0S5;Q71UI9;C9J0D1;Q71UI9-2;Q71UI9-5	P16104;Q8IUE6;Q99878;Q93077;Q16777;Q9BTM1;P04908;P0C0S5;Q71UI9	Q16777	H2AFX;HIST2H2AB;HIST1H2AJ;HIST1H2AH;HIST1H2AG;HIST1H2AC;HIST2H2AC;HIST2H2AA3;H2AFJ;HIST1H2AB;H2AFZ;H2AFV	Histone H2AX;Histone H2A type 2-B;Histone H2A type 1-J;Histone H2A type 1-H;Histone H2A type 1;Histone H2A type 1-C;Histone H2A type 2-C;Histone H2A type 2-A;Histone H2A.J;Histone H2A type 1-B/E;Histone H2A.Z;Histone H2A.V;Histone H2A	Reverse	472.77	2	472.769	943.524	NA	3.002	0.0014193	NA	NA	0.00080578	1	96.367	93.175	NA	NA	NA	NA	NA
AGLQFPVGR	9	0	Unmodified	_AGLQFPVGR_	0	P16104;Q8IUE6;Q99878;Q96KK5;P0C0S8;Q93077;Q16777;Q6FI13;Q9BTM1;Q9BTM1-2;P04908;P0C0S5;Q71UI9;C9J0D1;Q71UI9-2;Q71UI9-5	P16104;Q8IUE6;Q99878;Q93077;Q16777;Q9BTM1;P04908;P0C0S5;Q71UI9	Q16777	H2AFX;HIST2H2AB;HIST1H2AJ;HIST1H2AH;HIST1H2AG;HIST1H2AC;HIST2H2AC;HIST2H2AA3;H2AFJ;HIST1H2AB;H2AFZ;H2AFV	Histone H2AX;Histone H2A type 2-B;Histone H2A type 1-J;Histone H2A type 1-H;Histone H2A type 1;Histone H2A type 1-C;Histone H2A type 2-C;Histone H2A type 2-A;Histone H2A.J;Histone H2A type 1-B/E;Histone H2A.Z;Histone H2A.V;Histone H2A	Reverse	472.769	2	472.769	943.524	NA	0.33091	0.00015644	NA	NA	0.00034657	2	110.41	102.74	NA	NA	NA	NA	NA
AGLQFPVGR	9	0	Unmodified	_AGLQFPVGR_	0	P16104;Q8IUE6;Q99878;Q96KK5;P0C0S8;Q93077;Q16777;Q6FI13;Q9BTM1;Q9BTM1-2;P04908;P0C0S5;Q71UI9;C9J0D1;Q71UI9-2;Q71UI9-5	P16104;Q8IUE6;Q99878;Q93077;Q16777;Q9BTM1;P04908;P0C0S5;Q71UI9	Q16777	H2AFX;HIST2H2AB;HIST1H2AJ;HIST1H2AH;HIST1H2AG;HIST1H2AC;HIST2H2AC;HIST2H2AA3;H2AFJ;HIST1H2AB;H2AFZ;H2AFV	Histone H2AX;Histone H2A type 2-B;Histone H2A type 1-J;Histone H2A type 1-H;Histone H2A type 1;Histone H2A type 1-C;Histone H2A type 2-C;Histone H2A type 2-A;Histone H2A.J;Histone H2A type 1-B/E;Histone H2A.Z;Histone H2A.V;Histone H2A	Reverse	472.769	2	472.769	943.524	NA	0.38816	0.00018351	NA	NA	0.00087152	1	99.136	93.905	NA	NA	NA	NA	NA
AGLQFPVGR	9	0	Unmodified	_AGLQFPVGR_	0	P16104;Q8IUE6;Q99878;Q96KK5;P0C0S8;Q93077;Q16777;Q6FI13;Q9BTM1;Q9BTM1-2;P04908;P0C0S5;Q71UI9;C9J0D1;Q71UI9-2;Q71UI9-5	P16104;Q8IUE6;Q99878;Q93077;Q16777;Q9BTM1;P04908;P0C0S5;Q71UI9	Q16777	H2AFX;HIST2H2AB;HIST1H2AJ;HIST1H2AH;HIST1H2AG;HIST1H2AC;HIST2H2AC;HIST2H2AA3;H2AFJ;HIST1H2AB;H2AFZ;H2AFV	Histone H2AX;Histone H2A type 2-B;Histone H2A type 1-J;Histone H2A type 1-H;Histone H2A type 1;Histone H2A type 1-C;Histone H2A type 2-C;Histone H2A type 2-A;Histone H2A.J;Histone H2A type 1-B/E;Histone H2A.Z;Histone H2A.V;Histone H2A	Reverse	472.769	2	472.769	943.524	NA	0.11824	5.5902e-05	NA	NA	0.00089245	2	100.02	89.961	NA	NA	NA	NA	NA
AGLQFPVGR	9	0	Unmodified	_AGLQFPVGR_	0	P16104;Q8IUE6;Q99878;Q96KK5;P0C0S8;Q93077;Q16777;Q6FI13;Q9BTM1;Q9BTM1-2;P04908;P0C0S5;Q71UI9;C9J0D1;Q71UI9-2;Q71UI9-5	P16104;Q8IUE6;Q99878;Q93077;Q16777;Q9BTM1;P04908;P0C0S5;Q71UI9	Q16777	H2AFX;HIST2H2AB;HIST1H2AJ;HIST1H2AH;HIST1H2AG;HIST1H2AC;HIST2H2AC;HIST2H2AA3;H2AFJ;HIST1H2AB;H2AFZ;H2AFV	Histone H2AX;Histone H2A type 2-B;Histone H2A type 1-J;Histone H2A type 1-H;Histone H2A type 1;Histone H2A type 1-C;Histone H2A type 2-C;Histone H2A type 2-A;Histone H2A.J;Histone H2A type 1-B/E;Histone H2A.Z;Histone H2A.V;Histone H2A	Reverse	472.769	2	472.769	943.524	NA	0.11416	5.3969e-05	NA	NA	0.0002456	4	111.95	108.55	NA	NA	NA	NA	NA
AGLQFPVGR	9	0	Unmodified	_AGLQFPVGR_	0	P16104;Q8IUE6;Q99878;Q96KK5;P0C0S8;Q93077;Q16777;Q6FI13;Q9BTM1;Q9BTM1-2;P04908;P0C0S5;Q71UI9;C9J0D1;Q71UI9-2;Q71UI9-5	P16104;Q8IUE6;Q99878;Q93077;Q16777;Q9BTM1;P04908;P0C0S5;Q71UI9	Q16777	H2AFX;HIST2H2AB;HIST1H2AJ;HIST1H2AH;HIST1H2AG;HIST1H2AC;HIST2H2AC;HIST2H2AA3;H2AFJ;HIST1H2AB;H2AFZ;H2AFV	Histone H2AX;Histone H2A type 2-B;Histone H2A type 1-J;Histone H2A type 1-H;Histone H2A type 1;Histone H2A type 1-C;Histone H2A type 2-C;Histone H2A type 2-A;Histone H2A.J;Histone H2A type 1-B/E;Histone H2A.Z;Histone H2A.V;Histone H2A	Reverse	472.769	2	472.769	943.524	NA	-0.26449	-0.00012504	NA	NA	0.00030526	1	79.059	75.867	NA	NA	NA	NA	NA
AGLQFPVGR	9	0	Unmodified	_AGLQFPVGR_	0	P16104;Q8IUE6;Q99878;Q96KK5;P0C0S8;Q93077;Q16777;Q6FI13;Q9BTM1;Q9BTM1-2;P04908;P0C0S5;Q71UI9;C9J0D1;Q71UI9-2;Q71UI9-5	P16104;Q8IUE6;Q99878;Q93077;Q16777;Q9BTM1;P04908;P0C0S5;Q71UI9	Q16777	H2AFX;HIST2H2AB;HIST1H2AJ;HIST1H2AH;HIST1H2AG;HIST1H2AC;HIST2H2AC;HIST2H2AA3;H2AFJ;HIST1H2AB;H2AFZ;H2AFV	Histone H2AX;Histone H2A type 2-B;Histone H2A type 1-J;Histone H2A type 1-H;Histone H2A type 1;Histone H2A type 1-C;Histone H2A type 2-C;Histone H2A type 2-A;Histone H2A.J;Histone H2A type 1-B/E;Histone H2A.Z;Histone H2A.V;Histone H2A	Reverse	472.769	2	472.769	943.524	NA	-0.26559	-0.00012556	NA	NA	0.0002456	1	111.95	108.55	NA	NA	NA	NA	NA
AGLQFPVGR	9	0	Unmodified	_AGLQFPVGR_	0	P16104;Q8IUE6;Q99878;Q96KK5;P0C0S8;Q93077;Q16777;Q6FI13;Q9BTM1;Q9BTM1-2;P04908;P0C0S5;Q71UI9;C9J0D1;Q71UI9-2;Q71UI9-5	P16104;Q8IUE6;Q99878;Q93077;Q16777;Q9BTM1;P04908;P0C0S5;Q71UI9	Q16777	H2AFX;HIST2H2AB;HIST1H2AJ;HIST1H2AH;HIST1H2AG;HIST1H2AC;HIST2H2AC;HIST2H2AA3;H2AFJ;HIST1H2AB;H2AFZ;H2AFV	Histone H2AX;Histone H2A type 2-B;Histone H2A type 1-J;Histone H2A type 1-H;Histone H2A type 1;Histone H2A type 1-C;Histone H2A type 2-C;Histone H2A type 2-A;Histone H2A.J;Histone H2A type 1-B/E;Histone H2A.Z;Histone H2A.V;Histone H2A	Reverse	472.769	2	472.769	943.524	NA	0.36718	0.00017359	NA	NA	0.00061142	1	88.37	85.178	NA	NA	NA	NA	NA
AGLQFPVGR	9	0	Unmodified	_AGLQFPVGR_	0	P16104;Q8IUE6;Q99878;Q96KK5;P0C0S8;Q93077;Q16777;Q6FI13;Q9BTM1;Q9BTM1-2;P04908;P0C0S5;Q71UI9;C9J0D1;Q71UI9-2;Q71UI9-5	P16104;Q8IUE6;Q99878;Q93077;Q16777;Q9BTM1;P04908;P0C0S5;Q71UI9	Q16777	H2AFX;HIST2H2AB;HIST1H2AJ;HIST1H2AH;HIST1H2AG;HIST1H2AC;HIST2H2AC;HIST2H2AA3;H2AFJ;HIST1H2AB;H2AFZ;H2AFV	Histone H2AX;Histone H2A type 2-B;Histone H2A type 1-J;Histone H2A type 1-H;Histone H2A type 1;Histone H2A type 1-C;Histone H2A type 2-C;Histone H2A type 2-A;Histone H2A.J;Histone H2A type 1-B/E;Histone H2A.Z;Histone H2A.V;Histone H2A	Reverse	472.769	2	472.769	943.524	NA	0.38545	0.00018223	NA	NA	0.0002456	5	111.95	108.49	NA	NA	NA	NA	NA
AGLQFPVGR	9	0	Unmodified	_AGLQFPVGR_	0	P16104;Q8IUE6;Q99878;Q96KK5;P0C0S8;Q93077;Q16777;Q6FI13;Q9BTM1;Q9BTM1-2;P04908;P0C0S5;Q71UI9;C9J0D1;Q71UI9-2;Q71UI9-5	P16104;Q8IUE6;Q99878;Q93077;Q16777;Q9BTM1;P04908;P0C0S5;Q71UI9	Q16777	H2AFX;HIST2H2AB;HIST1H2AJ;HIST1H2AH;HIST1H2AG;HIST1H2AC;HIST2H2AC;HIST2H2AA3;H2AFJ;HIST1H2AB;H2AFZ;H2AFV	Histone H2AX;Histone H2A type 2-B;Histone H2A type 1-J;Histone H2A type 1-H;Histone H2A type 1;Histone H2A type 1-C;Histone H2A type 2-C;Histone H2A type 2-A;Histone H2A.J;Histone H2A type 1-B/E;Histone H2A.Z;Histone H2A.V;Histone H2A	Reverse	472.769	2	472.769	943.524	NA	0.20281	9.5883e-05	NA	NA	0.00076315	2	104.06	100.04	NA	NA	NA	NA	NA
AGLQFPVGR	9	0	Unmodified	_AGLQFPVGR_	0	P16104;Q8IUE6;Q99878;Q96KK5;P0C0S8;Q93077;Q16777;Q6FI13;Q9BTM1;Q9BTM1-2;P04908;P0C0S5;Q71UI9;C9J0D1;Q71UI9-2;Q71UI9-5	P16104;Q8IUE6;Q99878;Q93077;Q16777;Q9BTM1;P04908;P0C0S5;Q71UI9	Q16777	H2AFX;HIST2H2AB;HIST1H2AJ;HIST1H2AH;HIST1H2AG;HIST1H2AC;HIST2H2AC;HIST2H2AA3;H2AFJ;HIST1H2AB;H2AFZ;H2AFV	Histone H2AX;Histone H2A type 2-B;Histone H2A type 1-J;Histone H2A type 1-H;Histone H2A type 1;Histone H2A type 1-C;Histone H2A type 2-C;Histone H2A type 2-A;Histone H2A.J;Histone H2A type 1-B/E;Histone H2A.Z;Histone H2A.V;Histone H2A	Reverse	472.769	2	472.769	943.524	NA	0.73726	0.00034856	NA	NA	0.00034867	1	110.38	106.92	NA	NA	NA	NA	NA
AGLQFPVGR	9	0	Unmodified	_AGLQFPVGR_	0	P16104;Q8IUE6;Q99878;Q96KK5;P0C0S8;Q93077;Q16777;Q6FI13;Q9BTM1;Q9BTM1-2;P04908;P0C0S5;Q71UI9;C9J0D1;Q71UI9-2;Q71UI9-5	P16104;Q8IUE6;Q99878;Q93077;Q16777;Q9BTM1;P04908;P0C0S5;Q71UI9	Q16777	H2AFX;HIST2H2AB;HIST1H2AJ;HIST1H2AH;HIST1H2AG;HIST1H2AC;HIST2H2AC;HIST2H2AA3;H2AFJ;HIST1H2AB;H2AFZ;H2AFV	Histone H2AX;Histone H2A type 2-B;Histone H2A type 1-J;Histone H2A type 1-H;Histone H2A type 1;Histone H2A type 1-C;Histone H2A type 2-C;Histone H2A type 2-A;Histone H2A.J;Histone H2A type 1-B/E;Histone H2A.Z;Histone H2A.V;Histone H2A	Reverse	472.769	2	472.769	943.524	NA	-0.04088	-1.9327e-05	NA	NA	0.00029675	1	111.17	102.78	NA	NA	NA	NA	NA
AGLQFPVGR	9	0	Unmodified	_AGLQFPVGR_	0	P16104;Q8IUE6;Q99878;Q96KK5;P0C0S8;Q93077;Q16777;Q6FI13;Q9BTM1;Q9BTM1-2;P04908;P0C0S5;Q71UI9;C9J0D1;Q71UI9-2;Q71UI9-5	P16104;Q8IUE6;Q99878;Q93077;Q16777;Q9BTM1;P04908;P0C0S5;Q71UI9	Q16777	H2AFX;HIST2H2AB;HIST1H2AJ;HIST1H2AH;HIST1H2AG;HIST1H2AC;HIST2H2AC;HIST2H2AA3;H2AFJ;HIST1H2AB;H2AFZ;H2AFV	Histone H2AX;Histone H2A type 2-B;Histone H2A type 1-J;Histone H2A type 1-H;Histone H2A type 1;Histone H2A type 1-C;Histone H2A type 2-C;Histone H2A type 2-A;Histone H2A.J;Histone H2A type 1-B/E;Histone H2A.Z;Histone H2A.V;Histone H2A	Reverse	472.769	2	472.769	943.524	NA	-0.13697	-6.4755e-05	NA	NA	0.00045154	1	108.81	100.4	NA	NA	NA	NA	NA
AGLQFPVGR	9	0	Unmodified	_AGLQFPVGR_	0	P16104;Q8IUE6;Q99878;Q96KK5;P0C0S8;Q93077;Q16777;Q6FI13;Q9BTM1;Q9BTM1-2;P04908;P0C0S5;Q71UI9;C9J0D1;Q71UI9-2;Q71UI9-5	P16104;Q8IUE6;Q99878;Q93077;Q16777;Q9BTM1;P04908;P0C0S5;Q71UI9	Q16777	H2AFX;HIST2H2AB;HIST1H2AJ;HIST1H2AH;HIST1H2AG;HIST1H2AC;HIST2H2AC;HIST2H2AA3;H2AFJ;HIST1H2AB;H2AFZ;H2AFV	Histone H2AX;Histone H2A type 2-B;Histone H2A type 1-J;Histone H2A type 1-H;Histone H2A type 1;Histone H2A type 1-C;Histone H2A type 2-C;Histone H2A type 2-A;Histone H2A.J;Histone H2A type 1-B/E;Histone H2A.Z;Histone H2A.V;Histone H2A	Reverse	472.769	2	472.769	943.524	NA	0.2604	0.00012311	NA	NA	0.00027534	3	109.71	102.95	NA	NA	NA	NA	NA
AGLQFPVGR	9	0	Unmodified	_AGLQFPVGR_	0	P16104;Q8IUE6;Q99878;Q96KK5;P0C0S8;Q93077;Q16777;Q6FI13;Q9BTM1;Q9BTM1-2;P04908;P0C0S5;Q71UI9;C9J0D1;Q71UI9-2;Q71UI9-5	P16104;Q8IUE6;Q99878;Q93077;Q16777;Q9BTM1;P04908;P0C0S5;Q71UI9	Q16777	H2AFX;HIST2H2AB;HIST1H2AJ;HIST1H2AH;HIST1H2AG;HIST1H2AC;HIST2H2AC;HIST2H2AA3;H2AFJ;HIST1H2AB;H2AFZ;H2AFV	Histone H2AX;Histone H2A type 2-B;Histone H2A type 1-J;Histone H2A type 1-H;Histone H2A type 1;Histone H2A type 1-C;Histone H2A type 2-C;Histone H2A type 2-A;Histone H2A.J;Histone H2A type 1-B/E;Histone H2A.Z;Histone H2A.V;Histone H2A	Reverse	472.769	2	472.769	943.524	NA	-0.081717	-3.8633e-05	NA	NA	0.00092811	1	101.54	94.78	NA	NA	NA	NA	NA
AGLQFPVGR	9	0	Unmodified	_AGLQFPVGR_	0	P16104;Q8IUE6;Q99878;Q96KK5;P0C0S8;Q93077;Q16777;Q6FI13;Q9BTM1;Q9BTM1-2;P04908;P0C0S5;Q71UI9;C9J0D1;Q71UI9-2;Q71UI9-5	P16104;Q8IUE6;Q99878;Q93077;Q16777;Q9BTM1;P04908;P0C0S5;Q71UI9	Q16777	H2AFX;HIST2H2AB;HIST1H2AJ;HIST1H2AH;HIST1H2AG;HIST1H2AC;HIST2H2AC;HIST2H2AA3;H2AFJ;HIST1H2AB;H2AFZ;H2AFV	Histone H2AX;Histone H2A type 2-B;Histone H2A type 1-J;Histone H2A type 1-H;Histone H2A type 1;Histone H2A type 1-C;Histone H2A type 2-C;Histone H2A type 2-A;Histone H2A.J;Histone H2A type 1-B/E;Histone H2A.Z;Histone H2A.V;Histone H2A	Reverse	472.77	2	472.769	943.524	NA	1.694	0.00080087	NA	NA	1.2369e-05	1	125.31	121.74	NA	NA	NA	NA	NA
AGLQFPVGR	9	0	Unmodified	_AGLQFPVGR_	0	P16104;Q8IUE6;Q99878;Q96KK5;P0C0S8;Q93077;Q16777;Q6FI13;Q9BTM1;Q9BTM1-2;P04908;P0C0S5;Q71UI9;C9J0D1;Q71UI9-2;Q71UI9-5	P16104;Q8IUE6;Q99878;Q93077;Q16777;Q9BTM1;P04908;P0C0S5;Q71UI9	Q16777	H2AFX;HIST2H2AB;HIST1H2AJ;HIST1H2AH;HIST1H2AG;HIST1H2AC;HIST2H2AC;HIST2H2AA3;H2AFJ;HIST1H2AB;H2AFZ;H2AFV	Histone H2AX;Histone H2A type 2-B;Histone H2A type 1-J;Histone H2A type 1-H;Histone H2A type 1;Histone H2A type 1-C;Histone H2A type 2-C;Histone H2A type 2-A;Histone H2A.J;Histone H2A type 1-B/E;Histone H2A.Z;Histone H2A.V;Histone H2A	Reverse	472.769	2	472.769	943.524	NA	NA	NA	NA	NA	3.0282e-05	1	99.442	92.618	NA	NA	NA	NA	NA
AGLQFPVGR	9	0	Unmodified	_AGLQFPVGR_	0	P16104;Q8IUE6;Q99878;Q96KK5;P0C0S8;Q93077;Q16777;Q6FI13;Q9BTM1;Q9BTM1-2;P04908;P0C0S5;Q71UI9;C9J0D1;Q71UI9-2;Q71UI9-5	P16104;Q8IUE6;Q99878;Q93077;Q16777;Q9BTM1;P04908;P0C0S5;Q71UI9	Q16777	H2AFX;HIST2H2AB;HIST1H2AJ;HIST1H2AH;HIST1H2AG;HIST1H2AC;HIST2H2AC;HIST2H2AA3;H2AFJ;HIST1H2AB;H2AFZ;H2AFV	Histone H2AX;Histone H2A type 2-B;Histone H2A type 1-J;Histone H2A type 1-H;Histone H2A type 1;Histone H2A type 1-C;Histone H2A type 2-C;Histone H2A type 2-A;Histone H2A.J;Histone H2A type 1-B/E;Histone H2A.Z;Histone H2A.V;Histone H2A	Reverse	472.769	2	472.769	943.524	NA	NA	NA	NA	NA	0.00055326	1	143.45	133.91	NA	NA	NA	NA	NA
AGLQFPVGR	9	0	Unmodified	_AGLQFPVGR_	0	P16104;Q8IUE6;Q99878;Q96KK5;P0C0S8;Q93077;Q16777;Q6FI13;Q9BTM1;Q9BTM1-2;P04908;P0C0S5;Q71UI9;C9J0D1;Q71UI9-2;Q71UI9-5	P16104;Q8IUE6;Q99878;Q93077;Q16777;Q9BTM1;P04908;P0C0S5;Q71UI9	Q16777	H2AFX;HIST2H2AB;HIST1H2AJ;HIST1H2AH;HIST1H2AG;HIST1H2AC;HIST2H2AC;HIST2H2AA3;H2AFJ;HIST1H2AB;H2AFZ;H2AFV	Histone H2AX;Histone H2A type 2-B;Histone H2A type 1-J;Histone H2A type 1-H;Histone H2A type 1;Histone H2A type 1-C;Histone H2A type 2-C;Histone H2A type 2-A;Histone H2A.J;Histone H2A type 1-B/E;Histone H2A.Z;Histone H2A.V;Histone H2A	Reverse	472.769	2	472.769	943.524	NA	NA	NA	NA	NA	8.9611e-05	1	104.06	98.577	NA	NA	NA	NA	NA
AGLQFPVGR	9	0	Unmodified	_AGLQFPVGR_	0	P16104;Q8IUE6;Q99878;Q96KK5;P0C0S8;Q93077;Q16777;Q6FI13;Q9BTM1;Q9BTM1-2;P04908;P0C0S5;Q71UI9;C9J0D1;Q71UI9-2;Q71UI9-5	P16104;Q8IUE6;Q99878;Q93077;Q16777;Q9BTM1;P04908;P0C0S5;Q71UI9	Q16777	H2AFX;HIST2H2AB;HIST1H2AJ;HIST1H2AH;HIST1H2AG;HIST1H2AC;HIST2H2AC;HIST2H2AA3;H2AFJ;HIST1H2AB;H2AFZ;H2AFV	Histone H2AX;Histone H2A type 2-B;Histone H2A type 1-J;Histone H2A type 1-H;Histone H2A type 1;Histone H2A type 1-C;Histone H2A type 2-C;Histone H2A type 2-A;Histone H2A.J;Histone H2A type 1-B/E;Histone H2A.Z;Histone H2A.V;Histone H2A	Reverse	472.769	2	472.769	943.524	NA	NA	NA	NA	NA	2.9542e-06	1	93.143	89.685	NA	NA	NA	NA	NA
AGLQFPVGR	9	0	Unmodified	_AGLQFPVGR_	0	P16104;Q8IUE6;Q99878;Q96KK5;P0C0S8;Q93077;Q16777;Q6FI13;Q9BTM1;Q9BTM1-2;P04908;P0C0S5;Q71UI9;C9J0D1;Q71UI9-2;Q71UI9-5	P16104;Q8IUE6;Q99878;Q93077;Q16777;Q9BTM1;P04908;P0C0S5;Q71UI9	Q16777	H2AFX;HIST2H2AB;HIST1H2AJ;HIST1H2AH;HIST1H2AG;HIST1H2AC;HIST2H2AC;HIST2H2AA3;H2AFJ;HIST1H2AB;H2AFZ;H2AFV	Histone H2AX;Histone H2A type 2-B;Histone H2A type 1-J;Histone H2A type 1-H;Histone H2A type 1;Histone H2A type 1-C;Histone H2A type 2-C;Histone H2A type 2-A;Histone H2A.J;Histone H2A type 1-B/E;Histone H2A.Z;Histone H2A.V;Histone H2A	Reverse	472.769	2	472.769	943.524	NA	NA	NA	NA	NA	2.6386e-05	1	99.139	95.121	NA	NA	NA	NA	NA
AGLQFPVGR	9	0	Unmodified	_AGLQFPVGR_	0	P16104;Q8IUE6;Q99878;Q96KK5;P0C0S8;Q93077;Q16777;Q6FI13;Q9BTM1;Q9BTM1-2;P04908;P0C0S5;Q71UI9;C9J0D1;Q71UI9-2;Q71UI9-5	P16104;Q8IUE6;Q99878;Q93077;Q16777;Q9BTM1;P04908;P0C0S5;Q71UI9	Q16777	H2AFX;HIST2H2AB;HIST1H2AJ;HIST1H2AH;HIST1H2AG;HIST1H2AC;HIST2H2AC;HIST2H2AA3;H2AFJ;HIST1H2AB;H2AFZ;H2AFV	Histone H2AX;Histone H2A type 2-B;Histone H2A type 1-J;Histone H2A type 1-H;Histone H2A type 1;Histone H2A type 1-C;Histone H2A type 2-C;Histone H2A type 2-A;Histone H2A.J;Histone H2A type 1-B/E;Histone H2A.Z;Histone H2A.V;Histone H2A	Reverse	472.769	2	472.769	943.524	NA	NA	NA	NA	NA	3.0282e-05	1	99.442	94.746	NA	NA	NA	NA	NA
AGLQFPVGR	9	0	Unmodified	_AGLQFPVGR_	0	P16104;Q8IUE6;Q99878;Q96KK5;P0C0S8;Q93077;Q16777;Q6FI13;Q9BTM1;Q9BTM1-2;P04908;P0C0S5;Q71UI9;C9J0D1;Q71UI9-2;Q71UI9-5	P16104;Q8IUE6;Q99878;Q93077;Q16777;Q9BTM1;P04908;P0C0S5;Q71UI9	Q16777	H2AFX;HIST2H2AB;HIST1H2AJ;HIST1H2AH;HIST1H2AG;HIST1H2AC;HIST2H2AC;HIST2H2AA3;H2AFJ;HIST1H2AB;H2AFZ;H2AFV	Histone H2AX;Histone H2A type 2-B;Histone H2A type 1-J;Histone H2A type 1-H;Histone H2A type 1;Histone H2A type 1-C;Histone H2A type 2-C;Histone H2A type 2-A;Histone H2A.J;Histone H2A type 1-B/E;Histone H2A.Z;Histone H2A.V;Histone H2A	Reverse	472.769	2	472.769	943.524	NA	NA	NA	NA	NA	0.00027121	1	80.219	77.027	NA	NA	NA	NA	NA
AGLQFPVGR	9	0	Unmodified	_AGLQFPVGR_	0	P16104;Q8IUE6;Q99878;Q96KK5;P0C0S8;Q93077;Q16777;Q6FI13;Q9BTM1;Q9BTM1-2;P04908;P0C0S5;Q71UI9;C9J0D1;Q71UI9-2;Q71UI9-5	P16104;Q8IUE6;Q99878;Q93077;Q16777;Q9BTM1;P04908;P0C0S5;Q71UI9	Q16777	H2AFX;HIST2H2AB;HIST1H2AJ;HIST1H2AH;HIST1H2AG;HIST1H2AC;HIST2H2AC;HIST2H2AA3;H2AFJ;HIST1H2AB;H2AFZ;H2AFV	Histone H2AX;Histone H2A type 2-B;Histone H2A type 1-J;Histone H2A type 1-H;Histone H2A type 1;Histone H2A type 1-C;Histone H2A type 2-C;Histone H2A type 2-A;Histone H2A.J;Histone H2A type 1-B/E;Histone H2A.Z;Histone H2A.V;Histone H2A	Reverse	472.769	2	472.769	943.524	NA	NA	NA	NA	NA	0.00053027	1	76.064	72.672	NA	NA	NA	NA	NA
AGLQFPVGR	9	0	Unmodified	_AGLQFPVGR_	0	P16104;Q8IUE6;Q99878;Q96KK5;P0C0S8;Q93077;Q16777;Q6FI13;Q9BTM1;Q9BTM1-2;P04908;P0C0S5;Q71UI9;C9J0D1;Q71UI9-2;Q71UI9-5	P16104;Q8IUE6;Q99878;Q93077;Q16777;Q9BTM1;P04908;P0C0S5;Q71UI9	Q16777	H2AFX;HIST2H2AB;HIST1H2AJ;HIST1H2AH;HIST1H2AG;HIST1H2AC;HIST2H2AC;HIST2H2AA3;H2AFJ;HIST1H2AB;H2AFZ;H2AFV	Histone H2AX;Histone H2A type 2-B;Histone H2A type 1-J;Histone H2A type 1-H;Histone H2A type 1;Histone H2A type 1-C;Histone H2A type 2-C;Histone H2A type 2-A;Histone H2A.J;Histone H2A type 1-B/E;Histone H2A.Z;Histone H2A.V;Histone H2A	Forward	472.769	2	472.769	943.524	NA	0.21195	0.0001002	NA	NA	0.00022701	1	76.679	73.488	NA	NA	NA	NA	NA
AGLQFPVGR	9	0	Unmodified	_AGLQFPVGR_	0	P16104;Q8IUE6;Q99878;Q96KK5;P0C0S8;Q93077;Q16777;Q6FI13;Q9BTM1;Q9BTM1-2;P04908;P0C0S5;Q71UI9;C9J0D1;Q71UI9-2;Q71UI9-5	P16104;Q8IUE6;Q99878;Q93077;Q16777;Q9BTM1;P04908;P0C0S5;Q71UI9	Q16777	H2AFX;HIST2H2AB;HIST1H2AJ;HIST1H2AH;HIST1H2AG;HIST1H2AC;HIST2H2AC;HIST2H2AA3;H2AFJ;HIST1H2AB;H2AFZ;H2AFV	Histone H2AX;Histone H2A type 2-B;Histone H2A type 1-J;Histone H2A type 1-H;Histone H2A type 1;Histone H2A type 1-C;Histone H2A type 2-C;Histone H2A type 2-A;Histone H2A.J;Histone H2A type 1-B/E;Histone H2A.Z;Histone H2A.V;Histone H2A	Forward	472.769	2	472.769	943.524	NA	-0.82241	-0.00038881	NA	NA	0.00097296	1	69.598	66.407	NA	NA	NA	NA	NA
AGLQFPVGR	9	0	Unmodified	_AGLQFPVGR_	0	P16104;Q8IUE6;Q99878;Q96KK5;P0C0S8;Q93077;Q16777;Q6FI13;Q9BTM1;Q9BTM1-2;P04908;P0C0S5;Q71UI9;C9J0D1;Q71UI9-2;Q71UI9-5	P16104;Q8IUE6;Q99878;Q93077;Q16777;Q9BTM1;P04908;P0C0S5;Q71UI9	Q16777	H2AFX;HIST2H2AB;HIST1H2AJ;HIST1H2AH;HIST1H2AG;HIST1H2AC;HIST2H2AC;HIST2H2AA3;H2AFJ;HIST1H2AB;H2AFZ;H2AFV	Histone H2AX;Histone H2A type 2-B;Histone H2A type 1-J;Histone H2A type 1-H;Histone H2A type 1;Histone H2A type 1-C;Histone H2A type 2-C;Histone H2A type 2-A;Histone H2A.J;Histone H2A type 1-B/E;Histone H2A.Z;Histone H2A.V;Histone H2A	Forward	472.769	2	472.769	943.524	NA	-1.7059	-0.00080648	NA	NA	2.1453e-11	7	141.52	133.29	NA	NA	NA	NA	NA
AGLQFPVGR	9	0	Unmodified	_AGLQFPVGR_	0	P16104;Q8IUE6;Q99878;Q96KK5;P0C0S8;Q93077;Q16777;Q6FI13;Q9BTM1;Q9BTM1-2;P04908;P0C0S5;Q71UI9;C9J0D1;Q71UI9-2;Q71UI9-5	P16104;Q8IUE6;Q99878;Q93077;Q16777;Q9BTM1;P04908;P0C0S5;Q71UI9	Q16777	H2AFX;HIST2H2AB;HIST1H2AJ;HIST1H2AH;HIST1H2AG;HIST1H2AC;HIST2H2AC;HIST2H2AA3;H2AFJ;HIST1H2AB;H2AFZ;H2AFV	Histone H2AX;Histone H2A type 2-B;Histone H2A type 1-J;Histone H2A type 1-H;Histone H2A type 1;Histone H2A type 1-C;Histone H2A type 2-C;Histone H2A type 2-A;Histone H2A.J;Histone H2A type 1-B/E;Histone H2A.Z;Histone H2A.V;Histone H2A	Forward	472.769	2	472.769	943.524	NA	-0.082586	-3.9044e-05	NA	NA	9.8898e-08	28	136.27	132.25	NA	NA	NA	NA	NA
AGLQFPVGR	9	0	Unmodified	_AGLQFPVGR_	0	P16104;Q8IUE6;Q99878;Q96KK5;P0C0S8;Q93077;Q16777;Q6FI13;Q9BTM1;Q9BTM1-2;P04908;P0C0S5;Q71UI9;C9J0D1;Q71UI9-2;Q71UI9-5	P16104;Q8IUE6;Q99878;Q93077;Q16777;Q9BTM1;P04908;P0C0S5;Q71UI9	Q16777	H2AFX;HIST2H2AB;HIST1H2AJ;HIST1H2AH;HIST1H2AG;HIST1H2AC;HIST2H2AC;HIST2H2AA3;H2AFJ;HIST1H2AB;H2AFZ;H2AFV	Histone H2AX;Histone H2A type 2-B;Histone H2A type 1-J;Histone H2A type 1-H;Histone H2A type 1;Histone H2A type 1-C;Histone H2A type 2-C;Histone H2A type 2-A;Histone H2A.J;Histone H2A type 1-B/E;Histone H2A.Z;Histone H2A.V;Histone H2A	Forward	472.77	2	472.769	943.524	NA	NA	NA	NA	NA	0.00067581	1	111.17	104.4	NA	NA	NA	NA	NA
AGLQFPVGR	9	0	Unmodified	_AGLQFPVGR_	0	P16104;Q8IUE6;Q99878;Q96KK5;P0C0S8;Q93077;Q16777;Q6FI13;Q9BTM1;Q9BTM1-2;P04908;P0C0S5;Q71UI9;C9J0D1;Q71UI9-2;Q71UI9-5	P16104;Q8IUE6;Q99878;Q93077;Q16777;Q9BTM1;P04908;P0C0S5;Q71UI9	Q16777	H2AFX;HIST2H2AB;HIST1H2AJ;HIST1H2AH;HIST1H2AG;HIST1H2AC;HIST2H2AC;HIST2H2AA3;H2AFJ;HIST1H2AB;H2AFZ;H2AFV	Histone H2AX;Histone H2A type 2-B;Histone H2A type 1-J;Histone H2A type 1-H;Histone H2A type 1;Histone H2A type 1-C;Histone H2A type 2-C;Histone H2A type 2-A;Histone H2A.J;Histone H2A type 1-B/E;Histone H2A.Z;Histone H2A.V;Histone H2A	Forward	472.769	2	472.769	943.524	NA	NA	NA	NA	NA	0.00034354	1	79.059	76.052	NA	NA	NA	NA	NA
AGLQFPVGR	9	0	Unmodified	_AGLQFPVGR_	0	P16104;Q8IUE6;Q99878;Q96KK5;P0C0S8;Q93077;Q16777;Q6FI13;Q9BTM1;Q9BTM1-2;P04908;P0C0S5;Q71UI9;C9J0D1;Q71UI9-2;Q71UI9-5	P16104;Q8IUE6;Q99878;Q93077;Q16777;Q9BTM1;P04908;P0C0S5;Q71UI9	Q16777	H2AFX;HIST2H2AB;HIST1H2AJ;HIST1H2AH;HIST1H2AG;HIST1H2AC;HIST2H2AC;HIST2H2AA3;H2AFJ;HIST1H2AB;H2AFZ;H2AFV	Histone H2AX;Histone H2A type 2-B;Histone H2A type 1-J;Histone H2A type 1-H;Histone H2A type 1;Histone H2A type 1-C;Histone H2A type 2-C;Histone H2A type 2-A;Histone H2A.J;Histone H2A type 1-B/E;Histone H2A.Z;Histone H2A.V;Histone H2A	Forward	472.769	2	472.769	943.524	NA	NA	NA	NA	NA	2.1227e-07	1	96.948	91.005	NA	NA	NA	NA	NA
AGLQFPVGR	9	0	Unmodified	_AGLQFPVGR_	0	P16104;Q8IUE6;Q99878;Q96KK5;P0C0S8;Q93077;Q16777;Q6FI13;Q9BTM1;Q9BTM1-2;P04908;P0C0S5;Q71UI9;C9J0D1;Q71UI9-2;Q71UI9-5	P16104;Q8IUE6;Q99878;Q93077;Q16777;Q9BTM1;P04908;P0C0S5;Q71UI9	Q16777	H2AFX;HIST2H2AB;HIST1H2AJ;HIST1H2AH;HIST1H2AG;HIST1H2AC;HIST2H2AC;HIST2H2AA3;H2AFJ;HIST1H2AB;H2AFZ;H2AFV	Histone H2AX;Histone H2A type 2-B;Histone H2A type 1-J;Histone H2A type 1-H;Histone H2A type 1;Histone H2A type 1-C;Histone H2A type 2-C;Histone H2A type 2-A;Histone H2A.J;Histone H2A type 1-B/E;Histone H2A.Z;Histone H2A.V;Histone H2A	Forward	472.77	2	472.769	943.524	NA	NA	NA	NA	NA	0.00072886	1	72.879	69.688	NA	NA	NA	NA	NA
AGLQFPVGR	9	0	Unmodified	_AGLQFPVGR_	0	P16104;Q8IUE6;Q99878;Q96KK5;P0C0S8;Q93077;Q16777;Q6FI13;Q9BTM1;Q9BTM1-2;P04908;P0C0S5;Q71UI9;C9J0D1;Q71UI9-2;Q71UI9-5	P16104;Q8IUE6;Q99878;Q93077;Q16777;Q9BTM1;P04908;P0C0S5;Q71UI9	Q16777	H2AFX;HIST2H2AB;HIST1H2AJ;HIST1H2AH;HIST1H2AG;HIST1H2AC;HIST2H2AC;HIST2H2AA3;H2AFJ;HIST1H2AB;H2AFZ;H2AFV	Histone H2AX;Histone H2A type 2-B;Histone H2A type 1-J;Histone H2A type 1-H;Histone H2A type 1;Histone H2A type 1-C;Histone H2A type 2-C;Histone H2A type 2-A;Histone H2A.J;Histone H2A type 1-B/E;Histone H2A.Z;Histone H2A.V;Histone H2A	Forward	472.77	2	472.769	943.524	NA	-1.5992	-0.00075607	NA	NA	0.000629	1	88.921	85.462	NA	NA	NA	NA	NA
AGLQFPVGR	9	0	Unmodified	_AGLQFPVGR_	0	P16104;Q8IUE6;Q99878;Q96KK5;P0C0S8;Q93077;Q16777;Q6FI13;Q9BTM1;Q9BTM1-2;P04908;P0C0S5;Q71UI9;C9J0D1;Q71UI9-2;Q71UI9-5	P16104;Q8IUE6;Q99878;Q93077;Q16777;Q9BTM1;P04908;P0C0S5;Q71UI9	Q16777	H2AFX;HIST2H2AB;HIST1H2AJ;HIST1H2AH;HIST1H2AG;HIST1H2AC;HIST2H2AC;HIST2H2AA3;H2AFJ;HIST1H2AB;H2AFZ;H2AFV	Histone H2AX;Histone H2A type 2-B;Histone H2A type 1-J;Histone H2A type 1-H;Histone H2A type 1;Histone H2A type 1-C;Histone H2A type 2-C;Histone H2A type 2-A;Histone H2A.J;Histone H2A type 1-B/E;Histone H2A.Z;Histone H2A.V;Histone H2A	Forward	472.769	2	472.769	943.524	NA	0.31665	0.0001497	NA	NA	0.00025925	1	111.74	103.35	NA	NA	NA	NA	NA
AGLQFPVGR	9	0	Unmodified	_AGLQFPVGR_	0	P16104;Q8IUE6;Q99878;Q96KK5;P0C0S8;Q93077;Q16777;Q6FI13;Q9BTM1;Q9BTM1-2;P04908;P0C0S5;Q71UI9;C9J0D1;Q71UI9-2;Q71UI9-5	P16104;Q8IUE6;Q99878;Q93077;Q16777;Q9BTM1;P04908;P0C0S5;Q71UI9	Q16777	H2AFX;HIST2H2AB;HIST1H2AJ;HIST1H2AH;HIST1H2AG;HIST1H2AC;HIST2H2AC;HIST2H2AA3;H2AFJ;HIST1H2AB;H2AFZ;H2AFV	Histone H2AX;Histone H2A type 2-B;Histone H2A type 1-J;Histone H2A type 1-H;Histone H2A type 1;Histone H2A type 1-C;Histone H2A type 2-C;Histone H2A type 2-A;Histone H2A.J;Histone H2A type 1-B/E;Histone H2A.Z;Histone H2A.V;Histone H2A	Forward	472.77	2	472.769	943.524	NA	0.81963	0.0003875	NA	NA	0.00025925	1	111.74	105.8	NA	NA	NA	NA	NA
AGLQFPVGR	9	0	Unmodified	_AGLQFPVGR_	0	P16104;Q8IUE6;Q99878;Q96KK5;P0C0S8;Q93077;Q16777;Q6FI13;Q9BTM1;Q9BTM1-2;P04908;P0C0S5;Q71UI9;C9J0D1;Q71UI9-2;Q71UI9-5	P16104;Q8IUE6;Q99878;Q93077;Q16777;Q9BTM1;P04908;P0C0S5;Q71UI9	Q16777	H2AFX;HIST2H2AB;HIST1H2AJ;HIST1H2AH;HIST1H2AG;HIST1H2AC;HIST2H2AC;HIST2H2AA3;H2AFJ;HIST1H2AB;H2AFZ;H2AFV	Histone H2AX;Histone H2A type 2-B;Histone H2A type 1-J;Histone H2A type 1-H;Histone H2A type 1;Histone H2A type 1-C;Histone H2A type 2-C;Histone H2A type 2-A;Histone H2A.J;Histone H2A type 1-B/E;Histone H2A.Z;Histone H2A.V;Histone H2A	Forward	472.77	2	472.769	943.524	NA	0.27554	0.00013027	NA	NA	2.8853e-05	1	123.16	117.21	NA	NA	NA	NA	NA
AGLQFPVGR	9	0	Unmodified	_AGLQFPVGR_	0	P16104;Q8IUE6;Q99878;Q96KK5;P0C0S8;Q93077;Q16777;Q6FI13;Q9BTM1;Q9BTM1-2;P04908;P0C0S5;Q71UI9;C9J0D1;Q71UI9-2;Q71UI9-5	P16104;Q8IUE6;Q99878;Q93077;Q16777;Q9BTM1;P04908;P0C0S5;Q71UI9	Q16777	H2AFX;HIST2H2AB;HIST1H2AJ;HIST1H2AH;HIST1H2AG;HIST1H2AC;HIST2H2AC;HIST2H2AA3;H2AFJ;HIST1H2AB;H2AFZ;H2AFV	Histone H2AX;Histone H2A type 2-B;Histone H2A type 1-J;Histone H2A type 1-H;Histone H2A type 1;Histone H2A type 1-C;Histone H2A type 2-C;Histone H2A type 2-A;Histone H2A.J;Histone H2A type 1-B/E;Histone H2A.Z;Histone H2A.V;Histone H2A	Forward	472.769	2	472.769	943.524	NA	-0.1184	-5.5978e-05	NA	NA	0.00092179	1	101.25	97.192	NA	NA	NA	NA	NA
AGLQFPVGR	9	0	Unmodified	_AGLQFPVGR_	0	P16104;Q8IUE6;Q99878;Q96KK5;P0C0S8;Q93077;Q16777;Q6FI13;Q9BTM1;Q9BTM1-2;P04908;P0C0S5;Q71UI9;C9J0D1;Q71UI9-2;Q71UI9-5	P16104;Q8IUE6;Q99878;Q93077;Q16777;Q9BTM1;P04908;P0C0S5;Q71UI9	Q16777	H2AFX;HIST2H2AB;HIST1H2AJ;HIST1H2AH;HIST1H2AG;HIST1H2AC;HIST2H2AC;HIST2H2AA3;H2AFJ;HIST1H2AB;H2AFZ;H2AFV	Histone H2AX;Histone H2A type 2-B;Histone H2A type 1-J;Histone H2A type 1-H;Histone H2A type 1;Histone H2A type 1-C;Histone H2A type 2-C;Histone H2A type 2-A;Histone H2A.J;Histone H2A type 1-B/E;Histone H2A.Z;Histone H2A.V;Histone H2A	Forward	473.272	2	472.769	943.524	NA	0.19991	9.4513e-05	NA	NA	0.00089689	1	70.256	67.065	NA	NA	NA	NA	NA
AGLQFPVGR	9	0	Unmodified	_AGLQFPVGR_	0	P16104;Q8IUE6;Q99878;Q96KK5;P0C0S8;Q93077;Q16777;Q6FI13;Q9BTM1;Q9BTM1-2;P04908;P0C0S5;Q71UI9;C9J0D1;Q71UI9-2;Q71UI9-5	P16104;Q8IUE6;Q99878;Q93077;Q16777;Q9BTM1;P04908;P0C0S5;Q71UI9	Q16777	H2AFX;HIST2H2AB;HIST1H2AJ;HIST1H2AH;HIST1H2AG;HIST1H2AC;HIST2H2AC;HIST2H2AA3;H2AFJ;HIST1H2AB;H2AFZ;H2AFV	Histone H2AX;Histone H2A type 2-B;Histone H2A type 1-J;Histone H2A type 1-H;Histone H2A type 1;Histone H2A type 1-C;Histone H2A type 2-C;Histone H2A type 2-A;Histone H2A.J;Histone H2A type 1-B/E;Histone H2A.Z;Histone H2A.V;Histone H2A	Forward	472.769	2	472.769	943.524	NA	0.20389	9.6393e-05	NA	NA	0.0008359	1	97.635	92.404	NA	NA	NA	NA	NA
AGLQFPVGR	9	0	Unmodified	_AGLQFPVGR_	0	P16104;Q8IUE6;Q99878;Q96KK5;P0C0S8;Q93077;Q16777;Q6FI13;Q9BTM1;Q9BTM1-2;P04908;P0C0S5;Q71UI9;C9J0D1;Q71UI9-2;Q71UI9-5	P16104;Q8IUE6;Q99878;Q93077;Q16777;Q9BTM1;P04908;P0C0S5;Q71UI9	Q16777	H2AFX;HIST2H2AB;HIST1H2AJ;HIST1H2AH;HIST1H2AG;HIST1H2AC;HIST2H2AC;HIST2H2AA3;H2AFJ;HIST1H2AB;H2AFZ;H2AFV	Histone H2AX;Histone H2A type 2-B;Histone H2A type 1-J;Histone H2A type 1-H;Histone H2A type 1;Histone H2A type 1-C;Histone H2A type 2-C;Histone H2A type 2-A;Histone H2A.J;Histone H2A type 1-B/E;Histone H2A.Z;Histone H2A.V;Histone H2A	Forward	472.769	2	472.769	943.524	NA	0.023201	1.0969e-05	NA	NA	4.6317e-05	1	120.87	114.11	NA	NA	NA	NA	NA
AGLQFPVGR	9	0	Unmodified	_AGLQFPVGR_	0	P16104;Q8IUE6;Q99878;Q96KK5;P0C0S8;Q93077;Q16777;Q6FI13;Q9BTM1;Q9BTM1-2;P04908;P0C0S5;Q71UI9;C9J0D1;Q71UI9-2;Q71UI9-5	P16104;Q8IUE6;Q99878;Q93077;Q16777;Q9BTM1;P04908;P0C0S5;Q71UI9	Q16777	H2AFX;HIST2H2AB;HIST1H2AJ;HIST1H2AH;HIST1H2AG;HIST1H2AC;HIST2H2AC;HIST2H2AA3;H2AFJ;HIST1H2AB;H2AFZ;H2AFV	Histone H2AX;Histone H2A type 2-B;Histone H2A type 1-J;Histone H2A type 1-H;Histone H2A type 1;Histone H2A type 1-C;Histone H2A type 2-C;Histone H2A type 2-A;Histone H2A.J;Histone H2A type 1-B/E;Histone H2A.Z;Histone H2A.V;Histone H2A	Forward	472.769	2	472.769	943.524	NA	0.062895	2.9735e-05	NA	NA	7.2827e-06	2	125.98	120.04	NA	NA	NA	NA	NA
AGLQFPVGR	9	0	Unmodified	_AGLQFPVGR_	0	P16104;Q8IUE6;Q99878;Q96KK5;P0C0S8;Q93077;Q16777;Q6FI13;Q9BTM1;Q9BTM1-2;P04908;P0C0S5;Q71UI9;C9J0D1;Q71UI9-2;Q71UI9-5	P16104;Q8IUE6;Q99878;Q93077;Q16777;Q9BTM1;P04908;P0C0S5;Q71UI9	Q16777	H2AFX;HIST2H2AB;HIST1H2AJ;HIST1H2AH;HIST1H2AG;HIST1H2AC;HIST2H2AC;HIST2H2AA3;H2AFJ;HIST1H2AB;H2AFZ;H2AFV	Histone H2AX;Histone H2A type 2-B;Histone H2A type 1-J;Histone H2A type 1-H;Histone H2A type 1;Histone H2A type 1-C;Histone H2A type 2-C;Histone H2A type 2-A;Histone H2A.J;Histone H2A type 1-B/E;Histone H2A.Z;Histone H2A.V;Histone H2A	Forward	472.769	2	472.769	943.524	NA	-0.080089	-3.7864e-05	NA	NA	2.2533e-05	1	123.98	118.75	NA	NA	NA	NA	NA
AGLQFPVGR	9	0	Unmodified	_AGLQFPVGR_	0	P16104;Q8IUE6;Q99878;Q96KK5;P0C0S8;Q93077;Q16777;Q6FI13;Q9BTM1;Q9BTM1-2;P04908;P0C0S5;Q71UI9;C9J0D1;Q71UI9-2;Q71UI9-5	P16104;Q8IUE6;Q99878;Q93077;Q16777;Q9BTM1;P04908;P0C0S5;Q71UI9	Q16777	H2AFX;HIST2H2AB;HIST1H2AJ;HIST1H2AH;HIST1H2AG;HIST1H2AC;HIST2H2AC;HIST2H2AA3;H2AFJ;HIST1H2AB;H2AFZ;H2AFV	Histone H2AX;Histone H2A type 2-B;Histone H2A type 1-J;Histone H2A type 1-H;Histone H2A type 1;Histone H2A type 1-C;Histone H2A type 2-C;Histone H2A type 2-A;Histone H2A.J;Histone H2A type 1-B/E;Histone H2A.Z;Histone H2A.V;Histone H2A	Forward	472.769	2	472.769	943.524	NA	0.073972	3.4971e-05	NA	NA	6.7769e-05	1	118.06	111.3	NA	NA	NA	NA	NA
AGLQFPVGR	9	0	Unmodified	_AGLQFPVGR_	0	P16104;Q8IUE6;Q99878;Q96KK5;P0C0S8;Q93077;Q16777;Q6FI13;Q9BTM1;Q9BTM1-2;P04908;P0C0S5;Q71UI9;C9J0D1;Q71UI9-2;Q71UI9-5	P16104;Q8IUE6;Q99878;Q93077;Q16777;Q9BTM1;P04908;P0C0S5;Q71UI9	Q16777	H2AFX;HIST2H2AB;HIST1H2AJ;HIST1H2AH;HIST1H2AG;HIST1H2AC;HIST2H2AC;HIST2H2AA3;H2AFJ;HIST1H2AB;H2AFZ;H2AFV	Histone H2AX;Histone H2A type 2-B;Histone H2A type 1-J;Histone H2A type 1-H;Histone H2A type 1;Histone H2A type 1-C;Histone H2A type 2-C;Histone H2A type 2-A;Histone H2A.J;Histone H2A type 1-B/E;Histone H2A.Z;Histone H2A.V;Histone H2A	Forward	472.769	2	472.769	943.524	NA	0.20745	9.8078e-05	NA	NA	0.00027534	1	78.149	73.467	NA	NA	NA	NA	NA
AGLQFPVGR	9	0	Unmodified	_AGLQFPVGR_	0	P16104;Q8IUE6;Q99878;Q96KK5;P0C0S8;Q93077;Q16777;Q6FI13;Q9BTM1;Q9BTM1-2;P04908;P0C0S5;Q71UI9;C9J0D1;Q71UI9-2;Q71UI9-5	P16104;Q8IUE6;Q99878;Q93077;Q16777;Q9BTM1;P04908;P0C0S5;Q71UI9	Q16777	H2AFX;HIST2H2AB;HIST1H2AJ;HIST1H2AH;HIST1H2AG;HIST1H2AC;HIST2H2AC;HIST2H2AA3;H2AFJ;HIST1H2AB;H2AFZ;H2AFV	Histone H2AX;Histone H2A type 2-B;Histone H2A type 1-J;Histone H2A type 1-H;Histone H2A type 1;Histone H2A type 1-C;Histone H2A type 2-C;Histone H2A type 2-A;Histone H2A.J;Histone H2A type 1-B/E;Histone H2A.Z;Histone H2A.V;Histone H2A	Forward	472.769	2	472.769	943.524	NA	0.21441	0.00010137	NA	NA	2.7035e-07	1	130.56	122.85	NA	NA	NA	NA	NA
AGLQFPVGR	9	0	Unmodified	_AGLQFPVGR_	0	P16104;Q8IUE6;Q99878;Q96KK5;P0C0S8;Q93077;Q16777;Q6FI13;Q9BTM1;Q9BTM1-2;P04908;P0C0S5;Q71UI9;C9J0D1;Q71UI9-2;Q71UI9-5	P16104;Q8IUE6;Q99878;Q93077;Q16777;Q9BTM1;P04908;P0C0S5;Q71UI9	Q16777	H2AFX;HIST2H2AB;HIST1H2AJ;HIST1H2AH;HIST1H2AG;HIST1H2AC;HIST2H2AC;HIST2H2AA3;H2AFJ;HIST1H2AB;H2AFZ;H2AFV	Histone H2AX;Histone H2A type 2-B;Histone H2A type 1-J;Histone H2A type 1-H;Histone H2A type 1;Histone H2A type 1-C;Histone H2A type 2-C;Histone H2A type 2-A;Histone H2A.J;Histone H2A type 1-B/E;Histone H2A.Z;Histone H2A.V;Histone H2A	Forward	472.77	2	472.769	943.524	NA	-0.036101	-1.7067e-05	NA	NA	6.5741e-05	1	118.32	112.38	NA	NA	NA	NA	NA
AGLQFPVGR	9	0	Unmodified	_AGLQFPVGR_	0	P16104;Q8IUE6;Q99878;Q96KK5;P0C0S8;Q93077;Q16777;Q6FI13;Q9BTM1;Q9BTM1-2;P04908;P0C0S5;Q71UI9;C9J0D1;Q71UI9-2;Q71UI9-5	P16104;Q8IUE6;Q99878;Q93077;Q16777;Q9BTM1;P04908;P0C0S5;Q71UI9	Q16777	H2AFX;HIST2H2AB;HIST1H2AJ;HIST1H2AH;HIST1H2AG;HIST1H2AC;HIST2H2AC;HIST2H2AA3;H2AFJ;HIST1H2AB;H2AFZ;H2AFV	Histone H2AX;Histone H2A type 2-B;Histone H2A type 1-J;Histone H2A type 1-H;Histone H2A type 1;Histone H2A type 1-C;Histone H2A type 2-C;Histone H2A type 2-A;Histone H2A.J;Histone H2A type 1-B/E;Histone H2A.Z;Histone H2A.V;Histone H2A	Forward	472.769	2	472.769	943.524	NA	-0.13895	-6.569e-05	NA	NA	0.00033706	1	110.55	98.359	NA	NA	NA	NA	NA
AGLQFPVGR	9	0	Unmodified	_AGLQFPVGR_	0	P16104;Q8IUE6;Q99878;Q96KK5;P0C0S8;Q93077;Q16777;Q6FI13;Q9BTM1;Q9BTM1-2;P04908;P0C0S5;Q71UI9;C9J0D1;Q71UI9-2;Q71UI9-5	P16104;Q8IUE6;Q99878;Q93077;Q16777;Q9BTM1;P04908;P0C0S5;Q71UI9	Q16777	H2AFX;HIST2H2AB;HIST1H2AJ;HIST1H2AH;HIST1H2AG;HIST1H2AC;HIST2H2AC;HIST2H2AA3;H2AFJ;HIST1H2AB;H2AFZ;H2AFV	Histone H2AX;Histone H2A type 2-B;Histone H2A type 1-J;Histone H2A type 1-H;Histone H2A type 1;Histone H2A type 1-C;Histone H2A type 2-C;Histone H2A type 2-A;Histone H2A.J;Histone H2A type 1-B/E;Histone H2A.Z;Histone H2A.V;Histone H2A	Forward	472.769	2	472.769	943.524	NA	-0.20167	-9.5344e-05	NA	NA	0.00091634	1	101.72	95.778	NA	NA	NA	NA	NA
AGLQFPVGR	9	0	Unmodified	_AGLQFPVGR_	0	P16104;Q8IUE6;Q99878;Q96KK5;P0C0S8;Q93077;Q16777;Q6FI13;Q9BTM1;Q9BTM1-2;P04908;P0C0S5;Q71UI9;C9J0D1;Q71UI9-2;Q71UI9-5	P16104;Q8IUE6;Q99878;Q93077;Q16777;Q9BTM1;P04908;P0C0S5;Q71UI9	Q16777	H2AFX;HIST2H2AB;HIST1H2AJ;HIST1H2AH;HIST1H2AG;HIST1H2AC;HIST2H2AC;HIST2H2AA3;H2AFJ;HIST1H2AB;H2AFZ;H2AFV	Histone H2AX;Histone H2A type 2-B;Histone H2A type 1-J;Histone H2A type 1-H;Histone H2A type 1;Histone H2A type 1-C;Histone H2A type 2-C;Histone H2A type 2-A;Histone H2A.J;Histone H2A type 1-B/E;Histone H2A.Z;Histone H2A.V;Histone H2A	Forward	472.769	2	472.769	943.524	NA	-0.15056	-7.1182e-05	NA	NA	0.00076315	1	104.06	100.87	NA	NA	NA	NA	NA
AGLQFPVGR	9	0	Unmodified	_AGLQFPVGR_	0	P16104;Q8IUE6;Q99878;Q96KK5;P0C0S8;Q93077;Q16777;Q6FI13;Q9BTM1;Q9BTM1-2;P04908;P0C0S5;Q71UI9;C9J0D1;Q71UI9-2;Q71UI9-5	P16104;Q8IUE6;Q99878;Q93077;Q16777;Q9BTM1;P04908;P0C0S5;Q71UI9	Q16777	H2AFX;HIST2H2AB;HIST1H2AJ;HIST1H2AH;HIST1H2AG;HIST1H2AC;HIST2H2AC;HIST2H2AA3;H2AFJ;HIST1H2AB;H2AFZ;H2AFV	Histone H2AX;Histone H2A type 2-B;Histone H2A type 1-J;Histone H2A type 1-H;Histone H2A type 1;Histone H2A type 1-C;Histone H2A type 2-C;Histone H2A type 2-A;Histone H2A.J;Histone H2A type 1-B/E;Histone H2A.Z;Histone H2A.V;Histone H2A	Forward	472.769	2	472.769	943.524	NA	0.085188	4.0275e-05	NA	NA	0.000629	1	88.921	85.529	NA	NA	NA	NA	NA
AGLQFPVGR	9	0	Unmodified	_AGLQFPVGR_	0	P16104;Q8IUE6;Q99878;Q96KK5;P0C0S8;Q93077;Q16777;Q6FI13;Q9BTM1;Q9BTM1-2;P04908;P0C0S5;Q71UI9;C9J0D1;Q71UI9-2;Q71UI9-5	P16104;Q8IUE6;Q99878;Q93077;Q16777;Q9BTM1;P04908;P0C0S5;Q71UI9	Q16777	H2AFX;HIST2H2AB;HIST1H2AJ;HIST1H2AH;HIST1H2AG;HIST1H2AC;HIST2H2AC;HIST2H2AA3;H2AFJ;HIST1H2AB;H2AFZ;H2AFV	Histone H2AX;Histone H2A type 2-B;Histone H2A type 1-J;Histone H2A type 1-H;Histone H2A type 1;Histone H2A type 1-C;Histone H2A type 2-C;Histone H2A type 2-A;Histone H2A.J;Histone H2A type 1-B/E;Histone H2A.Z;Histone H2A.V;Histone H2A	Forward	472.77	2	472.769	943.524	NA	0.07073	3.3439e-05	NA	NA	0.00062619	1	88.819	85.628	NA	NA	NA	NA	NA
AGLQFPVGR	9	0	Unmodified	_AGLQFPVGR_	0	P16104;Q8IUE6;Q99878;Q96KK5;P0C0S8;Q93077;Q16777;Q6FI13;Q9BTM1;Q9BTM1-2;P04908;P0C0S5;Q71UI9;C9J0D1;Q71UI9-2;Q71UI9-5	P16104;Q8IUE6;Q99878;Q93077;Q16777;Q9BTM1;P04908;P0C0S5;Q71UI9	Q16777	H2AFX;HIST2H2AB;HIST1H2AJ;HIST1H2AH;HIST1H2AG;HIST1H2AC;HIST2H2AC;HIST2H2AA3;H2AFJ;HIST1H2AB;H2AFZ;H2AFV	Histone H2AX;Histone H2A type 2-B;Histone H2A type 1-J;Histone H2A type 1-H;Histone H2A type 1;Histone H2A type 1-C;Histone H2A type 2-C;Histone H2A type 2-A;Histone H2A.J;Histone H2A type 1-B/E;Histone H2A.Z;Histone H2A.V;Histone H2A	Forward	472.769	2	472.769	943.524	NA	-0.03046	-1.44e-05	NA	NA	0.00058741	1	87.639	84.448	NA	NA	NA	NA	NA
AGLQFPVGR	9	0	Unmodified	_AGLQFPVGR_	0	P16104;Q8IUE6;Q99878;Q96KK5;P0C0S8;Q93077;Q16777;Q6FI13;Q9BTM1;Q9BTM1-2;P04908;P0C0S5;Q71UI9;C9J0D1;Q71UI9-2;Q71UI9-5	P16104;Q8IUE6;Q99878;Q93077;Q16777;Q9BTM1;P04908;P0C0S5;Q71UI9	Q16777	H2AFX;HIST2H2AB;HIST1H2AJ;HIST1H2AH;HIST1H2AG;HIST1H2AC;HIST2H2AC;HIST2H2AA3;H2AFJ;HIST1H2AB;H2AFZ;H2AFV	Histone H2AX;Histone H2A type 2-B;Histone H2A type 1-J;Histone H2A type 1-H;Histone H2A type 1;Histone H2A type 1-C;Histone H2A type 2-C;Histone H2A type 2-A;Histone H2A.J;Histone H2A type 1-B/E;Histone H2A.Z;Histone H2A.V;Histone H2A	Forward	472.77	2	472.769	943.524	NA	-0.18454	-8.7244e-05	NA	NA	0.00058741	1	87.639	84.181	NA	NA	NA	NA	NA
AGLQFPVGR	9	0	Unmodified	_AGLQFPVGR_	0	P16104;Q8IUE6;Q99878;Q96KK5;P0C0S8;Q93077;Q16777;Q6FI13;Q9BTM1;Q9BTM1-2;P04908;P0C0S5;Q71UI9;C9J0D1;Q71UI9-2;Q71UI9-5	P16104;Q8IUE6;Q99878;Q93077;Q16777;Q9BTM1;P04908;P0C0S5;Q71UI9	Q16777	H2AFX;HIST2H2AB;HIST1H2AJ;HIST1H2AH;HIST1H2AG;HIST1H2AC;HIST2H2AC;HIST2H2AA3;H2AFJ;HIST1H2AB;H2AFZ;H2AFV	Histone H2AX;Histone H2A type 2-B;Histone H2A type 1-J;Histone H2A type 1-H;Histone H2A type 1;Histone H2A type 1-C;Histone H2A type 2-C;Histone H2A type 2-A;Histone H2A.J;Histone H2A type 1-B/E;Histone H2A.Z;Histone H2A.V;Histone H2A	Forward	472.769	2	472.769	943.524	NA	-0.083185	-3.9327e-05	NA	NA	0.00042665	2	82.75	79.559	NA	NA	NA	NA	NA
AGLQFPVGR	9	0	Unmodified	_AGLQFPVGR_	0	P16104;Q8IUE6;Q99878;Q96KK5;P0C0S8;Q93077;Q16777;Q6FI13;Q9BTM1;Q9BTM1-2;P04908;P0C0S5;Q71UI9;C9J0D1;Q71UI9-2;Q71UI9-5	P16104;Q8IUE6;Q99878;Q93077;Q16777;Q9BTM1;P04908;P0C0S5;Q71UI9	Q16777	H2AFX;HIST2H2AB;HIST1H2AJ;HIST1H2AH;HIST1H2AG;HIST1H2AC;HIST2H2AC;HIST2H2AA3;H2AFJ;HIST1H2AB;H2AFZ;H2AFV	Histone H2AX;Histone H2A type 2-B;Histone H2A type 1-J;Histone H2A type 1-H;Histone H2A type 1;Histone H2A type 1-C;Histone H2A type 2-C;Histone H2A type 2-A;Histone H2A.J;Histone H2A type 1-B/E;Histone H2A.Z;Histone H2A.V;Histone H2A	Forward	472.769	2	472.769	943.524	NA	-0.3006	-0.00014211	NA	NA	2.1453e-11	4	141.52	129.8	NA	NA	NA	NA	NA
AGLQFPVGR	9	0	Unmodified	_AGLQFPVGR_	0	P16104;Q8IUE6;Q99878;Q96KK5;P0C0S8;Q93077;Q16777;Q6FI13;Q9BTM1;Q9BTM1-2;P04908;P0C0S5;Q71UI9;C9J0D1;Q71UI9-2;Q71UI9-5	P16104;Q8IUE6;Q99878;Q93077;Q16777;Q9BTM1;P04908;P0C0S5;Q71UI9	Q16777	H2AFX;HIST2H2AB;HIST1H2AJ;HIST1H2AH;HIST1H2AG;HIST1H2AC;HIST2H2AC;HIST2H2AA3;H2AFJ;HIST1H2AB;H2AFZ;H2AFV	Histone H2AX;Histone H2A type 2-B;Histone H2A type 1-J;Histone H2A type 1-H;Histone H2A type 1;Histone H2A type 1-C;Histone H2A type 2-C;Histone H2A type 2-A;Histone H2A.J;Histone H2A type 1-B/E;Histone H2A.Z;Histone H2A.V;Histone H2A	Forward	472.769	2	472.769	943.524	NA	0.091933	4.3463e-05	NA	NA	0.00073077	2	71.692	68.3	NA	NA	NA	NA	NA
AGLQFPVGR	9	0	Unmodified	_AGLQFPVGR_	0	P16104;Q8IUE6;Q99878;Q96KK5;P0C0S8;Q93077;Q16777;Q6FI13;Q9BTM1;Q9BTM1-2;P04908;P0C0S5;Q71UI9;C9J0D1;Q71UI9-2;Q71UI9-5	P16104;Q8IUE6;Q99878;Q93077;Q16777;Q9BTM1;P04908;P0C0S5;Q71UI9	Q16777	H2AFX;HIST2H2AB;HIST1H2AJ;HIST1H2AH;HIST1H2AG;HIST1H2AC;HIST2H2AC;HIST2H2AA3;H2AFJ;HIST1H2AB;H2AFZ;H2AFV	Histone H2AX;Histone H2A type 2-B;Histone H2A type 1-J;Histone H2A type 1-H;Histone H2A type 1;Histone H2A type 1-C;Histone H2A type 2-C;Histone H2A type 2-A;Histone H2A.J;Histone H2A type 1-B/E;Histone H2A.Z;Histone H2A.V;Histone H2A	Forward	472.769	2	472.769	943.524	NA	0.014178	6.7031e-06	NA	NA	0.00028742	1	78.516	75.325	NA	NA	NA	NA	NA
AGLQFPVGR	9	0	Unmodified	_AGLQFPVGR_	0	P16104;Q8IUE6;Q99878;Q96KK5;P0C0S8;Q93077;Q16777;Q6FI13;Q9BTM1;Q9BTM1-2;P04908;P0C0S5;Q71UI9;C9J0D1;Q71UI9-2;Q71UI9-5	P16104;Q8IUE6;Q99878;Q93077;Q16777;Q9BTM1;P04908;P0C0S5;Q71UI9	Q16777	H2AFX;HIST2H2AB;HIST1H2AJ;HIST1H2AH;HIST1H2AG;HIST1H2AC;HIST2H2AC;HIST2H2AA3;H2AFJ;HIST1H2AB;H2AFZ;H2AFV	Histone H2AX;Histone H2A type 2-B;Histone H2A type 1-J;Histone H2A type 1-H;Histone H2A type 1;Histone H2A type 1-C;Histone H2A type 2-C;Histone H2A type 2-A;Histone H2A.J;Histone H2A type 1-B/E;Histone H2A.Z;Histone H2A.V;Histone H2A	Forward	472.769	2	472.769	943.524	NA	-0.14392	-6.804e-05	NA	NA	0.00094827	3	69.812	66.42	NA	NA	NA	NA	NA
AGLQFPVGR	9	0	Unmodified	_AGLQFPVGR_	0	P16104;Q8IUE6;Q99878;Q96KK5;P0C0S8;Q93077;Q16777;Q6FI13;Q9BTM1;Q9BTM1-2;P04908;P0C0S5;Q71UI9;C9J0D1;Q71UI9-2;Q71UI9-5	P16104;Q8IUE6;Q99878;Q93077;Q16777;Q9BTM1;P04908;P0C0S5;Q71UI9	Q16777	H2AFX;HIST2H2AB;HIST1H2AJ;HIST1H2AH;HIST1H2AG;HIST1H2AC;HIST2H2AC;HIST2H2AA3;H2AFJ;HIST1H2AB;H2AFZ;H2AFV	Histone H2AX;Histone H2A type 2-B;Histone H2A type 1-J;Histone H2A type 1-H;Histone H2A type 1;Histone H2A type 1-C;Histone H2A type 2-C;Histone H2A type 2-A;Histone H2A.J;Histone H2A type 1-B/E;Histone H2A.Z;Histone H2A.V;Histone H2A	Forward	472.769	2	472.769	943.524	NA	NA	NA	NA	NA	0.00011334	1	82.75	79.559	NA	NA	NA	NA	NA
AGLQFPVGR	9	0	Unmodified	_AGLQFPVGR_	0	P16104;Q8IUE6;Q99878;Q96KK5;P0C0S8;Q93077;Q16777;Q6FI13;Q9BTM1;Q9BTM1-2;P04908;P0C0S5;Q71UI9;C9J0D1;Q71UI9-2;Q71UI9-5	P16104;Q8IUE6;Q99878;Q93077;Q16777;Q9BTM1;P04908;P0C0S5;Q71UI9	Q16777	H2AFX;HIST2H2AB;HIST1H2AJ;HIST1H2AH;HIST1H2AG;HIST1H2AC;HIST2H2AC;HIST2H2AA3;H2AFJ;HIST1H2AB;H2AFZ;H2AFV	Histone H2AX;Histone H2A type 2-B;Histone H2A type 1-J;Histone H2A type 1-H;Histone H2A type 1;Histone H2A type 1-C;Histone H2A type 2-C;Histone H2A type 2-A;Histone H2A.J;Histone H2A type 1-B/E;Histone H2A.Z;Histone H2A.V;Histone H2A	Forward	472.769	2	472.769	943.524	NA	NA	NA	NA	NA	0.00029797	1	79.79	76.783	NA	NA	NA	NA	NA
AGLQFPVGR	9	0	Unmodified	_AGLQFPVGR_	0	P16104;Q8IUE6;Q99878;Q96KK5;P0C0S8;Q93077;Q16777;Q6FI13;Q9BTM1;Q9BTM1-2;P04908;P0C0S5;Q71UI9;C9J0D1;Q71UI9-2;Q71UI9-5	P16104;Q8IUE6;Q99878;Q93077;Q16777;Q9BTM1;P04908;P0C0S5;Q71UI9	Q16777	H2AFX;HIST2H2AB;HIST1H2AJ;HIST1H2AH;HIST1H2AG;HIST1H2AC;HIST2H2AC;HIST2H2AA3;H2AFJ;HIST1H2AB;H2AFZ;H2AFV	Histone H2AX;Histone H2A type 2-B;Histone H2A type 1-J;Histone H2A type 1-H;Histone H2A type 1;Histone H2A type 1-C;Histone H2A type 2-C;Histone H2A type 2-A;Histone H2A.J;Histone H2A type 1-B/E;Histone H2A.Z;Histone H2A.V;Histone H2A	Forward	472.769	2	472.769	943.524	NA	NA	NA	NA	NA	7.105e-05	1	83.429	79.753	NA	NA	NA	NA	NA
AGLQFPVGR	9	0	Unmodified	_AGLQFPVGR_	0	P16104;Q8IUE6;Q99878;Q96KK5;P0C0S8;Q93077;Q16777;Q6FI13;Q9BTM1;Q9BTM1-2;P04908;P0C0S5;Q71UI9;C9J0D1;Q71UI9-2;Q71UI9-5	P16104;Q8IUE6;Q99878;Q93077;Q16777;Q9BTM1;P04908;P0C0S5;Q71UI9	Q16777	H2AFX;HIST2H2AB;HIST1H2AJ;HIST1H2AH;HIST1H2AG;HIST1H2AC;HIST2H2AC;HIST2H2AA3;H2AFJ;HIST1H2AB;H2AFZ;H2AFV	Histone H2AX;Histone H2A type 2-B;Histone H2A type 1-J;Histone H2A type 1-H;Histone H2A type 1;Histone H2A type 1-C;Histone H2A type 2-C;Histone H2A type 2-A;Histone H2A.J;Histone H2A type 1-B/E;Histone H2A.Z;Histone H2A.V;Histone H2A	Reverse	472.769	2	472.769	943.524	NA	1.1232	0.00053102	NA	NA	0.00022456	1	76.605	73.413	NA	NA	NA	NA	NA
AGLQFPVGR	9	0	Unmodified	_AGLQFPVGR_	0	P16104;Q8IUE6;Q99878;Q96KK5;P0C0S8;Q93077;Q16777;Q6FI13;Q9BTM1;Q9BTM1-2;P04908;P0C0S5;Q71UI9;C9J0D1;Q71UI9-2;Q71UI9-5	P16104;Q8IUE6;Q99878;Q93077;Q16777;Q9BTM1;P04908;P0C0S5;Q71UI9	Q16777	H2AFX;HIST2H2AB;HIST1H2AJ;HIST1H2AH;HIST1H2AG;HIST1H2AC;HIST2H2AC;HIST2H2AA3;H2AFJ;HIST1H2AB;H2AFZ;H2AFV	Histone H2AX;Histone H2A type 2-B;Histone H2A type 1-J;Histone H2A type 1-H;Histone H2A type 1;Histone H2A type 1-C;Histone H2A type 2-C;Histone H2A type 2-A;Histone H2A.J;Histone H2A type 1-B/E;Histone H2A.Z;Histone H2A.V;Histone H2A	Reverse	472.769	2	472.769	943.524	NA	-0.046892	-2.2169e-05	NA	NA	0.00021197	1	76.221	73.03	NA	NA	NA	NA	NA
AGLQFPVGR	9	0	Unmodified	_AGLQFPVGR_	0	P16104;Q8IUE6;Q99878;Q96KK5;P0C0S8;Q93077;Q16777;Q6FI13;Q9BTM1;Q9BTM1-2;P04908;P0C0S5;Q71UI9;C9J0D1;Q71UI9-2;Q71UI9-5	P16104;Q8IUE6;Q99878;Q93077;Q16777;Q9BTM1;P04908;P0C0S5;Q71UI9	Q16777	H2AFX;HIST2H2AB;HIST1H2AJ;HIST1H2AH;HIST1H2AG;HIST1H2AC;HIST2H2AC;HIST2H2AA3;H2AFJ;HIST1H2AB;H2AFZ;H2AFV	Histone H2AX;Histone H2A type 2-B;Histone H2A type 1-J;Histone H2A type 1-H;Histone H2A type 1;Histone H2A type 1-C;Histone H2A type 2-C;Histone H2A type 2-A;Histone H2A.J;Histone H2A type 1-B/E;Histone H2A.Z;Histone H2A.V;Histone H2A	Reverse	472.769	2	472.769	943.524	NA	-1.4568	-0.00068871	NA	NA	2.1453e-11	6	141.52	133.29	NA	NA	NA	NA	NA
AGLQFPVGR	9	0	Unmodified	_AGLQFPVGR_	0	P16104;Q8IUE6;Q99878;Q96KK5;P0C0S8;Q93077;Q16777;Q6FI13;Q9BTM1;Q9BTM1-2;P04908;P0C0S5;Q71UI9;C9J0D1;Q71UI9-2;Q71UI9-5	P16104;Q8IUE6;Q99878;Q93077;Q16777;Q9BTM1;P04908;P0C0S5;Q71UI9	Q16777	H2AFX;HIST2H2AB;HIST1H2AJ;HIST1H2AH;HIST1H2AG;HIST1H2AC;HIST2H2AC;HIST2H2AA3;H2AFJ;HIST1H2AB;H2AFZ;H2AFV	Histone H2AX;Histone H2A type 2-B;Histone H2A type 1-J;Histone H2A type 1-H;Histone H2A type 1;Histone H2A type 1-C;Histone H2A type 2-C;Histone H2A type 2-A;Histone H2A.J;Histone H2A type 1-B/E;Histone H2A.Z;Histone H2A.V;Histone H2A	Reverse	472.769	2	472.769	943.524	NA	0.17676	8.3566e-05	NA	NA	4.461e-05	30	121.09	116.41	NA	NA	NA	NA	NA
AGLQFPVGR	9	0	Unmodified	_AGLQFPVGR_	0	P16104;Q8IUE6;Q99878;Q96KK5;P0C0S8;Q93077;Q16777;Q6FI13;Q9BTM1;Q9BTM1-2;P04908;P0C0S5;Q71UI9;C9J0D1;Q71UI9-2;Q71UI9-5	P16104;Q8IUE6;Q99878;Q93077;Q16777;Q9BTM1;P04908;P0C0S5;Q71UI9	Q16777	H2AFX;HIST2H2AB;HIST1H2AJ;HIST1H2AH;HIST1H2AG;HIST1H2AC;HIST2H2AC;HIST2H2AA3;H2AFJ;HIST1H2AB;H2AFZ;H2AFV	Histone H2AX;Histone H2A type 2-B;Histone H2A type 1-J;Histone H2A type 1-H;Histone H2A type 1;Histone H2A type 1-C;Histone H2A type 2-C;Histone H2A type 2-A;Histone H2A.J;Histone H2A type 1-B/E;Histone H2A.Z;Histone H2A.V;Histone H2A	Reverse	472.768	2	472.769	943.524	NA	-1.7948	-0.00084854	NA	NA	0.0006393	1	89.355	86.163	NA	NA	NA	NA	NA
AGLQFPVGR	9	0	Unmodified	_AGLQFPVGR_	0	P16104;Q8IUE6;Q99878;Q96KK5;P0C0S8;Q93077;Q16777;Q6FI13;Q9BTM1;Q9BTM1-2;P04908;P0C0S5;Q71UI9;C9J0D1;Q71UI9-2;Q71UI9-5	P16104;Q8IUE6;Q99878;Q93077;Q16777;Q9BTM1;P04908;P0C0S5;Q71UI9	Q16777	H2AFX;HIST2H2AB;HIST1H2AJ;HIST1H2AH;HIST1H2AG;HIST1H2AC;HIST2H2AC;HIST2H2AA3;H2AFJ;HIST1H2AB;H2AFZ;H2AFV	Histone H2AX;Histone H2A type 2-B;Histone H2A type 1-J;Histone H2A type 1-H;Histone H2A type 1;Histone H2A type 1-C;Histone H2A type 2-C;Histone H2A type 2-A;Histone H2A.J;Histone H2A type 1-B/E;Histone H2A.Z;Histone H2A.V;Histone H2A	Reverse	472.771	2	472.769	943.524	NA	-1.5208	-0.00071898	NA	NA	2.1453e-11	4	141.52	129.8	NA	NA	NA	NA	NA
AGLQFPVGR	9	0	Unmodified	_AGLQFPVGR_	0	P16104;Q8IUE6;Q99878;Q96KK5;P0C0S8;Q93077;Q16777;Q6FI13;Q9BTM1;Q9BTM1-2;P04908;P0C0S5;Q71UI9;C9J0D1;Q71UI9-2;Q71UI9-5	P16104;Q8IUE6;Q99878;Q93077;Q16777;Q9BTM1;P04908;P0C0S5;Q71UI9	Q16777	H2AFX;HIST2H2AB;HIST1H2AJ;HIST1H2AH;HIST1H2AG;HIST1H2AC;HIST2H2AC;HIST2H2AA3;H2AFJ;HIST1H2AB;H2AFZ;H2AFV	Histone H2AX;Histone H2A type 2-B;Histone H2A type 1-J;Histone H2A type 1-H;Histone H2A type 1;Histone H2A type 1-C;Histone H2A type 2-C;Histone H2A type 2-A;Histone H2A.J;Histone H2A type 1-B/E;Histone H2A.Z;Histone H2A.V;Histone H2A	Reverse	472.769	2	472.769	943.524	NA	0.51744	0.00024463	NA	NA	0.000629	1	88.921	80.098	NA	NA	NA	NA	NA
AGLQFPVGR	9	0	Unmodified	_AGLQFPVGR_	0	P16104;Q8IUE6;Q99878;Q96KK5;P0C0S8;Q93077;Q16777;Q6FI13;Q9BTM1;Q9BTM1-2;P04908;P0C0S5;Q71UI9;C9J0D1;Q71UI9-2;Q71UI9-5	P16104;Q8IUE6;Q99878;Q93077;Q16777;Q9BTM1;P04908;P0C0S5;Q71UI9	Q16777	H2AFX;HIST2H2AB;HIST1H2AJ;HIST1H2AH;HIST1H2AG;HIST1H2AC;HIST2H2AC;HIST2H2AA3;H2AFJ;HIST1H2AB;H2AFZ;H2AFV	Histone H2AX;Histone H2A type 2-B;Histone H2A type 1-J;Histone H2A type 1-H;Histone H2A type 1;Histone H2A type 1-C;Histone H2A type 2-C;Histone H2A type 2-A;Histone H2A.J;Histone H2A type 1-B/E;Histone H2A.Z;Histone H2A.V;Histone H2A	Reverse	472.77	2	472.769	943.524	NA	0.92988	0.00043962	NA	NA	0.00022094	2	86.332	83.141	NA	NA	NA	NA	NA
AGLQFPVGR	9	0	Unmodified	_AGLQFPVGR_	0	P16104;Q8IUE6;Q99878;Q96KK5;P0C0S8;Q93077;Q16777;Q6FI13;Q9BTM1;Q9BTM1-2;P04908;P0C0S5;Q71UI9;C9J0D1;Q71UI9-2;Q71UI9-5	P16104;Q8IUE6;Q99878;Q93077;Q16777;Q9BTM1;P04908;P0C0S5;Q71UI9	Q16777	H2AFX;HIST2H2AB;HIST1H2AJ;HIST1H2AH;HIST1H2AG;HIST1H2AC;HIST2H2AC;HIST2H2AA3;H2AFJ;HIST1H2AB;H2AFZ;H2AFV	Histone H2AX;Histone H2A type 2-B;Histone H2A type 1-J;Histone H2A type 1-H;Histone H2A type 1;Histone H2A type 1-C;Histone H2A type 2-C;Histone H2A type 2-A;Histone H2A.J;Histone H2A type 1-B/E;Histone H2A.Z;Histone H2A.V;Histone H2A	Reverse	472.769	2	472.769	943.524	NA	-0.0074493	-3.5218e-06	NA	NA	0.00077592	3	103.86	100.67	NA	NA	NA	NA	NA
AGLQFPVGR	9	0	Unmodified	_AGLQFPVGR_	0	P16104;Q8IUE6;Q99878;Q96KK5;P0C0S8;Q93077;Q16777;Q6FI13;Q9BTM1;Q9BTM1-2;P04908;P0C0S5;Q71UI9;C9J0D1;Q71UI9-2;Q71UI9-5	P16104;Q8IUE6;Q99878;Q93077;Q16777;Q9BTM1;P04908;P0C0S5;Q71UI9	Q16777	H2AFX;HIST2H2AB;HIST1H2AJ;HIST1H2AH;HIST1H2AG;HIST1H2AC;HIST2H2AC;HIST2H2AA3;H2AFJ;HIST1H2AB;H2AFZ;H2AFV	Histone H2AX;Histone H2A type 2-B;Histone H2A type 1-J;Histone H2A type 1-H;Histone H2A type 1;Histone H2A type 1-C;Histone H2A type 2-C;Histone H2A type 2-A;Histone H2A.J;Histone H2A type 1-B/E;Histone H2A.Z;Histone H2A.V;Histone H2A	Reverse	473.272	2	472.769	943.524	NA	-0.12049	-5.6966e-05	NA	NA	2.2533e-05	1	123.98	115.64	NA	NA	NA	NA	NA
AGLQFPVGR	9	0	Unmodified	_AGLQFPVGR_	0	P16104;Q8IUE6;Q99878;Q96KK5;P0C0S8;Q93077;Q16777;Q6FI13;Q9BTM1;Q9BTM1-2;P04908;P0C0S5;Q71UI9;C9J0D1;Q71UI9-2;Q71UI9-5	P16104;Q8IUE6;Q99878;Q93077;Q16777;Q9BTM1;P04908;P0C0S5;Q71UI9	Q16777	H2AFX;HIST2H2AB;HIST1H2AJ;HIST1H2AH;HIST1H2AG;HIST1H2AC;HIST2H2AC;HIST2H2AA3;H2AFJ;HIST1H2AB;H2AFZ;H2AFV	Histone H2AX;Histone H2A type 2-B;Histone H2A type 1-J;Histone H2A type 1-H;Histone H2A type 1;Histone H2A type 1-C;Histone H2A type 2-C;Histone H2A type 2-A;Histone H2A.J;Histone H2A type 1-B/E;Histone H2A.Z;Histone H2A.V;Histone H2A	Reverse	472.769	2	472.769	943.524	NA	0.037185	1.758e-05	NA	NA	0.00072925	1	93.143	89.952	NA	NA	NA	NA	NA
AGLQFPVGR	9	0	Unmodified	_AGLQFPVGR_	0	P16104;Q8IUE6;Q99878;Q96KK5;P0C0S8;Q93077;Q16777;Q6FI13;Q9BTM1;Q9BTM1-2;P04908;P0C0S5;Q71UI9;C9J0D1;Q71UI9-2;Q71UI9-5	P16104;Q8IUE6;Q99878;Q93077;Q16777;Q9BTM1;P04908;P0C0S5;Q71UI9	Q16777	H2AFX;HIST2H2AB;HIST1H2AJ;HIST1H2AH;HIST1H2AG;HIST1H2AC;HIST2H2AC;HIST2H2AA3;H2AFJ;HIST1H2AB;H2AFZ;H2AFV	Histone H2AX;Histone H2A type 2-B;Histone H2A type 1-J;Histone H2A type 1-H;Histone H2A type 1;Histone H2A type 1-C;Histone H2A type 2-C;Histone H2A type 2-A;Histone H2A.J;Histone H2A type 1-B/E;Histone H2A.Z;Histone H2A.V;Histone H2A	Reverse	472.769	2	472.769	943.524	NA	0.21594	0.00010209	NA	NA	0.00080496	1	103.42	98.812	NA	NA	NA	NA	NA
AGLQFPVGR	9	0	Unmodified	_AGLQFPVGR_	0	P16104;Q8IUE6;Q99878;Q96KK5;P0C0S8;Q93077;Q16777;Q6FI13;Q9BTM1;Q9BTM1-2;P04908;P0C0S5;Q71UI9;C9J0D1;Q71UI9-2;Q71UI9-5	P16104;Q8IUE6;Q99878;Q93077;Q16777;Q9BTM1;P04908;P0C0S5;Q71UI9	Q16777	H2AFX;HIST2H2AB;HIST1H2AJ;HIST1H2AH;HIST1H2AG;HIST1H2AC;HIST2H2AC;HIST2H2AA3;H2AFJ;HIST1H2AB;H2AFZ;H2AFV	Histone H2AX;Histone H2A type 2-B;Histone H2A type 1-J;Histone H2A type 1-H;Histone H2A type 1;Histone H2A type 1-C;Histone H2A type 2-C;Histone H2A type 2-A;Histone H2A.J;Histone H2A type 1-B/E;Histone H2A.Z;Histone H2A.V;Histone H2A	Reverse	472.769	2	472.769	943.524	NA	-0.1362	-6.4392e-05	NA	NA	0.00058204	1	87.476	84.285	NA	NA	NA	NA	NA
AGLQFPVGR	9	0	Unmodified	_AGLQFPVGR_	0	P16104;Q8IUE6;Q99878;Q96KK5;P0C0S8;Q93077;Q16777;Q6FI13;Q9BTM1;Q9BTM1-2;P04908;P0C0S5;Q71UI9;C9J0D1;Q71UI9-2;Q71UI9-5	P16104;Q8IUE6;Q99878;Q93077;Q16777;Q9BTM1;P04908;P0C0S5;Q71UI9	Q16777	H2AFX;HIST2H2AB;HIST1H2AJ;HIST1H2AH;HIST1H2AG;HIST1H2AC;HIST2H2AC;HIST2H2AA3;H2AFJ;HIST1H2AB;H2AFZ;H2AFV	Histone H2AX;Histone H2A type 2-B;Histone H2A type 1-J;Histone H2A type 1-H;Histone H2A type 1;Histone H2A type 1-C;Histone H2A type 2-C;Histone H2A type 2-A;Histone H2A.J;Histone H2A type 1-B/E;Histone H2A.Z;Histone H2A.V;Histone H2A	Reverse	472.769	2	472.769	943.524	NA	-0.038316	-1.8114e-05	NA	NA	6.5667e-05	1	118.33	111.57	NA	NA	NA	NA	NA
AGLQFPVGR	9	0	Unmodified	_AGLQFPVGR_	0	P16104;Q8IUE6;Q99878;Q96KK5;P0C0S8;Q93077;Q16777;Q6FI13;Q9BTM1;Q9BTM1-2;P04908;P0C0S5;Q71UI9;C9J0D1;Q71UI9-2;Q71UI9-5	P16104;Q8IUE6;Q99878;Q93077;Q16777;Q9BTM1;P04908;P0C0S5;Q71UI9	Q16777	H2AFX;HIST2H2AB;HIST1H2AJ;HIST1H2AH;HIST1H2AG;HIST1H2AC;HIST2H2AC;HIST2H2AA3;H2AFJ;HIST1H2AB;H2AFZ;H2AFV	Histone H2AX;Histone H2A type 2-B;Histone H2A type 1-J;Histone H2A type 1-H;Histone H2A type 1;Histone H2A type 1-C;Histone H2A type 2-C;Histone H2A type 2-A;Histone H2A.J;Histone H2A type 1-B/E;Histone H2A.Z;Histone H2A.V;Histone H2A	Reverse	472.769	2	472.769	943.524	NA	-0.17638	-8.3386e-05	NA	NA	0.00015976	1	113.26	107.78	NA	NA	NA	NA	NA
AGLQFPVGR	9	0	Unmodified	_AGLQFPVGR_	0	P16104;Q8IUE6;Q99878;Q96KK5;P0C0S8;Q93077;Q16777;Q6FI13;Q9BTM1;Q9BTM1-2;P04908;P0C0S5;Q71UI9;C9J0D1;Q71UI9-2;Q71UI9-5	P16104;Q8IUE6;Q99878;Q93077;Q16777;Q9BTM1;P04908;P0C0S5;Q71UI9	Q16777	H2AFX;HIST2H2AB;HIST1H2AJ;HIST1H2AH;HIST1H2AG;HIST1H2AC;HIST2H2AC;HIST2H2AA3;H2AFJ;HIST1H2AB;H2AFZ;H2AFV	Histone H2AX;Histone H2A type 2-B;Histone H2A type 1-J;Histone H2A type 1-H;Histone H2A type 1;Histone H2A type 1-C;Histone H2A type 2-C;Histone H2A type 2-A;Histone H2A.J;Histone H2A type 1-B/E;Histone H2A.Z;Histone H2A.V;Histone H2A	Reverse	472.769	2	472.769	943.524	NA	0.50976	0.000241	NA	NA	6.5741e-05	1	118.32	112.23	NA	NA	NA	NA	NA
AGLQFPVGR	9	0	Unmodified	_AGLQFPVGR_	0	P16104;Q8IUE6;Q99878;Q96KK5;P0C0S8;Q93077;Q16777;Q6FI13;Q9BTM1;Q9BTM1-2;P04908;P0C0S5;Q71UI9;C9J0D1;Q71UI9-2;Q71UI9-5	P16104;Q8IUE6;Q99878;Q93077;Q16777;Q9BTM1;P04908;P0C0S5;Q71UI9	Q16777	H2AFX;HIST2H2AB;HIST1H2AJ;HIST1H2AH;HIST1H2AG;HIST1H2AC;HIST2H2AC;HIST2H2AA3;H2AFJ;HIST1H2AB;H2AFZ;H2AFV	Histone H2AX;Histone H2A type 2-B;Histone H2A type 1-J;Histone H2A type 1-H;Histone H2A type 1;Histone H2A type 1-C;Histone H2A type 2-C;Histone H2A type 2-A;Histone H2A.J;Histone H2A type 1-B/E;Histone H2A.Z;Histone H2A.V;Histone H2A	Reverse	472.769	2	472.769	943.524	NA	0.042874	2.0269e-05	NA	NA	6.5667e-05	1	118.33	111.57	NA	NA	NA	NA	NA
AGLQFPVGR	9	0	Unmodified	_AGLQFPVGR_	0	P16104;Q8IUE6;Q99878;Q96KK5;P0C0S8;Q93077;Q16777;Q6FI13;Q9BTM1;Q9BTM1-2;P04908;P0C0S5;Q71UI9;C9J0D1;Q71UI9-2;Q71UI9-5	P16104;Q8IUE6;Q99878;Q93077;Q16777;Q9BTM1;P04908;P0C0S5;Q71UI9	Q16777	H2AFX;HIST2H2AB;HIST1H2AJ;HIST1H2AH;HIST1H2AG;HIST1H2AC;HIST2H2AC;HIST2H2AA3;H2AFJ;HIST1H2AB;H2AFZ;H2AFV	Histone H2AX;Histone H2A type 2-B;Histone H2A type 1-J;Histone H2A type 1-H;Histone H2A type 1;Histone H2A type 1-C;Histone H2A type 2-C;Histone H2A type 2-A;Histone H2A.J;Histone H2A type 1-B/E;Histone H2A.Z;Histone H2A.V;Histone H2A	Reverse	472.769	2	472.769	943.524	NA	0.077044	3.6424e-05	NA	NA	2.0436e-07	2	132.76	125.05	NA	NA	NA	NA	NA
AGLQFPVGR	9	0	Unmodified	_AGLQFPVGR_	0	P16104;Q8IUE6;Q99878;Q96KK5;P0C0S8;Q93077;Q16777;Q6FI13;Q9BTM1;Q9BTM1-2;P04908;P0C0S5;Q71UI9;C9J0D1;Q71UI9-2;Q71UI9-5	P16104;Q8IUE6;Q99878;Q93077;Q16777;Q9BTM1;P04908;P0C0S5;Q71UI9	Q16777	H2AFX;HIST2H2AB;HIST1H2AJ;HIST1H2AH;HIST1H2AG;HIST1H2AC;HIST2H2AC;HIST2H2AA3;H2AFJ;HIST1H2AB;H2AFZ;H2AFV	Histone H2AX;Histone H2A type 2-B;Histone H2A type 1-J;Histone H2A type 1-H;Histone H2A type 1;Histone H2A type 1-C;Histone H2A type 2-C;Histone H2A type 2-A;Histone H2A.J;Histone H2A type 1-B/E;Histone H2A.Z;Histone H2A.V;Histone H2A	Reverse	472.769	2	472.769	943.524	NA	-0.27891	-0.00013186	NA	NA	1.702e-11	1	143.73	136.97	NA	NA	NA	NA	NA
AGLQFPVGR	9	0	Unmodified	_AGLQFPVGR_	0	P16104;Q8IUE6;Q99878;Q96KK5;P0C0S8;Q93077;Q16777;Q6FI13;Q9BTM1;Q9BTM1-2;P04908;P0C0S5;Q71UI9;C9J0D1;Q71UI9-2;Q71UI9-5	P16104;Q8IUE6;Q99878;Q93077;Q16777;Q9BTM1;P04908;P0C0S5;Q71UI9	Q16777	H2AFX;HIST2H2AB;HIST1H2AJ;HIST1H2AH;HIST1H2AG;HIST1H2AC;HIST2H2AC;HIST2H2AA3;H2AFJ;HIST1H2AB;H2AFZ;H2AFV	Histone H2AX;Histone H2A type 2-B;Histone H2A type 1-J;Histone H2A type 1-H;Histone H2A type 1;Histone H2A type 1-C;Histone H2A type 2-C;Histone H2A type 2-A;Histone H2A.J;Histone H2A type 1-B/E;Histone H2A.Z;Histone H2A.V;Histone H2A	Reverse	472.769	2	472.769	943.524	NA	-0.32566	-0.00015396	NA	NA	2.0436e-07	1	132.76	121.93	NA	NA	NA	NA	NA
AGLQFPVGR	9	0	Unmodified	_AGLQFPVGR_	0	P16104;Q8IUE6;Q99878;Q96KK5;P0C0S8;Q93077;Q16777;Q6FI13;Q9BTM1;Q9BTM1-2;P04908;P0C0S5;Q71UI9;C9J0D1;Q71UI9-2;Q71UI9-5	P16104;Q8IUE6;Q99878;Q93077;Q16777;Q9BTM1;P04908;P0C0S5;Q71UI9	Q16777	H2AFX;HIST2H2AB;HIST1H2AJ;HIST1H2AH;HIST1H2AG;HIST1H2AC;HIST2H2AC;HIST2H2AA3;H2AFJ;HIST1H2AB;H2AFZ;H2AFV	Histone H2AX;Histone H2A type 2-B;Histone H2A type 1-J;Histone H2A type 1-H;Histone H2A type 1;Histone H2A type 1-C;Histone H2A type 2-C;Histone H2A type 2-A;Histone H2A.J;Histone H2A type 1-B/E;Histone H2A.Z;Histone H2A.V;Histone H2A	Reverse	472.769	2	472.769	943.524	NA	0.59329	0.00028049	NA	NA	2.8853e-05	1	123.16	117.92	NA	NA	NA	NA	NA
AGLQFPVGR	9	0	Unmodified	_AGLQFPVGR_	0	P16104;Q8IUE6;Q99878;Q96KK5;P0C0S8;Q93077;Q16777;Q6FI13;Q9BTM1;Q9BTM1-2;P04908;P0C0S5;Q71UI9;C9J0D1;Q71UI9-2;Q71UI9-5	P16104;Q8IUE6;Q99878;Q93077;Q16777;Q9BTM1;P04908;P0C0S5;Q71UI9	Q16777	H2AFX;HIST2H2AB;HIST1H2AJ;HIST1H2AH;HIST1H2AG;HIST1H2AC;HIST2H2AC;HIST2H2AA3;H2AFJ;HIST1H2AB;H2AFZ;H2AFV	Histone H2AX;Histone H2A type 2-B;Histone H2A type 1-J;Histone H2A type 1-H;Histone H2A type 1;Histone H2A type 1-C;Histone H2A type 2-C;Histone H2A type 2-A;Histone H2A.J;Histone H2A type 1-B/E;Histone H2A.Z;Histone H2A.V;Histone H2A	Reverse	472.769	2	472.769	943.524	NA	-0.4636	-0.00021918	NA	NA	0.00028742	1	78.516	75.325	NA	NA	NA	NA	NA
AGLQFPVGR	9	0	Unmodified	_AGLQFPVGR_	0	P16104;Q8IUE6;Q99878;Q96KK5;P0C0S8;Q93077;Q16777;Q6FI13;Q9BTM1;Q9BTM1-2;P04908;P0C0S5;Q71UI9;C9J0D1;Q71UI9-2;Q71UI9-5	P16104;Q8IUE6;Q99878;Q93077;Q16777;Q9BTM1;P04908;P0C0S5;Q71UI9	Q16777	H2AFX;HIST2H2AB;HIST1H2AJ;HIST1H2AH;HIST1H2AG;HIST1H2AC;HIST2H2AC;HIST2H2AA3;H2AFJ;HIST1H2AB;H2AFZ;H2AFV	Histone H2AX;Histone H2A type 2-B;Histone H2A type 1-J;Histone H2A type 1-H;Histone H2A type 1;Histone H2A type 1-C;Histone H2A type 2-C;Histone H2A type 2-A;Histone H2A.J;Histone H2A type 1-B/E;Histone H2A.Z;Histone H2A.V;Histone H2A	Reverse	472.77	2	472.769	943.524	NA	-0.41759	-0.00019742	NA	NA	0.00022701	1	76.679	73.287	NA	NA	NA	NA	NA
AGLQFPVGR	9	0	Unmodified	_AGLQFPVGR_	0	P16104;Q8IUE6;Q99878;Q96KK5;P0C0S8;Q93077;Q16777;Q6FI13;Q9BTM1;Q9BTM1-2;P04908;P0C0S5;Q71UI9;C9J0D1;Q71UI9-2;Q71UI9-5	P16104;Q8IUE6;Q99878;Q93077;Q16777;Q9BTM1;P04908;P0C0S5;Q71UI9	Q16777	H2AFX;HIST2H2AB;HIST1H2AJ;HIST1H2AH;HIST1H2AG;HIST1H2AC;HIST2H2AC;HIST2H2AA3;H2AFJ;HIST1H2AB;H2AFZ;H2AFV	Histone H2AX;Histone H2A type 2-B;Histone H2A type 1-J;Histone H2A type 1-H;Histone H2A type 1;Histone H2A type 1-C;Histone H2A type 2-C;Histone H2A type 2-A;Histone H2A.J;Histone H2A type 1-B/E;Histone H2A.Z;Histone H2A.V;Histone H2A	Reverse	472.769	2	472.769	943.524	NA	-0.12355	-5.8411e-05	NA	NA	2.1453e-11	3	141.52	131.38	NA	NA	NA	NA	NA
AGLQFPVGR	9	0	Unmodified	_AGLQFPVGR_	0	P16104;Q8IUE6;Q99878;Q96KK5;P0C0S8;Q93077;Q16777;Q6FI13;Q9BTM1;Q9BTM1-2;P04908;P0C0S5;Q71UI9;C9J0D1;Q71UI9-2;Q71UI9-5	P16104;Q8IUE6;Q99878;Q93077;Q16777;Q9BTM1;P04908;P0C0S5;Q71UI9	Q16777	H2AFX;HIST2H2AB;HIST1H2AJ;HIST1H2AH;HIST1H2AG;HIST1H2AC;HIST2H2AC;HIST2H2AA3;H2AFJ;HIST1H2AB;H2AFZ;H2AFV	Histone H2AX;Histone H2A type 2-B;Histone H2A type 1-J;Histone H2A type 1-H;Histone H2A type 1;Histone H2A type 1-C;Histone H2A type 2-C;Histone H2A type 2-A;Histone H2A.J;Histone H2A type 1-B/E;Histone H2A.Z;Histone H2A.V;Histone H2A	Reverse	472.769	2	472.769	943.524	NA	-0.13085	-6.186e-05	NA	NA	0.00075285	1	71.501	68.31	NA	NA	NA	NA	NA
AGLQFPVGR	9	0	Unmodified	_AGLQFPVGR_	0	P16104;Q8IUE6;Q99878;Q96KK5;P0C0S8;Q93077;Q16777;Q6FI13;Q9BTM1;Q9BTM1-2;P04908;P0C0S5;Q71UI9;C9J0D1;Q71UI9-2;Q71UI9-5	P16104;Q8IUE6;Q99878;Q93077;Q16777;Q9BTM1;P04908;P0C0S5;Q71UI9	Q16777	H2AFX;HIST2H2AB;HIST1H2AJ;HIST1H2AH;HIST1H2AG;HIST1H2AC;HIST2H2AC;HIST2H2AA3;H2AFJ;HIST1H2AB;H2AFZ;H2AFV	Histone H2AX;Histone H2A type 2-B;Histone H2A type 1-J;Histone H2A type 1-H;Histone H2A type 1;Histone H2A type 1-C;Histone H2A type 2-C;Histone H2A type 2-A;Histone H2A.J;Histone H2A type 1-B/E;Histone H2A.Z;Histone H2A.V;Histone H2A	Reverse	472.769	2	472.769	943.524	NA	0.047688	2.2546e-05	NA	NA	0.00062619	1	88.819	85.628	NA	NA	NA	NA	NA
AGLQFPVGR	9	0	Unmodified	_AGLQFPVGR_	0	P16104;Q8IUE6;Q99878;Q96KK5;P0C0S8;Q93077;Q16777;Q6FI13;Q9BTM1;Q9BTM1-2;P04908;P0C0S5;Q71UI9;C9J0D1;Q71UI9-2;Q71UI9-5	P16104;Q8IUE6;Q99878;Q93077;Q16777;Q9BTM1;P04908;P0C0S5;Q71UI9	Q16777	H2AFX;HIST2H2AB;HIST1H2AJ;HIST1H2AH;HIST1H2AG;HIST1H2AC;HIST2H2AC;HIST2H2AA3;H2AFJ;HIST1H2AB;H2AFZ;H2AFV	Histone H2AX;Histone H2A type 2-B;Histone H2A type 1-J;Histone H2A type 1-H;Histone H2A type 1;Histone H2A type 1-C;Histone H2A type 2-C;Histone H2A type 2-A;Histone H2A.J;Histone H2A type 1-B/E;Histone H2A.Z;Histone H2A.V;Histone H2A	Reverse	472.77	2	472.769	943.524	NA	NA	NA	NA	NA	0.00034354	1	79.059	76.052	NA	NA	NA	NA	NA
AGLQFPVGR	9	0	Unmodified	_AGLQFPVGR_	0	P16104;Q8IUE6;Q99878;Q96KK5;P0C0S8;Q93077;Q16777;Q6FI13;Q9BTM1;Q9BTM1-2;P04908;P0C0S5;Q71UI9;C9J0D1;Q71UI9-2;Q71UI9-5	P16104;Q8IUE6;Q99878;Q93077;Q16777;Q9BTM1;P04908;P0C0S5;Q71UI9	Q16777	H2AFX;HIST2H2AB;HIST1H2AJ;HIST1H2AH;HIST1H2AG;HIST1H2AC;HIST2H2AC;HIST2H2AA3;H2AFJ;HIST1H2AB;H2AFZ;H2AFV	Histone H2AX;Histone H2A type 2-B;Histone H2A type 1-J;Histone H2A type 1-H;Histone H2A type 1;Histone H2A type 1-C;Histone H2A type 2-C;Histone H2A type 2-A;Histone H2A.J;Histone H2A type 1-B/E;Histone H2A.Z;Histone H2A.V;Histone H2A	Reverse	472.769	2	472.769	943.524	NA	NA	NA	NA	NA	7.0387e-06	1	87.476	83.715	NA	NA	NA	NA	NA
AGLQFPVGR	9	0	Unmodified	_AGLQFPVGR_	0	P16104;Q8IUE6;Q99878;Q96KK5;P0C0S8;Q93077;Q16777;Q6FI13;Q9BTM1;Q9BTM1-2;P04908;P0C0S5;Q71UI9;C9J0D1;Q71UI9-2;Q71UI9-5	P16104;Q8IUE6;Q99878;Q93077;Q16777;Q9BTM1;P04908;P0C0S5;Q71UI9	Q16777	H2AFX;HIST2H2AB;HIST1H2AJ;HIST1H2AH;HIST1H2AG;HIST1H2AC;HIST2H2AC;HIST2H2AA3;H2AFJ;HIST1H2AB;H2AFZ;H2AFV	Histone H2AX;Histone H2A type 2-B;Histone H2A type 1-J;Histone H2A type 1-H;Histone H2A type 1;Histone H2A type 1-C;Histone H2A type 2-C;Histone H2A type 2-A;Histone H2A.J;Histone H2A type 1-B/E;Histone H2A.Z;Histone H2A.V;Histone H2A	Reverse	472.769	2	472.769	943.524	NA	NA	NA	NA	NA	0.00063818	1	74.334	70.374	NA	NA	NA	NA	NA
AGLQFPVGR	9	0	Unmodified	_AGLQFPVGR_	0	P16104;Q8IUE6;Q99878;Q96KK5;P0C0S8;Q93077;Q16777;Q6FI13;Q9BTM1;Q9BTM1-2;P04908;P0C0S5;Q71UI9;C9J0D1;Q71UI9-2;Q71UI9-5	P16104;Q8IUE6;Q99878;Q93077;Q16777;Q9BTM1;P04908;P0C0S5;Q71UI9	Q16777	H2AFX;HIST2H2AB;HIST1H2AJ;HIST1H2AH;HIST1H2AG;HIST1H2AC;HIST2H2AC;HIST2H2AA3;H2AFJ;HIST1H2AB;H2AFZ;H2AFV	Histone H2AX;Histone H2A type 2-B;Histone H2A type 1-J;Histone H2A type 1-H;Histone H2A type 1;Histone H2A type 1-C;Histone H2A type 2-C;Histone H2A type 2-A;Histone H2A.J;Histone H2A type 1-B/E;Histone H2A.Z;Histone H2A.V;Histone H2A	Reverse	472.769	2	472.769	943.524	NA	NA	NA	NA	NA	8.9611e-05	1	104.06	100.87	NA	NA	NA	NA	NA
AGLQFPVGR	9	0	Unmodified	_AGLQFPVGR_	0	P16104;Q8IUE6;Q99878;Q96KK5;P0C0S8;Q93077;Q16777;Q6FI13;Q9BTM1;Q9BTM1-2;P04908;P0C0S5;Q71UI9;C9J0D1;Q71UI9-2;Q71UI9-5	P16104;Q8IUE6;Q99878;Q93077;Q16777;Q9BTM1;P04908;P0C0S5;Q71UI9	Q16777	H2AFX;HIST2H2AB;HIST1H2AJ;HIST1H2AH;HIST1H2AG;HIST1H2AC;HIST2H2AC;HIST2H2AA3;H2AFJ;HIST1H2AB;H2AFZ;H2AFV	Histone H2AX;Histone H2A type 2-B;Histone H2A type 1-J;Histone H2A type 1-H;Histone H2A type 1;Histone H2A type 1-C;Histone H2A type 2-C;Histone H2A type 2-A;Histone H2A.J;Histone H2A type 1-B/E;Histone H2A.Z;Histone H2A.V;Histone H2A	Reverse	472.77	2	472.769	943.524	NA	NA	NA	NA	NA	0.00049193	1	76.679	73.287	NA	NA	NA	NA	NA
AGLQFPVGR	9	0	Unmodified	_AGLQFPVGR_	0	P16104;Q8IUE6;Q99878;Q96KK5;P0C0S8;Q93077;Q16777;Q6FI13;Q9BTM1;Q9BTM1-2;P04908;P0C0S5;Q71UI9;C9J0D1;Q71UI9-2;Q71UI9-5	P16104;Q8IUE6;Q99878;Q93077;Q16777;Q9BTM1;P04908;P0C0S5;Q71UI9	Q16777	H2AFX;HIST2H2AB;HIST1H2AJ;HIST1H2AH;HIST1H2AG;HIST1H2AC;HIST2H2AC;HIST2H2AA3;H2AFJ;HIST1H2AB;H2AFZ;H2AFV	Histone H2AX;Histone H2A type 2-B;Histone H2A type 1-J;Histone H2A type 1-H;Histone H2A type 1;Histone H2A type 1-C;Histone H2A type 2-C;Histone H2A type 2-A;Histone H2A.J;Histone H2A type 1-B/E;Histone H2A.Z;Histone H2A.V;Histone H2A	Reverse	472.769	2	472.769	943.524	NA	NA	NA	NA	NA	6.9209e-06	1	87.639	84.247	NA	NA	NA	NA	NA
AGLQFPVGR	9	0	Unmodified	_AGLQFPVGR_	0	P16104;Q8IUE6;Q99878;Q96KK5;P0C0S8;Q93077;Q16777;Q6FI13;Q9BTM1;Q9BTM1-2;P04908;P0C0S5;Q71UI9;C9J0D1;Q71UI9-2;Q71UI9-5	P16104;Q8IUE6;Q99878;Q93077;Q16777;Q9BTM1;P04908;P0C0S5;Q71UI9	Q16777	H2AFX;HIST2H2AB;HIST1H2AJ;HIST1H2AH;HIST1H2AG;HIST1H2AC;HIST2H2AC;HIST2H2AA3;H2AFJ;HIST1H2AB;H2AFZ;H2AFV	Histone H2AX;Histone H2A type 2-B;Histone H2A type 1-J;Histone H2A type 1-H;Histone H2A type 1;Histone H2A type 1-C;Histone H2A type 2-C;Histone H2A type 2-A;Histone H2A.J;Histone H2A type 1-B/E;Histone H2A.Z;Histone H2A.V;Histone H2A	Reverse	472.769	2	472.769	943.524	NA	NA	NA	NA	NA	7.0576e-06	1	97.635	90.405	NA	NA	NA	NA	NA
AGLQFPVGR	9	0	Unmodified	_AGLQFPVGR_	0	P16104;Q8IUE6;Q99878;Q96KK5;P0C0S8;Q93077;Q16777;Q6FI13;Q9BTM1;Q9BTM1-2;P04908;P0C0S5;Q71UI9;C9J0D1;Q71UI9-2;Q71UI9-5	P16104;Q8IUE6;Q99878;Q93077;Q16777;Q9BTM1;P04908;P0C0S5;Q71UI9	Q16777	H2AFX;HIST2H2AB;HIST1H2AJ;HIST1H2AH;HIST1H2AG;HIST1H2AC;HIST2H2AC;HIST2H2AA3;H2AFJ;HIST1H2AB;H2AFZ;H2AFV	Histone H2AX;Histone H2A type 2-B;Histone H2A type 1-J;Histone H2A type 1-H;Histone H2A type 1;Histone H2A type 1-C;Histone H2A type 2-C;Histone H2A type 2-A;Histone H2A.J;Histone H2A type 1-B/E;Histone H2A.Z;Histone H2A.V;Histone H2A	Forward	472.77	2	472.769	943.524	NA	0.1344	6.354e-05	NA	NA	1.9982e-09	1	135.83	127.06	NA	NA	NA	NA	NA
AGLQFPVGR	9	0	Unmodified	_AGLQFPVGR_	0	P16104;Q8IUE6;Q99878;Q96KK5;P0C0S8;Q93077;Q16777;Q6FI13;Q9BTM1;Q9BTM1-2;P04908;P0C0S5;Q71UI9;C9J0D1;Q71UI9-2;Q71UI9-5	P16104;Q8IUE6;Q99878;Q93077;Q16777;Q9BTM1;P04908;P0C0S5;Q71UI9	Q16777	H2AFX;HIST2H2AB;HIST1H2AJ;HIST1H2AH;HIST1H2AG;HIST1H2AC;HIST2H2AC;HIST2H2AA3;H2AFJ;HIST1H2AB;H2AFZ;H2AFV	Histone H2AX;Histone H2A type 2-B;Histone H2A type 1-J;Histone H2A type 1-H;Histone H2A type 1;Histone H2A type 1-C;Histone H2A type 2-C;Histone H2A type 2-A;Histone H2A.J;Histone H2A type 1-B/E;Histone H2A.Z;Histone H2A.V;Histone H2A	Forward	472.77	2	472.769	943.524	NA	-0.37606	-0.00017779	NA	NA	1.4979e-09	7	138.54	135.15	NA	NA	NA	NA	NA
AGLQFPVGR	9	0	Unmodified	_AGLQFPVGR_	0	P16104;Q8IUE6;Q99878;Q96KK5;P0C0S8;Q93077;Q16777;Q6FI13;Q9BTM1;Q9BTM1-2;P04908;P0C0S5;Q71UI9;C9J0D1;Q71UI9-2;Q71UI9-5	P16104;Q8IUE6;Q99878;Q93077;Q16777;Q9BTM1;P04908;P0C0S5;Q71UI9	Q16777	H2AFX;HIST2H2AB;HIST1H2AJ;HIST1H2AH;HIST1H2AG;HIST1H2AC;HIST2H2AC;HIST2H2AA3;H2AFJ;HIST1H2AB;H2AFZ;H2AFV	Histone H2AX;Histone H2A type 2-B;Histone H2A type 1-J;Histone H2A type 1-H;Histone H2A type 1;Histone H2A type 1-C;Histone H2A type 2-C;Histone H2A type 2-A;Histone H2A.J;Histone H2A type 1-B/E;Histone H2A.Z;Histone H2A.V;Histone H2A	Forward	472.77	2	472.769	943.524	NA	NA	NA	NA	NA	0.00011622	1	101.54	97.557	NA	NA	NA	NA	NA
AGLQFPVGR	9	0	Unmodified	_AGLQFPVGR_	0	P16104;Q8IUE6;Q99878;Q96KK5;P0C0S8;Q93077;Q16777;Q6FI13;Q9BTM1;Q9BTM1-2;P04908;P0C0S5;Q71UI9;C9J0D1;Q71UI9-2;Q71UI9-5	P16104;Q8IUE6;Q99878;Q93077;Q16777;Q9BTM1;P04908;P0C0S5;Q71UI9	Q16777	H2AFX;HIST2H2AB;HIST1H2AJ;HIST1H2AH;HIST1H2AG;HIST1H2AC;HIST2H2AC;HIST2H2AA3;H2AFJ;HIST1H2AB;H2AFZ;H2AFV	Histone H2AX;Histone H2A type 2-B;Histone H2A type 1-J;Histone H2A type 1-H;Histone H2A type 1;Histone H2A type 1-C;Histone H2A type 2-C;Histone H2A type 2-A;Histone H2A.J;Histone H2A type 1-B/E;Histone H2A.Z;Histone H2A.V;Histone H2A	Reverse	472.77	2	472.769	943.524	NA	-0.097905	-4.6286e-05	NA	NA	1.4979e-09	7	138.54	135.15	NA	NA	NA	NA	NA
AGLQFPVGR	9	0	Unmodified	_AGLQFPVGR_	0	P16104;Q8IUE6;Q99878;Q96KK5;P0C0S8;Q93077;Q16777;Q6FI13;Q9BTM1;Q9BTM1-2;P04908;P0C0S5;Q71UI9;C9J0D1;Q71UI9-2;Q71UI9-5	P16104;Q8IUE6;Q99878;Q93077;Q16777;Q9BTM1;P04908;P0C0S5;Q71UI9	Q16777	H2AFX;HIST2H2AB;HIST1H2AJ;HIST1H2AH;HIST1H2AG;HIST1H2AC;HIST2H2AC;HIST2H2AA3;H2AFJ;HIST1H2AB;H2AFZ;H2AFV	Histone H2AX;Histone H2A type 2-B;Histone H2A type 1-J;Histone H2A type 1-H;Histone H2A type 1;Histone H2A type 1-C;Histone H2A type 2-C;Histone H2A type 2-A;Histone H2A.J;Histone H2A type 1-B/E;Histone H2A.Z;Histone H2A.V;Histone H2A	Reverse	472.77	2	472.769	943.524	NA	-0.49723	-0.00023507	NA	NA	4.4602e-14	7	149.65	140.88	NA	NA	NA	NA	NA
AGLQFPVGR	9	0	Unmodified	_AGLQFPVGR_	0	P16104;Q8IUE6;Q99878;Q96KK5;P0C0S8;Q93077;Q16777;Q6FI13;Q9BTM1;Q9BTM1-2;P04908;P0C0S5;Q71UI9;C9J0D1;Q71UI9-2;Q71UI9-5	P16104;Q8IUE6;Q99878;Q93077;Q16777;Q9BTM1;P04908;P0C0S5;Q71UI9	Q16777	H2AFX;HIST2H2AB;HIST1H2AJ;HIST1H2AH;HIST1H2AG;HIST1H2AC;HIST2H2AC;HIST2H2AA3;H2AFJ;HIST1H2AB;H2AFZ;H2AFV	Histone H2AX;Histone H2A type 2-B;Histone H2A type 1-J;Histone H2A type 1-H;Histone H2A type 1;Histone H2A type 1-C;Histone H2A type 2-C;Histone H2A type 2-A;Histone H2A.J;Histone H2A type 1-B/E;Histone H2A.Z;Histone H2A.V;Histone H2A	Reverse	472.77	2	472.769	943.524	NA	-0.56666	-0.0002679	NA	NA	2.5474e-05	2	111.95	102.82	NA	NA	NA	NA	NA
AGLQFPVGR	9	0	Unmodified	_AGLQFPVGR_	0	P16104;Q8IUE6;Q99878;Q96KK5;P0C0S8;Q93077;Q16777;Q6FI13;Q9BTM1;Q9BTM1-2;P04908;P0C0S5;Q71UI9;C9J0D1;Q71UI9-2;Q71UI9-5	P16104;Q8IUE6;Q99878;Q93077;Q16777;Q9BTM1;P04908;P0C0S5;Q71UI9	Q16777	H2AFX;HIST2H2AB;HIST1H2AJ;HIST1H2AH;HIST1H2AG;HIST1H2AC;HIST2H2AC;HIST2H2AA3;H2AFJ;HIST1H2AB;H2AFZ;H2AFV	Histone H2AX;Histone H2A type 2-B;Histone H2A type 1-J;Histone H2A type 1-H;Histone H2A type 1;Histone H2A type 1-C;Histone H2A type 2-C;Histone H2A type 2-A;Histone H2A.J;Histone H2A type 1-B/E;Histone H2A.Z;Histone H2A.V;Histone H2A	Reverse	472.77	2	472.769	943.524	NA	-0.86352	-0.00040825	NA	NA	1.4979e-09	3	138.54	131.31	NA	NA	NA	NA	NA
AGLQFPVGR	9	0	Unmodified	_AGLQFPVGR_	0	P16104;Q8IUE6;Q99878;Q96KK5;P0C0S8;Q93077;Q16777;Q6FI13;Q9BTM1;Q9BTM1-2;P04908;P0C0S5;Q71UI9;C9J0D1;Q71UI9-2;Q71UI9-5	P16104;Q8IUE6;Q99878;Q93077;Q16777;Q9BTM1;P04908;P0C0S5;Q71UI9	Q16777	H2AFX;HIST2H2AB;HIST1H2AJ;HIST1H2AH;HIST1H2AG;HIST1H2AC;HIST2H2AC;HIST2H2AA3;H2AFJ;HIST1H2AB;H2AFZ;H2AFV	Histone H2AX;Histone H2A type 2-B;Histone H2A type 1-J;Histone H2A type 1-H;Histone H2A type 1;Histone H2A type 1-C;Histone H2A type 2-C;Histone H2A type 2-A;Histone H2A.J;Histone H2A type 1-B/E;Histone H2A.Z;Histone H2A.V;Histone H2A	Forward	472.77	2	472.769	943.524	NA	-0.50883	-0.00024056	NA	NA	1.9982e-09	6	135.83	127.06	NA	NA	NA	NA	NA
AGLQFPVGR	9	0	Unmodified	_AGLQFPVGR_	0	P16104;Q8IUE6;Q99878;Q96KK5;P0C0S8;Q93077;Q16777;Q6FI13;Q9BTM1;Q9BTM1-2;P04908;P0C0S5;Q71UI9;C9J0D1;Q71UI9-2;Q71UI9-5	P16104;Q8IUE6;Q99878;Q93077;Q16777;Q9BTM1;P04908;P0C0S5;Q71UI9	Q16777	H2AFX;HIST2H2AB;HIST1H2AJ;HIST1H2AH;HIST1H2AG;HIST1H2AC;HIST2H2AC;HIST2H2AA3;H2AFJ;HIST1H2AB;H2AFZ;H2AFV	Histone H2AX;Histone H2A type 2-B;Histone H2A type 1-J;Histone H2A type 1-H;Histone H2A type 1;Histone H2A type 1-C;Histone H2A type 2-C;Histone H2A type 2-A;Histone H2A.J;Histone H2A type 1-B/E;Histone H2A.Z;Histone H2A.V;Histone H2A	Forward	472.77	2	472.769	943.524	NA	NA	NA	NA	NA	0.00014649	1	99.442	92.49	NA	NA	NA	NA	NA
AGLQFPVGR	9	0	Unmodified	_AGLQFPVGR_	0	P16104;Q8IUE6;Q99878;Q96KK5;P0C0S8;Q93077;Q16777;Q6FI13;Q9BTM1;Q9BTM1-2;P04908;P0C0S5;Q71UI9;C9J0D1;Q71UI9-2;Q71UI9-5	P16104;Q8IUE6;Q99878;Q93077;Q16777;Q9BTM1;P04908;P0C0S5;Q71UI9	Q16777	H2AFX;HIST2H2AB;HIST1H2AJ;HIST1H2AH;HIST1H2AG;HIST1H2AC;HIST2H2AC;HIST2H2AA3;H2AFJ;HIST1H2AB;H2AFZ;H2AFV	Histone H2AX;Histone H2A type 2-B;Histone H2A type 1-J;Histone H2A type 1-H;Histone H2A type 1;Histone H2A type 1-C;Histone H2A type 2-C;Histone H2A type 2-A;Histone H2A.J;Histone H2A type 1-B/E;Histone H2A.Z;Histone H2A.V;Histone H2A	Forward	472.77	2	472.769	943.524	NA	0.30308	0.00014328	NA	NA	2.1822e-08	1	133.86	125.09	NA	NA	NA	NA	NA
AGLQFPVGRIHR	12	0	Unmodified	_AGLQFPVGRIHR_	1	P0C0S5;Q71UI9;C9J0D1;Q71UI9-2;Q71UI9-5	P0C0S5;Q71UI9	P0C0S5	H2AFZ;H2AFV	Histone H2A.Z;Histone H2A.V;Histone H2A	Reverse	450.93	3	450.93	1349.77	NA	-0.5594	-0.00025225	NA	NA	6.7074e-05	1	94.465	5.8692	NA	NA	NA	NA	NA
AGLQFPVGRIHR	12	0	Unmodified	_AGLQFPVGRIHR_	1	P0C0S5;Q71UI9;C9J0D1;Q71UI9-2;Q71UI9-5	P0C0S5;Q71UI9	P0C0S5	H2AFZ;H2AFV	Histone H2A.Z;Histone H2A.V;Histone H2A	Reverse	675.89	2	675.891	1349.77	NA	-1.1578	-0.00078254	NA	NA	1.3062e-46	1	189.17	16.951	NA	NA	NA	NA	NA
AGLQFPVGRIHR	12	0	Unmodified	_AGLQFPVGRIHR_	1	P0C0S5;Q71UI9;C9J0D1;Q71UI9-2;Q71UI9-5	P0C0S5;Q71UI9	P0C0S5	H2AFZ;H2AFV	Histone H2A.Z;Histone H2A.V;Histone H2A	Forward	451.26	3	450.93	1349.77	NA	-0.38222	-0.00017235	NA	NA	5.4535e-06	1	99.283	7.7333	NA	NA	NA	NA	NA
AGLQFPVGRIHR	12	0	Unmodified	_AGLQFPVGRIHR_	1	P0C0S5;Q71UI9;C9J0D1;Q71UI9-2;Q71UI9-5	P0C0S5;Q71UI9	P0C0S5	H2AFZ;H2AFV	Histone H2A.Z;Histone H2A.V;Histone H2A	Forward	338.45	4	338.449	1349.77	NA	-0.61914	-0.00020955	NA	NA	0.00048586	1	86.014	8.27	NA	NA	NA	NA	NA
AGLQFPVGRIHR	12	0	Unmodified	_AGLQFPVGRIHR_	1	P0C0S5;Q71UI9;C9J0D1;Q71UI9-2;Q71UI9-5	P0C0S5;Q71UI9	P0C0S5	H2AFZ;H2AFV	Histone H2A.Z;Histone H2A.V;Histone H2A	Forward	675.89	2	675.891	1349.77	NA	-0.14217	-9.6089e-05	NA	NA	8.8217e-29	1	166.58	23.224	NA	NA	NA	NA	NA
AGLQFPVGRIHR	12	0	Unmodified	_AGLQFPVGRIHR_	1	P0C0S5;Q71UI9;C9J0D1;Q71UI9-2;Q71UI9-5	P0C0S5;Q71UI9	P0C0S5	H2AFZ;H2AFV	Histone H2A.Z;Histone H2A.V;Histone H2A	Forward	450.93	3	450.93	1349.77	NA	0.28007	0.00012629	NA	NA	2.76e-10	1	115.57	5.1866	NA	NA	NA	NA	NA
AGLQFPVGRIHR	12	0	Unmodified	_AGLQFPVGRIHR_	1	P0C0S5;Q71UI9;C9J0D1;Q71UI9-2;Q71UI9-5	P0C0S5;Q71UI9	P0C0S5	H2AFZ;H2AFV	Histone H2A.Z;Histone H2A.V;Histone H2A	Reverse	450.93	3	450.93	1349.77	NA	-0.046931	-2.1163e-05	NA	NA	1.7484e-09	1	109.16	5.8445	NA	NA	NA	NA	NA
AGLQFPVGRIHR	12	0	Unmodified	_AGLQFPVGRIHR_	1	P0C0S5;Q71UI9;C9J0D1;Q71UI9-2;Q71UI9-5	P0C0S5;Q71UI9	P0C0S5	H2AFZ;H2AFV	Histone H2A.Z;Histone H2A.V;Histone H2A	Forward	450.93	3	450.93	1349.77	NA	0.47545	0.00021439	NA	NA	1.7618e-06	1	92.866	5.2982	NA	NA	NA	NA	NA
AGLQFPVGRIHR	12	0	Unmodified	_AGLQFPVGRIHR_	1	P0C0S5;Q71UI9;C9J0D1;Q71UI9-2;Q71UI9-5	P0C0S5;Q71UI9	P0C0S5	H2AFZ;H2AFV	Histone H2A.Z;Histone H2A.V;Histone H2A	Reverse	450.929	3	450.93	1349.77	NA	-0.87097	-0.00039275	NA	NA	5.0873e-12	1	126.71	7.1789	NA	NA	NA	NA	NA
AGLQFPVGRIHR	12	0	Unmodified	_AGLQFPVGRIHR_	1	P0C0S5;Q71UI9;C9J0D1;Q71UI9-2;Q71UI9-5	P0C0S5;Q71UI9	P0C0S5	H2AFZ;H2AFV	Histone H2A.Z;Histone H2A.V;Histone H2A	Forward	450.93	3	450.93	1349.77	NA	-0.1693	-7.6344e-05	NA	NA	2.3837e-09	1	110.39	9.5089	NA	NA	NA	NA	NA
AGLQFPVGRIHR	12	0	Unmodified	_AGLQFPVGRIHR_	1	P0C0S5;Q71UI9;C9J0D1;Q71UI9-2;Q71UI9-5	P0C0S5;Q71UI9	P0C0S5	H2AFZ;H2AFV	Histone H2A.Z;Histone H2A.V;Histone H2A	Forward	675.89	2	675.891	1349.77	NA	-1.1685	-0.00078975	NA	NA	2.0636e-22	1	154.22	13.478	NA	NA	NA	NA	NA
AGLQFPVGRIHR	12	0	Unmodified	_AGLQFPVGRIHR_	1	P0C0S5;Q71UI9;C9J0D1;Q71UI9-2;Q71UI9-5	P0C0S5;Q71UI9	P0C0S5	H2AFZ;H2AFV	Histone H2A.Z;Histone H2A.V;Histone H2A	Reverse	338.45	4	338.449	1349.77	NA	-0.37313	-0.00012629	NA	NA	0.00029256	1	90.05	9.0338	NA	NA	NA	NA	NA
AGLQFPVGRIHR	12	0	Unmodified	_AGLQFPVGRIHR_	1	P0C0S5;Q71UI9;C9J0D1;Q71UI9-2;Q71UI9-5	P0C0S5;Q71UI9	P0C0S5	H2AFZ;H2AFV	Histone H2A.Z;Histone H2A.V;Histone H2A	Reverse	450.93	3	450.93	1349.77	NA	-0.24255	-0.00010937	NA	NA	3.3571e-15	1	131.82	9.9201	NA	NA	NA	NA	NA
AGLQFPVGRIHR	12	0	Unmodified	_AGLQFPVGRIHR_	1	P0C0S5;Q71UI9;C9J0D1;Q71UI9-2;Q71UI9-5	P0C0S5;Q71UI9	P0C0S5	H2AFZ;H2AFV	Histone H2A.Z;Histone H2A.V;Histone H2A	Reverse	675.89	2	675.891	1349.77	NA	-0.24858	-0.00016801	NA	NA	1.6154e-22	1	155.33	16.028	NA	NA	NA	NA	NA
AGLQFPVGRIHR	12	0	Unmodified	_AGLQFPVGRIHR_	1	P0C0S5;Q71UI9;C9J0D1;Q71UI9-2;Q71UI9-5	P0C0S5;Q71UI9	P0C0S5	H2AFZ;H2AFV	Histone H2A.Z;Histone H2A.V;Histone H2A	Reverse	450.93	3	450.93	1349.77	NA	-0.40084	-0.00018075	NA	NA	3.3571e-15	1	131.82	9.9201	NA	NA	NA	NA	NA
AGLQFPVGRIHR	12	0	Unmodified	_AGLQFPVGRIHR_	1	P0C0S5;Q71UI9;C9J0D1;Q71UI9-2;Q71UI9-5	P0C0S5;Q71UI9	P0C0S5	H2AFZ;H2AFV	Histone H2A.Z;Histone H2A.V;Histone H2A	Reverse	675.89	2	675.891	1349.77	NA	-0.28319	-0.00019141	NA	NA	1.3211e-36	1	175.25	14.439	NA	NA	NA	NA	NA
AGLQFPVGRIHR	12	0	Unmodified	_AGLQFPVGRIHR_	1	P0C0S5;Q71UI9;C9J0D1;Q71UI9-2;Q71UI9-5	P0C0S5;Q71UI9	P0C0S5	H2AFZ;H2AFV	Histone H2A.Z;Histone H2A.V;Histone H2A	Forward	675.89	2	675.891	1349.77	NA	-0.67903	-0.00045895	NA	NA	1.0813e-17	1	140.74	22.804	NA	NA	NA	NA	NA
AGLQFPVGRIHRHLK	15	1	Unmodified	_AGLQFPVGRIHRHLK_	2	P0C0S5;Q71UI9;C9J0D1;Q71UI9-2;Q71UI9-5	P0C0S5;Q71UI9	P0C0S5	H2AFZ;H2AFV	Histone H2A.Z;Histone H2A.V;Histone H2A	Reverse	577.34	3	577.009	1728.01	82136.9	-0.28908	-0.0001668	1.1568	0.0006675	1.1057e-28	1	125.53	124.28	0.53776	0.58207	34373000	22522000	11851000
AGLQFPVGRIHRHLK	15	1	Unmodified	_AGLQFPVGRIHRHLK_	2	P0C0S5;Q71UI9;C9J0D1;Q71UI9-2;Q71UI9-5	P0C0S5;Q71UI9	P0C0S5	H2AFZ;H2AFV	Histone H2A.Z;Histone H2A.V;Histone H2A	Forward	579.68	3	577.009	1728.01	79420.9	-0.11586	-6.6851e-05	-0.46798	-0.00027003	0.00042948	1	49.298	48.283	1.7954	1.6892	6296300	2144500	4151800
AGLQFPVGRIHRHLK	15	1	Unmodified	_AGLQFPVGRIHRHLK_	2	P0C0S5;Q71UI9;C9J0D1;Q71UI9-2;Q71UI9-5	P0C0S5;Q71UI9	P0C0S5	H2AFZ;H2AFV	Histone H2A.Z;Histone H2A.V;Histone H2A	Reverse	577.009	3	577.009	1728.01	78351.9	0.33145	0.00019125	-0.1091	-6.2952e-05	4.1747e-05	2	63.185	58.464	0.93624	1.042	17524000	9203400	8320900
AGLQFPVGRIHRHLK	15	1	Unmodified	_AGLQFPVGRIHRHLK_	2	P0C0S5;Q71UI9;C9J0D1;Q71UI9-2;Q71UI9-5	P0C0S5;Q71UI9	P0C0S5	H2AFZ;H2AFV	Histone H2A.Z;Histone H2A.V;Histone H2A	Reverse	433.009	4	433.009	1728.01	NA	0.0085942	3.7214e-06	NA	NA	0.00028711	1	63.185	57.502	NA	NA	1148500	1148500	0
AGLQFPVGRIHRHLK	15	1	Unmodified	_AGLQFPVGRIHRHLK_	2	P0C0S5;Q71UI9;C9J0D1;Q71UI9-2;Q71UI9-5	P0C0S5;Q71UI9	P0C0S5	H2AFZ;H2AFV	Histone H2A.Z;Histone H2A.V;Histone H2A	Forward	579.68	3	577.009	1728.01	78495.6	0.0046129	2.6617e-06	-0.42981	-0.000248	0.00011971	2	56.139	53.059	1.4651	1.3746	7056600	2713300	4343300
AGLQFPVGRIHRHLK	15	1	Unmodified	_AGLQFPVGRIHRHLK_	2	P0C0S5;Q71UI9;C9J0D1;Q71UI9-2;Q71UI9-5	P0C0S5;Q71UI9	P0C0S5	H2AFZ;H2AFV	Histone H2A.Z;Histone H2A.V;Histone H2A	Reverse	577.009	3	577.009	1728.01	77617.4	-0.31476	-0.00018162	-0.42074	-0.00024277	0.0002804	3	51.726	50.782	0.88686	0.99147	18554000	9252500	9302000
AGLQFPVGRIHRHLK	15	1	Unmodified	_AGLQFPVGRIHRHLK_	2	P0C0S5;Q71UI9;C9J0D1;Q71UI9-2;Q71UI9-5	P0C0S5;Q71UI9	P0C0S5	H2AFZ;H2AFV	Histone H2A.Z;Histone H2A.V;Histone H2A	Reverse	435.263	4	433.009	1728.01	NA	-0.94435	-0.00040891	NA	NA	0.00056459	1	58.268	32.82	NA	NA	788880	0	788880
AGLQFPVGRIHRHLK	15	1	Unmodified	_AGLQFPVGRIHRHLK_	2	P0C0S5;Q71UI9;C9J0D1;Q71UI9-2;Q71UI9-5	P0C0S5;Q71UI9	P0C0S5	H2AFZ;H2AFV	Histone H2A.Z;Histone H2A.V;Histone H2A	Forward	579.68	3	577.009	1728.01	81178.7	-0.52965	-0.00030561	2.0666	0.0011924	3.3378e-22	1	117.7	114.51	1.5273	1.5387	15297000	5712600	9584600
AGLQFPVGRIHRHLK	15	1	Unmodified	_AGLQFPVGRIHRHLK_	2	P0C0S5;Q71UI9;C9J0D1;Q71UI9-2;Q71UI9-5	P0C0S5;Q71UI9	P0C0S5	H2AFZ;H2AFV	Histone H2A.Z;Histone H2A.V;Histone H2A	Reverse	577.34	3	577.009	1728.01	NA	-0.58134	-0.00033544	NA	NA	5.5731e-07	1	107.99	94.823	NA	NA	22244000	22244000	0
AGLQFPVGRIHRHLK	15	1	Unmodified	_AGLQFPVGRIHRHLK_	2	P0C0S5;Q71UI9;C9J0D1;Q71UI9-2;Q71UI9-5	P0C0S5;Q71UI9	P0C0S5	H2AFZ;H2AFV	Histone H2A.Z;Histone H2A.V;Histone H2A	Reverse	579.68	3	577.009	1728.01	NA	NA	NA	NA	NA	7.3651e-25	1	137.62	109	NA	NA	NA	NA	NA
AGLQFPVGRIHRHLK	15	1	Unmodified	_AGLQFPVGRIHRHLK_	2	P0C0S5;Q71UI9;C9J0D1;Q71UI9-2;Q71UI9-5	P0C0S5;Q71UI9	P0C0S5	H2AFZ;H2AFV	Histone H2A.Z;Histone H2A.V;Histone H2A	Forward	579.68	3	577.009	1728.01	77535.6	0.21563	0.00012442	1.4132	0.00081545	1.1227e-22	1	120.84	116.12	1.3807	1.3461	24735000	10789000	13946000
AGLQFPVGRIHRHLKSR	17	1	Unmodified	_AGLQFPVGRIHRHLKSR_	3	P0C0S5	P0C0S5	P0C0S5	H2AFZ	Histone H2A.Z	Forward	496.05	4	493.792	1971.14	85144.3	-0.65376	-0.00032282	0.028635	1.414e-05	2.0794e-22	1	102.39	102.39	1.2596	1.3113	120420000	48180000	72243000
AGLQFPVGRIHRHLKSR	17	1	Unmodified	_AGLQFPVGRIHRHLKSR_	3	P0C0S5	P0C0S5	P0C0S5	H2AFZ	Histone H2A.Z	Reverse	494.043	4	493.792	1971.14	NA	-0.58136	-0.00028707	-0.62036	-0.00030633	0.00083275	2	42.314	42.314	1.084	1.2195	3953600	2116500	1837100
AGLQFPVGRIHRHLKSR	17	1	Unmodified	_AGLQFPVGRIHRHLKSR_	3	P0C0S5	P0C0S5	P0C0S5	H2AFZ	Histone H2A.Z	Reverse	496.046	4	493.792	1971.14	84257.6	-0.13647	-6.7389e-05	-0.64059	-0.00031632	2.5255e-06	3	70.41	70.41	0.7994	0.82689	34834000	19874000	14960000
AGLQFPVGRIHRHLKSR	17	1	Unmodified	_AGLQFPVGRIHRHLKSR_	3	P0C0S5	P0C0S5	P0C0S5	H2AFZ	Histone H2A.Z	Reverse	494.043	4	493.792	1971.14	NA	0.91013	0.00044942	0.80499	0.0003975	0.00014671	1	54.812	54.812	0.86827	1.0153	2779500	1519700	1259800
AGLQFPVGRIHRHLKSR	17	1	Unmodified	_AGLQFPVGRIHRHLKSR_	3	P0C0S5	P0C0S5	P0C0S5	H2AFZ	Histone H2A.Z	Forward	495.8	4	493.792	1971.14	82853.6	0.10598	5.233e-05	1.3977	0.00069019	1.8102e-53	1	157.07	157.07	1.2131	1.3017	67736000	31330000	36407000
AGLQFPVGRIHRHLKSR	17	1	Unmodified	_AGLQFPVGRIHRHLKSR_	3	P0C0S5	P0C0S5	P0C0S5	H2AFZ	Histone H2A.Z	Forward	496.05	4	493.792	1971.14	82679.4	-0.10227	-5.0501e-05	0.28011	0.00013832	2.3259e-13	1	74.726	74.726	1.2454	1.1786	66929000	30356000	36573000
AGLQFPVGRIHRHLKTR	17	1	Unmodified	_AGLQFPVGRIHRHLKTR_	3	Q71UI9;C9J0D1;Q71UI9-2;Q71UI9-5	Q71UI9	Q71UI9	H2AFV	Histone H2A.V;Histone H2A	Reverse	497.546	4	497.296	1985.15	84196.4	-0.10771	-5.3563e-05	-0.58517	-0.000291	4.9176e-05	1	62.861	5.5725	0.38716	0.43803	8848500	6253600	2594900
AGLQFPVGRVHR	12	0	Unmodified	_AGLQFPVGRVHR_	1	P16104;Q8IUE6;Q99878;Q96KK5;P0C0S8;Q93077;Q16777;Q6FI13;Q9BTM1;Q9BTM1-2;P04908	P16104;Q8IUE6;Q99878;Q93077;Q16777;Q9BTM1;P04908	Q16777	H2AFX;HIST2H2AB;HIST1H2AJ;HIST1H2AH;HIST1H2AG;HIST1H2AC;HIST2H2AC;HIST2H2AA3;H2AFJ;HIST1H2AB	Histone H2AX;Histone H2A type 2-B;Histone H2A type 1-J;Histone H2A type 1-H;Histone H2A type 1;Histone H2A type 1-C;Histone H2A type 2-C;Histone H2A type 2-A;Histone H2A.J;Histone H2A type 1-B/E	Reverse	446.26	3	446.258	1335.75	NA	-0.39699	-0.00017716	NA	NA	5.7001e-19	4	143.96	136.33	NA	NA	NA	NA	NA
AGLQFPVGRVHR	12	0	Unmodified	_AGLQFPVGRVHR_	1	P16104;Q8IUE6;Q99878;Q96KK5;P0C0S8;Q93077;Q16777;Q6FI13;Q9BTM1;Q9BTM1-2;P04908	P16104;Q8IUE6;Q99878;Q93077;Q16777;Q9BTM1;P04908	Q16777	H2AFX;HIST2H2AB;HIST1H2AJ;HIST1H2AH;HIST1H2AG;HIST1H2AC;HIST2H2AC;HIST2H2AA3;H2AFJ;HIST1H2AB	Histone H2AX;Histone H2A type 2-B;Histone H2A type 1-J;Histone H2A type 1-H;Histone H2A type 1;Histone H2A type 1-C;Histone H2A type 2-C;Histone H2A type 2-A;Histone H2A.J;Histone H2A type 1-B/E	Reverse	668.88	2	668.883	1335.75	NA	-0.64266	-0.00042986	NA	NA	1.68e-46	4	186.82	180.92	NA	NA	NA	NA	NA
AGLQFPVGRVHR	12	0	Unmodified	_AGLQFPVGRVHR_	1	P16104;Q8IUE6;Q99878;Q96KK5;P0C0S8;Q93077;Q16777;Q6FI13;Q9BTM1;Q9BTM1-2;P04908	P16104;Q8IUE6;Q99878;Q93077;Q16777;Q9BTM1;P04908	Q16777	H2AFX;HIST2H2AB;HIST1H2AJ;HIST1H2AH;HIST1H2AG;HIST1H2AC;HIST2H2AC;HIST2H2AA3;H2AFJ;HIST1H2AB	Histone H2AX;Histone H2A type 2-B;Histone H2A type 1-J;Histone H2A type 1-H;Histone H2A type 1;Histone H2A type 1-C;Histone H2A type 2-C;Histone H2A type 2-A;Histone H2A.J;Histone H2A type 1-B/E	Forward	446.26	3	446.258	1335.75	NA	-0.54039	-0.00024115	NA	NA	1.253e-09	3	115.57	113.55	NA	NA	NA	NA	NA
AGLQFPVGRVHR	12	0	Unmodified	_AGLQFPVGRVHR_	1	P16104;Q8IUE6;Q99878;Q96KK5;P0C0S8;Q93077;Q16777;Q6FI13;Q9BTM1;Q9BTM1-2;P04908	P16104;Q8IUE6;Q99878;Q93077;Q16777;Q9BTM1;P04908	Q16777	H2AFX;HIST2H2AB;HIST1H2AJ;HIST1H2AH;HIST1H2AG;HIST1H2AC;HIST2H2AC;HIST2H2AA3;H2AFJ;HIST1H2AB	Histone H2AX;Histone H2A type 2-B;Histone H2A type 1-J;Histone H2A type 1-H;Histone H2A type 1;Histone H2A type 1-C;Histone H2A type 2-C;Histone H2A type 2-A;Histone H2A.J;Histone H2A type 1-B/E	Forward	668.88	2	668.883	1335.75	NA	-0.11677	-7.8105e-05	NA	NA	4.6523e-38	3	184.36	184.36	NA	NA	NA	NA	NA
AGLQFPVGRVHR	12	0	Unmodified	_AGLQFPVGRVHR_	1	P16104;Q8IUE6;Q99878;Q96KK5;P0C0S8;Q93077;Q16777;Q6FI13;Q9BTM1;Q9BTM1-2;P04908	P16104;Q8IUE6;Q99878;Q93077;Q16777;Q9BTM1;P04908	Q16777	H2AFX;HIST2H2AB;HIST1H2AJ;HIST1H2AH;HIST1H2AG;HIST1H2AC;HIST2H2AC;HIST2H2AA3;H2AFJ;HIST1H2AB	Histone H2AX;Histone H2A type 2-B;Histone H2A type 1-J;Histone H2A type 1-H;Histone H2A type 1;Histone H2A type 1-C;Histone H2A type 2-C;Histone H2A type 2-A;Histone H2A.J;Histone H2A type 1-B/E	Forward	334.95	4	334.945	1335.75	NA	0.43095	0.00014435	NA	NA	0.00033466	1	89.171	84.449	NA	NA	NA	NA	NA
AGLQFPVGRVHR	12	0	Unmodified	_AGLQFPVGRVHR_	1	P16104;Q8IUE6;Q99878;Q96KK5;P0C0S8;Q93077;Q16777;Q6FI13;Q9BTM1;Q9BTM1-2;P04908	P16104;Q8IUE6;Q99878;Q93077;Q16777;Q9BTM1;P04908	Q16777	H2AFX;HIST2H2AB;HIST1H2AJ;HIST1H2AH;HIST1H2AG;HIST1H2AC;HIST2H2AC;HIST2H2AA3;H2AFJ;HIST1H2AB	Histone H2AX;Histone H2A type 2-B;Histone H2A type 1-J;Histone H2A type 1-H;Histone H2A type 1;Histone H2A type 1-C;Histone H2A type 2-C;Histone H2A type 2-A;Histone H2A.J;Histone H2A type 1-B/E	Forward	335.196	4	334.945	1335.75	NA	-0.26161	-8.7626e-05	NA	NA	2.8214e-06	1	90.05	80.251	NA	NA	NA	NA	NA
AGLQFPVGRVHR	12	0	Unmodified	_AGLQFPVGRVHR_	1	P16104;Q8IUE6;Q99878;Q96KK5;P0C0S8;Q93077;Q16777;Q6FI13;Q9BTM1;Q9BTM1-2;P04908	P16104;Q8IUE6;Q99878;Q93077;Q16777;Q9BTM1;P04908	Q16777	H2AFX;HIST2H2AB;HIST1H2AJ;HIST1H2AH;HIST1H2AG;HIST1H2AC;HIST2H2AC;HIST2H2AA3;H2AFJ;HIST1H2AB	Histone H2AX;Histone H2A type 2-B;Histone H2A type 1-J;Histone H2A type 1-H;Histone H2A type 1;Histone H2A type 1-C;Histone H2A type 2-C;Histone H2A type 2-A;Histone H2A.J;Histone H2A type 1-B/E	Reverse	668.883	2	668.883	1335.75	NA	-0.48511	-0.00032448	NA	NA	7.982e-17	1	148.19	144.87	NA	NA	NA	NA	NA
AGLQFPVGRVHR	12	0	Unmodified	_AGLQFPVGRVHR_	1	P16104;Q8IUE6;Q99878;Q96KK5;P0C0S8;Q93077;Q16777;Q6FI13;Q9BTM1;Q9BTM1-2;P04908	P16104;Q8IUE6;Q99878;Q93077;Q16777;Q9BTM1;P04908	Q16777	H2AFX;HIST2H2AB;HIST1H2AJ;HIST1H2AH;HIST1H2AG;HIST1H2AC;HIST2H2AC;HIST2H2AA3;H2AFJ;HIST1H2AB	Histone H2AX;Histone H2A type 2-B;Histone H2A type 1-J;Histone H2A type 1-H;Histone H2A type 1;Histone H2A type 1-C;Histone H2A type 2-C;Histone H2A type 2-A;Histone H2A.J;Histone H2A type 1-B/E	Reverse	446.258	3	446.258	1335.75	NA	-0.042524	-1.8977e-05	NA	NA	1.668e-10	1	120.06	112.53	NA	NA	NA	NA	NA
AGLQFPVGRVHR	12	0	Unmodified	_AGLQFPVGRVHR_	1	P16104;Q8IUE6;Q99878;Q96KK5;P0C0S8;Q93077;Q16777;Q6FI13;Q9BTM1;Q9BTM1-2;P04908	P16104;Q8IUE6;Q99878;Q93077;Q16777;Q9BTM1;P04908	Q16777	H2AFX;HIST2H2AB;HIST1H2AJ;HIST1H2AH;HIST1H2AG;HIST1H2AC;HIST2H2AC;HIST2H2AA3;H2AFJ;HIST1H2AB	Histone H2AX;Histone H2A type 2-B;Histone H2A type 1-J;Histone H2A type 1-H;Histone H2A type 1;Histone H2A type 1-C;Histone H2A type 2-C;Histone H2A type 2-A;Histone H2A.J;Histone H2A type 1-B/E	Reverse	334.945	4	334.945	1335.75	NA	0.016172	5.4167e-06	NA	NA	2.8214e-06	1	90.05	83.968	NA	NA	NA	NA	NA
AGLQFPVGRVHR	12	0	Unmodified	_AGLQFPVGRVHR_	1	P16104;Q8IUE6;Q99878;Q96KK5;P0C0S8;Q93077;Q16777;Q6FI13;Q9BTM1;Q9BTM1-2;P04908	P16104;Q8IUE6;Q99878;Q93077;Q16777;Q9BTM1;P04908	Q16777	H2AFX;HIST2H2AB;HIST1H2AJ;HIST1H2AH;HIST1H2AG;HIST1H2AC;HIST2H2AC;HIST2H2AA3;H2AFJ;HIST1H2AB	Histone H2AX;Histone H2A type 2-B;Histone H2A type 1-J;Histone H2A type 1-H;Histone H2A type 1;Histone H2A type 1-C;Histone H2A type 2-C;Histone H2A type 2-A;Histone H2A.J;Histone H2A type 1-B/E	Reverse	446.259	3	446.258	1335.75	NA	0.53953	0.00024077	NA	NA	4.608e-07	1	99.283	68.214	NA	NA	NA	NA	NA
AGLQFPVGRVHR	12	0	Unmodified	_AGLQFPVGRVHR_	1	P16104;Q8IUE6;Q99878;Q96KK5;P0C0S8;Q93077;Q16777;Q6FI13;Q9BTM1;Q9BTM1-2;P04908	P16104;Q8IUE6;Q99878;Q93077;Q16777;Q9BTM1;P04908	Q16777	H2AFX;HIST2H2AB;HIST1H2AJ;HIST1H2AH;HIST1H2AG;HIST1H2AC;HIST2H2AC;HIST2H2AA3;H2AFJ;HIST1H2AB	Histone H2AX;Histone H2A type 2-B;Histone H2A type 1-J;Histone H2A type 1-H;Histone H2A type 1;Histone H2A type 1-C;Histone H2A type 2-C;Histone H2A type 2-A;Histone H2A.J;Histone H2A type 1-B/E	Forward	446.258	3	446.258	1335.75	NA	0.16633	7.4225e-05	NA	NA	2.5234e-10	1	116.55	108.76	NA	NA	NA	NA	NA
AGLQFPVGRVHR	12	0	Unmodified	_AGLQFPVGRVHR_	1	P16104;Q8IUE6;Q99878;Q96KK5;P0C0S8;Q93077;Q16777;Q6FI13;Q9BTM1;Q9BTM1-2;P04908	P16104;Q8IUE6;Q99878;Q93077;Q16777;Q9BTM1;P04908	Q16777	H2AFX;HIST2H2AB;HIST1H2AJ;HIST1H2AH;HIST1H2AG;HIST1H2AC;HIST2H2AC;HIST2H2AA3;H2AFJ;HIST1H2AB	Histone H2AX;Histone H2A type 2-B;Histone H2A type 1-J;Histone H2A type 1-H;Histone H2A type 1;Histone H2A type 1-C;Histone H2A type 2-C;Histone H2A type 2-A;Histone H2A.J;Histone H2A type 1-B/E	Forward	334.945	4	334.945	1335.75	NA	0.10674	3.5752e-05	NA	NA	0.00096275	1	69.721	64.006	NA	NA	NA	NA	NA
AGLQFPVGRVHR	12	0	Unmodified	_AGLQFPVGRVHR_	1	P16104;Q8IUE6;Q99878;Q96KK5;P0C0S8;Q93077;Q16777;Q6FI13;Q9BTM1;Q9BTM1-2;P04908	P16104;Q8IUE6;Q99878;Q93077;Q16777;Q9BTM1;P04908	Q16777	H2AFX;HIST2H2AB;HIST1H2AJ;HIST1H2AH;HIST1H2AG;HIST1H2AC;HIST2H2AC;HIST2H2AA3;H2AFJ;HIST1H2AB	Histone H2AX;Histone H2A type 2-B;Histone H2A type 1-J;Histone H2A type 1-H;Histone H2A type 1;Histone H2A type 1-C;Histone H2A type 2-C;Histone H2A type 2-A;Histone H2A.J;Histone H2A type 1-B/E	Forward	668.884	2	668.883	1335.75	NA	-0.13035	-8.719e-05	NA	NA	3.5686e-10	1	125.23	121.9	NA	NA	NA	NA	NA
AGLQFPVGRVHR	12	0	Unmodified	_AGLQFPVGRVHR_	1	P16104;Q8IUE6;Q99878;Q96KK5;P0C0S8;Q93077;Q16777;Q6FI13;Q9BTM1;Q9BTM1-2;P04908	P16104;Q8IUE6;Q99878;Q93077;Q16777;Q9BTM1;P04908	Q16777	H2AFX;HIST2H2AB;HIST1H2AJ;HIST1H2AH;HIST1H2AG;HIST1H2AC;HIST2H2AC;HIST2H2AA3;H2AFJ;HIST1H2AB	Histone H2AX;Histone H2A type 2-B;Histone H2A type 1-J;Histone H2A type 1-H;Histone H2A type 1;Histone H2A type 1-C;Histone H2A type 2-C;Histone H2A type 2-A;Histone H2A.J;Histone H2A type 1-B/E	Forward	446.592	3	446.258	1335.75	NA	0.2134	9.5232e-05	NA	NA	1.221e-10	1	121.9	118.7	NA	NA	NA	NA	NA
AGLQFPVGRVHR	12	0	Unmodified	_AGLQFPVGRVHR_	1	P16104;Q8IUE6;Q99878;Q96KK5;P0C0S8;Q93077;Q16777;Q6FI13;Q9BTM1;Q9BTM1-2;P04908	P16104;Q8IUE6;Q99878;Q93077;Q16777;Q9BTM1;P04908	Q16777	H2AFX;HIST2H2AB;HIST1H2AJ;HIST1H2AH;HIST1H2AG;HIST1H2AC;HIST2H2AC;HIST2H2AA3;H2AFJ;HIST1H2AB	Histone H2AX;Histone H2A type 2-B;Histone H2A type 1-J;Histone H2A type 1-H;Histone H2A type 1;Histone H2A type 1-C;Histone H2A type 2-C;Histone H2A type 2-A;Histone H2A.J;Histone H2A type 1-B/E	Forward	446.258	3	446.258	1335.75	NA	-0.86451	-0.00038579	NA	NA	9.0172e-10	1	112.13	79.072	NA	NA	NA	NA	NA
AGLQFPVGRVHR	12	0	Unmodified	_AGLQFPVGRVHR_	1	P16104;Q8IUE6;Q99878;Q96KK5;P0C0S8;Q93077;Q16777;Q6FI13;Q9BTM1;Q9BTM1-2;P04908	P16104;Q8IUE6;Q99878;Q93077;Q16777;Q9BTM1;P04908	Q16777	H2AFX;HIST2H2AB;HIST1H2AJ;HIST1H2AH;HIST1H2AG;HIST1H2AC;HIST2H2AC;HIST2H2AA3;H2AFJ;HIST1H2AB	Histone H2AX;Histone H2A type 2-B;Histone H2A type 1-J;Histone H2A type 1-H;Histone H2A type 1;Histone H2A type 1-C;Histone H2A type 2-C;Histone H2A type 2-A;Histone H2A.J;Histone H2A type 1-B/E	Forward	446.258	3	446.258	1335.75	NA	0.35687	0.00015926	NA	NA	2.0288e-06	1	91.549	65.537	NA	NA	NA	NA	NA
AGLQFPVGRVHR	12	0	Unmodified	_AGLQFPVGRVHR_	1	P16104;Q8IUE6;Q99878;Q96KK5;P0C0S8;Q93077;Q16777;Q6FI13;Q9BTM1;Q9BTM1-2;P04908	P16104;Q8IUE6;Q99878;Q93077;Q16777;Q9BTM1;P04908	Q16777	H2AFX;HIST2H2AB;HIST1H2AJ;HIST1H2AH;HIST1H2AG;HIST1H2AC;HIST2H2AC;HIST2H2AA3;H2AFJ;HIST1H2AB	Histone H2AX;Histone H2A type 2-B;Histone H2A type 1-J;Histone H2A type 1-H;Histone H2A type 1;Histone H2A type 1-C;Histone H2A type 2-C;Histone H2A type 2-A;Histone H2A.J;Histone H2A type 1-B/E	Forward	446.762	3	446.258	1335.75	NA	0.32984	0.00014719	NA	NA	2.5562e-06	1	88.948	65.831	NA	NA	NA	NA	NA
AGLQFPVGRVHR	12	0	Unmodified	_AGLQFPVGRVHR_	1	P16104;Q8IUE6;Q99878;Q96KK5;P0C0S8;Q93077;Q16777;Q6FI13;Q9BTM1;Q9BTM1-2;P04908	P16104;Q8IUE6;Q99878;Q93077;Q16777;Q9BTM1;P04908	Q16777	H2AFX;HIST2H2AB;HIST1H2AJ;HIST1H2AH;HIST1H2AG;HIST1H2AC;HIST2H2AC;HIST2H2AA3;H2AFJ;HIST1H2AB	Histone H2AX;Histone H2A type 2-B;Histone H2A type 1-J;Histone H2A type 1-H;Histone H2A type 1;Histone H2A type 1-C;Histone H2A type 2-C;Histone H2A type 2-A;Histone H2A.J;Histone H2A type 1-B/E	Forward	446.592	3	446.258	1335.75	NA	NA	NA	NA	NA	1.1347e-10	1	100.88	83.213	NA	NA	NA	NA	NA
AGLQFPVGRVHR	12	0	Unmodified	_AGLQFPVGRVHR_	1	P16104;Q8IUE6;Q99878;Q96KK5;P0C0S8;Q93077;Q16777;Q6FI13;Q9BTM1;Q9BTM1-2;P04908	P16104;Q8IUE6;Q99878;Q93077;Q16777;Q9BTM1;P04908	Q16777	H2AFX;HIST2H2AB;HIST1H2AJ;HIST1H2AH;HIST1H2AG;HIST1H2AC;HIST2H2AC;HIST2H2AA3;H2AFJ;HIST1H2AB	Histone H2AX;Histone H2A type 2-B;Histone H2A type 1-J;Histone H2A type 1-H;Histone H2A type 1;Histone H2A type 1-C;Histone H2A type 2-C;Histone H2A type 2-A;Histone H2A.J;Histone H2A type 1-B/E	Forward	446.258	3	446.258	1335.75	NA	NA	NA	NA	NA	1.2516e-10	1	99.283	81.093	NA	NA	NA	NA	NA
AGLQFPVGRVHR	12	0	Unmodified	_AGLQFPVGRVHR_	1	P16104;Q8IUE6;Q99878;Q96KK5;P0C0S8;Q93077;Q16777;Q6FI13;Q9BTM1;Q9BTM1-2;P04908	P16104;Q8IUE6;Q99878;Q93077;Q16777;Q9BTM1;P04908	Q16777	H2AFX;HIST2H2AB;HIST1H2AJ;HIST1H2AH;HIST1H2AG;HIST1H2AC;HIST2H2AC;HIST2H2AA3;H2AFJ;HIST1H2AB	Histone H2AX;Histone H2A type 2-B;Histone H2A type 1-J;Histone H2A type 1-H;Histone H2A type 1;Histone H2A type 1-C;Histone H2A type 2-C;Histone H2A type 2-A;Histone H2A.J;Histone H2A type 1-B/E	Forward	446.258	3	446.258	1335.75	NA	NA	NA	NA	NA	1.0143e-10	1	102.52	84.858	NA	NA	NA	NA	NA
AGLQFPVGRVHR	12	0	Unmodified	_AGLQFPVGRVHR_	1	P16104;Q8IUE6;Q99878;Q96KK5;P0C0S8;Q93077;Q16777;Q6FI13;Q9BTM1;Q9BTM1-2;P04908	P16104;Q8IUE6;Q99878;Q93077;Q16777;Q9BTM1;P04908	Q16777	H2AFX;HIST2H2AB;HIST1H2AJ;HIST1H2AH;HIST1H2AG;HIST1H2AC;HIST2H2AC;HIST2H2AA3;H2AFJ;HIST1H2AB	Histone H2AX;Histone H2A type 2-B;Histone H2A type 1-J;Histone H2A type 1-H;Histone H2A type 1;Histone H2A type 1-C;Histone H2A type 2-C;Histone H2A type 2-A;Histone H2A.J;Histone H2A type 1-B/E	Forward	446.259	3	446.258	1335.75	NA	NA	NA	NA	NA	3.9269e-05	1	82.417	63.792	NA	NA	NA	NA	NA
AGLQFPVGRVHR	12	0	Unmodified	_AGLQFPVGRVHR_	1	P16104;Q8IUE6;Q99878;Q96KK5;P0C0S8;Q93077;Q16777;Q6FI13;Q9BTM1;Q9BTM1-2;P04908	P16104;Q8IUE6;Q99878;Q93077;Q16777;Q9BTM1;P04908	Q16777	H2AFX;HIST2H2AB;HIST1H2AJ;HIST1H2AH;HIST1H2AG;HIST1H2AC;HIST2H2AC;HIST2H2AA3;H2AFJ;HIST1H2AB	Histone H2AX;Histone H2A type 2-B;Histone H2A type 1-J;Histone H2A type 1-H;Histone H2A type 1;Histone H2A type 1-C;Histone H2A type 2-C;Histone H2A type 2-A;Histone H2A.J;Histone H2A type 1-B/E	Forward	446.258	3	446.258	1335.75	NA	NA	NA	NA	NA	3.9269e-05	1	82.417	63.792	NA	NA	NA	NA	NA
AGLQFPVGRVHR	12	0	Unmodified	_AGLQFPVGRVHR_	1	P16104;Q8IUE6;Q99878;Q96KK5;P0C0S8;Q93077;Q16777;Q6FI13;Q9BTM1;Q9BTM1-2;P04908	P16104;Q8IUE6;Q99878;Q93077;Q16777;Q9BTM1;P04908	Q16777	H2AFX;HIST2H2AB;HIST1H2AJ;HIST1H2AH;HIST1H2AG;HIST1H2AC;HIST2H2AC;HIST2H2AA3;H2AFJ;HIST1H2AB	Histone H2AX;Histone H2A type 2-B;Histone H2A type 1-J;Histone H2A type 1-H;Histone H2A type 1;Histone H2A type 1-C;Histone H2A type 2-C;Histone H2A type 2-A;Histone H2A.J;Histone H2A type 1-B/E	Reverse	446.259	3	446.258	1335.75	NA	-0.06334	-2.8266e-05	NA	NA	1.668e-10	1	120.06	85.289	NA	NA	NA	NA	NA
AGLQFPVGRVHR	12	0	Unmodified	_AGLQFPVGRVHR_	1	P16104;Q8IUE6;Q99878;Q96KK5;P0C0S8;Q93077;Q16777;Q6FI13;Q9BTM1;Q9BTM1-2;P04908	P16104;Q8IUE6;Q99878;Q93077;Q16777;Q9BTM1;P04908	Q16777	H2AFX;HIST2H2AB;HIST1H2AJ;HIST1H2AH;HIST1H2AG;HIST1H2AC;HIST2H2AC;HIST2H2AA3;H2AFJ;HIST1H2AB	Histone H2AX;Histone H2A type 2-B;Histone H2A type 1-J;Histone H2A type 1-H;Histone H2A type 1;Histone H2A type 1-C;Histone H2A type 2-C;Histone H2A type 2-A;Histone H2A.J;Histone H2A type 1-B/E	Reverse	668.884	2	668.883	1335.75	NA	-0.19355	-0.00012946	NA	NA	1.8815e-16	1	142.71	136.23	NA	NA	NA	NA	NA
AGLQFPVGRVHR	12	0	Unmodified	_AGLQFPVGRVHR_	1	P16104;Q8IUE6;Q99878;Q96KK5;P0C0S8;Q93077;Q16777;Q6FI13;Q9BTM1;Q9BTM1-2;P04908	P16104;Q8IUE6;Q99878;Q93077;Q16777;Q9BTM1;P04908	Q16777	H2AFX;HIST2H2AB;HIST1H2AJ;HIST1H2AH;HIST1H2AG;HIST1H2AC;HIST2H2AC;HIST2H2AA3;H2AFJ;HIST1H2AB	Histone H2AX;Histone H2A type 2-B;Histone H2A type 1-J;Histone H2A type 1-H;Histone H2A type 1;Histone H2A type 1-C;Histone H2A type 2-C;Histone H2A type 2-A;Histone H2A.J;Histone H2A type 1-B/E	Reverse	334.946	4	334.945	1335.75	NA	-0.12534	-4.1983e-05	NA	NA	0.00022613	1	81.017	75.302	NA	NA	NA	NA	NA
AGLQFPVGRVHR	12	0	Unmodified	_AGLQFPVGRVHR_	1	P16104;Q8IUE6;Q99878;Q96KK5;P0C0S8;Q93077;Q16777;Q6FI13;Q9BTM1;Q9BTM1-2;P04908	P16104;Q8IUE6;Q99878;Q93077;Q16777;Q9BTM1;P04908	Q16777	H2AFX;HIST2H2AB;HIST1H2AJ;HIST1H2AH;HIST1H2AG;HIST1H2AC;HIST2H2AC;HIST2H2AA3;H2AFJ;HIST1H2AB	Histone H2AX;Histone H2A type 2-B;Histone H2A type 1-J;Histone H2A type 1-H;Histone H2A type 1;Histone H2A type 1-C;Histone H2A type 2-C;Histone H2A type 2-A;Histone H2A.J;Histone H2A type 1-B/E	Reverse	446.258	3	446.258	1335.75	NA	0.39542	0.00017646	NA	NA	0.00015406	1	82.417	56.943	NA	NA	NA	NA	NA
AGLQFPVGRVHR	12	0	Unmodified	_AGLQFPVGRVHR_	1	P16104;Q8IUE6;Q99878;Q96KK5;P0C0S8;Q93077;Q16777;Q6FI13;Q9BTM1;Q9BTM1-2;P04908	P16104;Q8IUE6;Q99878;Q93077;Q16777;Q9BTM1;P04908	Q16777	H2AFX;HIST2H2AB;HIST1H2AJ;HIST1H2AH;HIST1H2AG;HIST1H2AC;HIST2H2AC;HIST2H2AA3;H2AFJ;HIST1H2AB	Histone H2AX;Histone H2A type 2-B;Histone H2A type 1-J;Histone H2A type 1-H;Histone H2A type 1;Histone H2A type 1-C;Histone H2A type 2-C;Histone H2A type 2-A;Histone H2A.J;Histone H2A type 1-B/E	Reverse	446.258	3	446.258	1335.75	NA	NA	NA	NA	NA	0.00060371	1	63.624	45	NA	NA	NA	NA	NA
AGLQFPVGRVHR	12	0	Unmodified	_AGLQFPVGRVHR_	1	P16104;Q8IUE6;Q99878;Q96KK5;P0C0S8;Q93077;Q16777;Q6FI13;Q9BTM1;Q9BTM1-2;P04908	P16104;Q8IUE6;Q99878;Q93077;Q16777;Q9BTM1;P04908	Q16777	H2AFX;HIST2H2AB;HIST1H2AJ;HIST1H2AH;HIST1H2AG;HIST1H2AC;HIST2H2AC;HIST2H2AA3;H2AFJ;HIST1H2AB	Histone H2AX;Histone H2A type 2-B;Histone H2A type 1-J;Histone H2A type 1-H;Histone H2A type 1;Histone H2A type 1-C;Histone H2A type 2-C;Histone H2A type 2-A;Histone H2A.J;Histone H2A type 1-B/E	Reverse	446.258	3	446.258	1335.75	NA	NA	NA	NA	NA	0.00020744	1	73.499	48.026	NA	NA	NA	NA	NA
AGLQFPVGRVHR	12	0	Unmodified	_AGLQFPVGRVHR_	1	P16104;Q8IUE6;Q99878;Q96KK5;P0C0S8;Q93077;Q16777;Q6FI13;Q9BTM1;Q9BTM1-2;P04908	P16104;Q8IUE6;Q99878;Q93077;Q16777;Q9BTM1;P04908	Q16777	H2AFX;HIST2H2AB;HIST1H2AJ;HIST1H2AH;HIST1H2AG;HIST1H2AC;HIST2H2AC;HIST2H2AA3;H2AFJ;HIST1H2AB	Histone H2AX;Histone H2A type 2-B;Histone H2A type 1-J;Histone H2A type 1-H;Histone H2A type 1;Histone H2A type 1-C;Histone H2A type 2-C;Histone H2A type 2-A;Histone H2A.J;Histone H2A type 1-B/E	Forward	446.26	3	446.258	1335.75	NA	-0.54179	-0.00024178	NA	NA	5.7001e-19	4	143.96	138.42	NA	NA	NA	NA	NA
AGLQFPVGRVHR	12	0	Unmodified	_AGLQFPVGRVHR_	1	P16104;Q8IUE6;Q99878;Q96KK5;P0C0S8;Q93077;Q16777;Q6FI13;Q9BTM1;Q9BTM1-2;P04908	P16104;Q8IUE6;Q99878;Q93077;Q16777;Q9BTM1;P04908	Q16777	H2AFX;HIST2H2AB;HIST1H2AJ;HIST1H2AH;HIST1H2AG;HIST1H2AC;HIST2H2AC;HIST2H2AA3;H2AFJ;HIST1H2AB	Histone H2AX;Histone H2A type 2-B;Histone H2A type 1-J;Histone H2A type 1-H;Histone H2A type 1;Histone H2A type 1-C;Histone H2A type 2-C;Histone H2A type 2-A;Histone H2A.J;Histone H2A type 1-B/E	Forward	668.89	2	668.883	1335.75	NA	-0.68288	-0.00045677	NA	NA	1.68e-46	4	186.82	179.85	NA	NA	NA	NA	NA
AGLQFPVGRVHR	12	0	Unmodified	_AGLQFPVGRVHR_	1	P16104;Q8IUE6;Q99878;Q96KK5;P0C0S8;Q93077;Q16777;Q6FI13;Q9BTM1;Q9BTM1-2;P04908	P16104;Q8IUE6;Q99878;Q93077;Q16777;Q9BTM1;P04908	Q16777	H2AFX;HIST2H2AB;HIST1H2AJ;HIST1H2AH;HIST1H2AG;HIST1H2AC;HIST2H2AC;HIST2H2AA3;H2AFJ;HIST1H2AB	Histone H2AX;Histone H2A type 2-B;Histone H2A type 1-J;Histone H2A type 1-H;Histone H2A type 1;Histone H2A type 1-C;Histone H2A type 2-C;Histone H2A type 2-A;Histone H2A.J;Histone H2A type 1-B/E	Reverse	334.95	4	334.945	1335.75	NA	0.21292	7.1317e-05	NA	NA	0.00029256	5	90.05	87.661	NA	NA	NA	NA	NA
AGLQFPVGRVHR	12	0	Unmodified	_AGLQFPVGRVHR_	1	P16104;Q8IUE6;Q99878;Q96KK5;P0C0S8;Q93077;Q16777;Q6FI13;Q9BTM1;Q9BTM1-2;P04908	P16104;Q8IUE6;Q99878;Q93077;Q16777;Q9BTM1;P04908	Q16777	H2AFX;HIST2H2AB;HIST1H2AJ;HIST1H2AH;HIST1H2AG;HIST1H2AC;HIST2H2AC;HIST2H2AA3;H2AFJ;HIST1H2AB	Histone H2AX;Histone H2A type 2-B;Histone H2A type 1-J;Histone H2A type 1-H;Histone H2A type 1;Histone H2A type 1-C;Histone H2A type 2-C;Histone H2A type 2-A;Histone H2A.J;Histone H2A type 1-B/E	Reverse	446.26	3	446.258	1335.75	NA	-0.14344	-6.4013e-05	NA	NA	5.7001e-19	5	143.96	137.76	NA	NA	NA	NA	NA
AGLQFPVGRVHR	12	0	Unmodified	_AGLQFPVGRVHR_	1	P16104;Q8IUE6;Q99878;Q96KK5;P0C0S8;Q93077;Q16777;Q6FI13;Q9BTM1;Q9BTM1-2;P04908	P16104;Q8IUE6;Q99878;Q93077;Q16777;Q9BTM1;P04908	Q16777	H2AFX;HIST2H2AB;HIST1H2AJ;HIST1H2AH;HIST1H2AG;HIST1H2AC;HIST2H2AC;HIST2H2AA3;H2AFJ;HIST1H2AB	Histone H2AX;Histone H2A type 2-B;Histone H2A type 1-J;Histone H2A type 1-H;Histone H2A type 1;Histone H2A type 1-C;Histone H2A type 2-C;Histone H2A type 2-A;Histone H2A.J;Histone H2A type 1-B/E	Reverse	668.88	2	668.883	1335.75	NA	-0.029854	-1.9969e-05	NA	NA	1.6716e-46	4	186.87	182	NA	NA	NA	NA	NA
AGLQFPVGRVHR	12	0	Unmodified	_AGLQFPVGRVHR_	1	P16104;Q8IUE6;Q99878;Q96KK5;P0C0S8;Q93077;Q16777;Q6FI13;Q9BTM1;Q9BTM1-2;P04908	P16104;Q8IUE6;Q99878;Q93077;Q16777;Q9BTM1;P04908	Q16777	H2AFX;HIST2H2AB;HIST1H2AJ;HIST1H2AH;HIST1H2AG;HIST1H2AC;HIST2H2AC;HIST2H2AA3;H2AFJ;HIST1H2AB	Histone H2AX;Histone H2A type 2-B;Histone H2A type 1-J;Histone H2A type 1-H;Histone H2A type 1;Histone H2A type 1-C;Histone H2A type 2-C;Histone H2A type 2-A;Histone H2A.J;Histone H2A type 1-B/E	Reverse	334.95	4	334.945	1335.75	NA	0.36531	0.00012236	NA	NA	0.00033466	1	89.171	84.624	NA	NA	NA	NA	NA
AGLQFPVGRVHR	12	0	Unmodified	_AGLQFPVGRVHR_	1	P16104;Q8IUE6;Q99878;Q96KK5;P0C0S8;Q93077;Q16777;Q6FI13;Q9BTM1;Q9BTM1-2;P04908	P16104;Q8IUE6;Q99878;Q93077;Q16777;Q9BTM1;P04908	Q16777	H2AFX;HIST2H2AB;HIST1H2AJ;HIST1H2AH;HIST1H2AG;HIST1H2AC;HIST2H2AC;HIST2H2AA3;H2AFJ;HIST1H2AB	Histone H2AX;Histone H2A type 2-B;Histone H2A type 1-J;Histone H2A type 1-H;Histone H2A type 1;Histone H2A type 1-C;Histone H2A type 2-C;Histone H2A type 2-A;Histone H2A.J;Histone H2A type 1-B/E	Reverse	446.26	3	446.258	1335.75	NA	-0.27361	-0.0001221	NA	NA	5.7001e-19	5	143.96	140.11	NA	NA	NA	NA	NA
AGLQFPVGRVHR	12	0	Unmodified	_AGLQFPVGRVHR_	1	P16104;Q8IUE6;Q99878;Q96KK5;P0C0S8;Q93077;Q16777;Q6FI13;Q9BTM1;Q9BTM1-2;P04908	P16104;Q8IUE6;Q99878;Q93077;Q16777;Q9BTM1;P04908	Q16777	H2AFX;HIST2H2AB;HIST1H2AJ;HIST1H2AH;HIST1H2AG;HIST1H2AC;HIST2H2AC;HIST2H2AA3;H2AFJ;HIST1H2AB	Histone H2AX;Histone H2A type 2-B;Histone H2A type 1-J;Histone H2A type 1-H;Histone H2A type 1;Histone H2A type 1-C;Histone H2A type 2-C;Histone H2A type 2-A;Histone H2A.J;Histone H2A type 1-B/E	Reverse	668.89	2	668.883	1335.75	NA	-0.2385	-0.00015953	NA	NA	6.3559e-38	4	184.24	178.34	NA	NA	NA	NA	NA
AGLQFPVGRVHR	12	0	Unmodified	_AGLQFPVGRVHR_	1	P16104;Q8IUE6;Q99878;Q96KK5;P0C0S8;Q93077;Q16777;Q6FI13;Q9BTM1;Q9BTM1-2;P04908	P16104;Q8IUE6;Q99878;Q93077;Q16777;Q9BTM1;P04908	Q16777	H2AFX;HIST2H2AB;HIST1H2AJ;HIST1H2AH;HIST1H2AG;HIST1H2AC;HIST2H2AC;HIST2H2AA3;H2AFJ;HIST1H2AB	Histone H2AX;Histone H2A type 2-B;Histone H2A type 1-J;Histone H2A type 1-H;Histone H2A type 1;Histone H2A type 1-C;Histone H2A type 2-C;Histone H2A type 2-A;Histone H2A.J;Histone H2A type 1-B/E	Reverse	446.26	3	446.258	1335.75	NA	0.7362	0.00032854	NA	NA	7.2981e-06	1	96.113	91.412	NA	NA	NA	NA	NA
AGLQFPVGRVHR	12	0	Unmodified	_AGLQFPVGRVHR_	1	P16104;Q8IUE6;Q99878;Q96KK5;P0C0S8;Q93077;Q16777;Q6FI13;Q9BTM1;Q9BTM1-2;P04908	P16104;Q8IUE6;Q99878;Q93077;Q16777;Q9BTM1;P04908	Q16777	H2AFX;HIST2H2AB;HIST1H2AJ;HIST1H2AH;HIST1H2AG;HIST1H2AC;HIST2H2AC;HIST2H2AA3;H2AFJ;HIST1H2AB	Histone H2AX;Histone H2A type 2-B;Histone H2A type 1-J;Histone H2A type 1-H;Histone H2A type 1;Histone H2A type 1-C;Histone H2A type 2-C;Histone H2A type 2-A;Histone H2A.J;Histone H2A type 1-B/E	Forward	446.26	3	446.258	1335.75	NA	-0.093909	-4.1908e-05	NA	NA	1.1232e-14	3	126.71	122.16	NA	NA	NA	NA	NA
AGLQFPVGRVHR	12	0	Unmodified	_AGLQFPVGRVHR_	1	P16104;Q8IUE6;Q99878;Q96KK5;P0C0S8;Q93077;Q16777;Q6FI13;Q9BTM1;Q9BTM1-2;P04908	P16104;Q8IUE6;Q99878;Q93077;Q16777;Q9BTM1;P04908	Q16777	H2AFX;HIST2H2AB;HIST1H2AJ;HIST1H2AH;HIST1H2AG;HIST1H2AC;HIST2H2AC;HIST2H2AA3;H2AFJ;HIST1H2AB	Histone H2AX;Histone H2A type 2-B;Histone H2A type 1-J;Histone H2A type 1-H;Histone H2A type 1;Histone H2A type 1-C;Histone H2A type 2-C;Histone H2A type 2-A;Histone H2A.J;Histone H2A type 1-B/E	Forward	668.88	2	668.883	1335.75	NA	-0.17407	-0.00011644	NA	NA	2.9728e-37	3	182.57	177.8	NA	NA	NA	NA	NA
AGLQFPVGRVHRLLR	15	0	Unmodified	_AGLQFPVGRVHRLLR_	2	P16104;Q8IUE6;Q99878;Q96KK5;P0C0S8;Q93077;Q16777;Q6FI13;Q9BTM1;Q9BTM1-2;P04908	P16104;Q8IUE6;Q99878;Q93077;Q16777;Q9BTM1;P04908	Q16777	H2AFX;HIST2H2AB;HIST1H2AJ;HIST1H2AH;HIST1H2AG;HIST1H2AC;HIST2H2AC;HIST2H2AA3;H2AFJ;HIST1H2AB	Histone H2AX;Histone H2A type 2-B;Histone H2A type 1-J;Histone H2A type 1-H;Histone H2A type 1;Histone H2A type 1-C;Histone H2A type 2-C;Histone H2A type 2-A;Histone H2A.J;Histone H2A type 1-B/E	Reverse	430.76	4	430.513	1718.02	NA	-0.36385	-0.00015664	NA	NA	1.3814e-14	1	122.46	109.31	NA	NA	NA	NA	NA
AGLQFPVGRVHRLLR	15	0	Unmodified	_AGLQFPVGRVHRLLR_	2	P16104;Q8IUE6;Q99878;Q96KK5;P0C0S8;Q93077;Q16777;Q6FI13;Q9BTM1;Q9BTM1-2;P04908	P16104;Q8IUE6;Q99878;Q93077;Q16777;Q9BTM1;P04908	Q16777	H2AFX;HIST2H2AB;HIST1H2AJ;HIST1H2AH;HIST1H2AG;HIST1H2AC;HIST2H2AC;HIST2H2AA3;H2AFJ;HIST1H2AB	Histone H2AX;Histone H2A type 2-B;Histone H2A type 1-J;Histone H2A type 1-H;Histone H2A type 1;Histone H2A type 1-C;Histone H2A type 2-C;Histone H2A type 2-A;Histone H2A.J;Histone H2A type 1-B/E	Reverse	573.68	3	573.681	1718.02	NA	-0.80116	-0.00045961	NA	NA	5.3148e-68	3	206.18	181.7	NA	NA	NA	NA	NA
AGLQFPVGRVHRLLR	15	0	Unmodified	_AGLQFPVGRVHRLLR_	2	P16104;Q8IUE6;Q99878;Q96KK5;P0C0S8;Q93077;Q16777;Q6FI13;Q9BTM1;Q9BTM1-2;P04908	P16104;Q8IUE6;Q99878;Q93077;Q16777;Q9BTM1;P04908	Q16777	H2AFX;HIST2H2AB;HIST1H2AJ;HIST1H2AH;HIST1H2AG;HIST1H2AC;HIST2H2AC;HIST2H2AA3;H2AFJ;HIST1H2AB	Histone H2AX;Histone H2A type 2-B;Histone H2A type 1-J;Histone H2A type 1-H;Histone H2A type 1;Histone H2A type 1-C;Histone H2A type 2-C;Histone H2A type 2-A;Histone H2A.J;Histone H2A type 1-B/E	Reverse	860.02	2	860.018	1718.02	NA	-0.85576	-0.00073597	NA	NA	2.2503e-55	2	188.48	179.44	NA	NA	NA	NA	NA
AGLQFPVGRVHRLLR	15	0	Unmodified	_AGLQFPVGRVHRLLR_	2	P16104;Q8IUE6;Q99878;Q96KK5;P0C0S8;Q93077;Q16777;Q6FI13;Q9BTM1;Q9BTM1-2;P04908	P16104;Q8IUE6;Q99878;Q93077;Q16777;Q9BTM1;P04908	Q16777	H2AFX;HIST2H2AB;HIST1H2AJ;HIST1H2AH;HIST1H2AG;HIST1H2AC;HIST2H2AC;HIST2H2AA3;H2AFJ;HIST1H2AB	Histone H2AX;Histone H2A type 2-B;Histone H2A type 1-J;Histone H2A type 1-H;Histone H2A type 1;Histone H2A type 1-C;Histone H2A type 2-C;Histone H2A type 2-A;Histone H2A.J;Histone H2A type 1-B/E	Forward	430.51	4	430.513	1718.02	NA	0.79132	0.00034067	NA	NA	4.8898e-46	4	174.9	151.38	NA	NA	NA	NA	NA
AGLQFPVGRVHRLLR	15	0	Unmodified	_AGLQFPVGRVHRLLR_	2	P16104;Q8IUE6;Q99878;Q96KK5;P0C0S8;Q93077;Q16777;Q6FI13;Q9BTM1;Q9BTM1-2;P04908	P16104;Q8IUE6;Q99878;Q93077;Q16777;Q9BTM1;P04908	Q16777	H2AFX;HIST2H2AB;HIST1H2AJ;HIST1H2AH;HIST1H2AG;HIST1H2AC;HIST2H2AC;HIST2H2AA3;H2AFJ;HIST1H2AB	Histone H2AX;Histone H2A type 2-B;Histone H2A type 1-J;Histone H2A type 1-H;Histone H2A type 1;Histone H2A type 1-C;Histone H2A type 2-C;Histone H2A type 2-A;Histone H2A.J;Histone H2A type 1-B/E	Forward	344.61	5	344.612	1718.02	NA	-0.059213	-2.0406e-05	NA	NA	6.9158e-22	4	141.13	134.85	NA	NA	NA	NA	NA
AGLQFPVGRVHRLLR	15	0	Unmodified	_AGLQFPVGRVHRLLR_	2	P16104;Q8IUE6;Q99878;Q96KK5;P0C0S8;Q93077;Q16777;Q6FI13;Q9BTM1;Q9BTM1-2;P04908	P16104;Q8IUE6;Q99878;Q93077;Q16777;Q9BTM1;P04908	Q16777	H2AFX;HIST2H2AB;HIST1H2AJ;HIST1H2AH;HIST1H2AG;HIST1H2AC;HIST2H2AC;HIST2H2AA3;H2AFJ;HIST1H2AB	Histone H2AX;Histone H2A type 2-B;Histone H2A type 1-J;Histone H2A type 1-H;Histone H2A type 1;Histone H2A type 1-C;Histone H2A type 2-C;Histone H2A type 2-A;Histone H2A.J;Histone H2A type 1-B/E	Forward	574.02	3	573.681	1718.02	NA	-0.14889	-8.5414e-05	NA	NA	6.9877e-56	3	184.96	161.44	NA	NA	NA	NA	NA
AGLQFPVGRVHRLLR	15	0	Unmodified	_AGLQFPVGRVHRLLR_	2	P16104;Q8IUE6;Q99878;Q96KK5;P0C0S8;Q93077;Q16777;Q6FI13;Q9BTM1;Q9BTM1-2;P04908	P16104;Q8IUE6;Q99878;Q93077;Q16777;Q9BTM1;P04908	Q16777	H2AFX;HIST2H2AB;HIST1H2AJ;HIST1H2AH;HIST1H2AG;HIST1H2AC;HIST2H2AC;HIST2H2AA3;H2AFJ;HIST1H2AB	Histone H2AX;Histone H2A type 2-B;Histone H2A type 1-J;Histone H2A type 1-H;Histone H2A type 1;Histone H2A type 1-C;Histone H2A type 2-C;Histone H2A type 2-A;Histone H2A.J;Histone H2A type 1-B/E	Forward	860.02	2	860.018	1718.02	NA	-0.38902	-0.00033457	NA	NA	1.2403e-45	2	179.43	165.68	NA	NA	NA	NA	NA
AGLQFPVGRVHRLLR	15	0	Unmodified	_AGLQFPVGRVHRLLR_	2	P16104;Q8IUE6;Q99878;Q96KK5;P0C0S8;Q93077;Q16777;Q6FI13;Q9BTM1;Q9BTM1-2;P04908	P16104;Q8IUE6;Q99878;Q93077;Q16777;Q9BTM1;P04908	Q16777	H2AFX;HIST2H2AB;HIST1H2AJ;HIST1H2AH;HIST1H2AG;HIST1H2AC;HIST2H2AC;HIST2H2AA3;H2AFJ;HIST1H2AB	Histone H2AX;Histone H2A type 2-B;Histone H2A type 1-J;Histone H2A type 1-H;Histone H2A type 1;Histone H2A type 1-C;Histone H2A type 2-C;Histone H2A type 2-A;Histone H2A.J;Histone H2A type 1-B/E	Forward	574.014	3	573.681	1718.02	NA	-0.3373	-0.0001935	NA	NA	0.00053594	1	59.227	49.537	NA	NA	NA	NA	NA
AGLQFPVGRVHRLLR	15	0	Unmodified	_AGLQFPVGRVHRLLR_	2	P16104;Q8IUE6;Q99878;Q96KK5;P0C0S8;Q93077;Q16777;Q6FI13;Q9BTM1;Q9BTM1-2;P04908	P16104;Q8IUE6;Q99878;Q93077;Q16777;Q9BTM1;P04908	Q16777	H2AFX;HIST2H2AB;HIST1H2AJ;HIST1H2AH;HIST1H2AG;HIST1H2AC;HIST2H2AC;HIST2H2AA3;H2AFJ;HIST1H2AB	Histone H2AX;Histone H2A type 2-B;Histone H2A type 1-J;Histone H2A type 1-H;Histone H2A type 1;Histone H2A type 1-C;Histone H2A type 2-C;Histone H2A type 2-A;Histone H2A.J;Histone H2A type 1-B/E	Forward	573.682	3	573.681	1718.02	NA	-0.43204	-0.00024785	NA	NA	1.3762e-10	1	101.53	86.939	NA	NA	NA	NA	NA
AGLQFPVGRVHRLLR	15	0	Unmodified	_AGLQFPVGRVHRLLR_	2	P16104;Q8IUE6;Q99878;Q96KK5;P0C0S8;Q93077;Q16777;Q6FI13;Q9BTM1;Q9BTM1-2;P04908	P16104;Q8IUE6;Q99878;Q93077;Q16777;Q9BTM1;P04908	Q16777	H2AFX;HIST2H2AB;HIST1H2AJ;HIST1H2AH;HIST1H2AG;HIST1H2AC;HIST2H2AC;HIST2H2AA3;H2AFJ;HIST1H2AB	Histone H2AX;Histone H2A type 2-B;Histone H2A type 1-J;Histone H2A type 1-H;Histone H2A type 1;Histone H2A type 1-C;Histone H2A type 2-C;Histone H2A type 2-A;Histone H2A.J;Histone H2A type 1-B/E	Forward	430.763	4	430.513	1718.02	NA	-0.15949	-6.8661e-05	NA	NA	1.1368e-24	2	148.96	130.72	NA	NA	NA	NA	NA
AGLQFPVGRVHRLLR	15	0	Unmodified	_AGLQFPVGRVHRLLR_	2	P16104;Q8IUE6;Q99878;Q96KK5;P0C0S8;Q93077;Q16777;Q6FI13;Q9BTM1;Q9BTM1-2;P04908	P16104;Q8IUE6;Q99878;Q93077;Q16777;Q9BTM1;P04908	Q16777	H2AFX;HIST2H2AB;HIST1H2AJ;HIST1H2AH;HIST1H2AG;HIST1H2AC;HIST2H2AC;HIST2H2AA3;H2AFJ;HIST1H2AB	Histone H2AX;Histone H2A type 2-B;Histone H2A type 1-J;Histone H2A type 1-H;Histone H2A type 1;Histone H2A type 1-C;Histone H2A type 2-C;Histone H2A type 2-A;Histone H2A.J;Histone H2A type 1-B/E	Forward	344.813	5	344.612	1718.02	NA	0.29316	0.00010103	NA	NA	6.1971e-20	1	132.79	126.52	NA	NA	NA	NA	NA
AGLQFPVGRVHRLLR	15	0	Unmodified	_AGLQFPVGRVHRLLR_	2	P16104;Q8IUE6;Q99878;Q96KK5;P0C0S8;Q93077;Q16777;Q6FI13;Q9BTM1;Q9BTM1-2;P04908	P16104;Q8IUE6;Q99878;Q93077;Q16777;Q9BTM1;P04908	Q16777	H2AFX;HIST2H2AB;HIST1H2AJ;HIST1H2AH;HIST1H2AG;HIST1H2AC;HIST2H2AC;HIST2H2AA3;H2AFJ;HIST1H2AB	Histone H2AX;Histone H2A type 2-B;Histone H2A type 1-J;Histone H2A type 1-H;Histone H2A type 1;Histone H2A type 1-C;Histone H2A type 2-C;Histone H2A type 2-A;Histone H2A.J;Histone H2A type 1-B/E	Forward	574.016	3	573.681	1718.02	NA	0.39909	0.00022895	NA	NA	2.6481e-07	2	90.412	84.296	NA	NA	NA	NA	NA
AGLQFPVGRVHRLLR	15	0	Unmodified	_AGLQFPVGRVHRLLR_	2	P16104;Q8IUE6;Q99878;Q96KK5;P0C0S8;Q93077;Q16777;Q6FI13;Q9BTM1;Q9BTM1-2;P04908	P16104;Q8IUE6;Q99878;Q93077;Q16777;Q9BTM1;P04908	Q16777	H2AFX;HIST2H2AB;HIST1H2AJ;HIST1H2AH;HIST1H2AG;HIST1H2AC;HIST2H2AC;HIST2H2AA3;H2AFJ;HIST1H2AB	Histone H2AX;Histone H2A type 2-B;Histone H2A type 1-J;Histone H2A type 1-H;Histone H2A type 1;Histone H2A type 1-C;Histone H2A type 2-C;Histone H2A type 2-A;Histone H2A.J;Histone H2A type 1-B/E	Forward	574.018	3	573.681	1718.02	NA	1.783	0.0010229	NA	NA	0.00013661	1	70.889	61.043	NA	NA	NA	NA	NA
AGLQFPVGRVHRLLR	15	0	Unmodified	_AGLQFPVGRVHRLLR_	2	P16104;Q8IUE6;Q99878;Q96KK5;P0C0S8;Q93077;Q16777;Q6FI13;Q9BTM1;Q9BTM1-2;P04908	P16104;Q8IUE6;Q99878;Q93077;Q16777;Q9BTM1;P04908	Q16777	H2AFX;HIST2H2AB;HIST1H2AJ;HIST1H2AH;HIST1H2AG;HIST1H2AC;HIST2H2AC;HIST2H2AA3;H2AFJ;HIST1H2AB	Histone H2AX;Histone H2A type 2-B;Histone H2A type 1-J;Histone H2A type 1-H;Histone H2A type 1;Histone H2A type 1-C;Histone H2A type 2-C;Histone H2A type 2-A;Histone H2A.J;Histone H2A type 1-B/E	Forward	574.016	3	573.681	1718.02	NA	NA	NA	NA	NA	7.6196e-05	1	51.726	46.011	NA	NA	NA	NA	NA
AGLQFPVGRVHRLLR	15	0	Unmodified	_AGLQFPVGRVHRLLR_	2	P16104;Q8IUE6;Q99878;Q96KK5;P0C0S8;Q93077;Q16777;Q6FI13;Q9BTM1;Q9BTM1-2;P04908	P16104;Q8IUE6;Q99878;Q93077;Q16777;Q9BTM1;P04908	Q16777	H2AFX;HIST2H2AB;HIST1H2AJ;HIST1H2AH;HIST1H2AG;HIST1H2AC;HIST2H2AC;HIST2H2AA3;H2AFJ;HIST1H2AB	Histone H2AX;Histone H2A type 2-B;Histone H2A type 1-J;Histone H2A type 1-H;Histone H2A type 1;Histone H2A type 1-C;Histone H2A type 2-C;Histone H2A type 2-A;Histone H2A.J;Histone H2A type 1-B/E	Reverse	573.68	3	573.681	1718.02	NA	-0.34059	-0.00019539	NA	NA	0.00017325	4	69.03	59.339	NA	NA	NA	NA	NA
AGLQFPVGRVHRLLR	15	0	Unmodified	_AGLQFPVGRVHRLLR_	2	P16104;Q8IUE6;Q99878;Q96KK5;P0C0S8;Q93077;Q16777;Q6FI13;Q9BTM1;Q9BTM1-2;P04908	P16104;Q8IUE6;Q99878;Q93077;Q16777;Q9BTM1;P04908	Q16777	H2AFX;HIST2H2AB;HIST1H2AJ;HIST1H2AH;HIST1H2AG;HIST1H2AC;HIST2H2AC;HIST2H2AA3;H2AFJ;HIST1H2AB	Histone H2AX;Histone H2A type 2-B;Histone H2A type 1-J;Histone H2A type 1-H;Histone H2A type 1;Histone H2A type 1-C;Histone H2A type 2-C;Histone H2A type 2-A;Histone H2A.J;Histone H2A type 1-B/E	Reverse	574.014	3	573.681	1718.02	NA	-0.16269	-9.3333e-05	NA	NA	0.00053594	1	59.227	52.75	NA	NA	NA	NA	NA
AGLQFPVGRVHRLLR	15	0	Unmodified	_AGLQFPVGRVHRLLR_	2	P16104;Q8IUE6;Q99878;Q96KK5;P0C0S8;Q93077;Q16777;Q6FI13;Q9BTM1;Q9BTM1-2;P04908	P16104;Q8IUE6;Q99878;Q93077;Q16777;Q9BTM1;P04908	Q16777	H2AFX;HIST2H2AB;HIST1H2AJ;HIST1H2AH;HIST1H2AG;HIST1H2AC;HIST2H2AC;HIST2H2AA3;H2AFJ;HIST1H2AB	Histone H2AX;Histone H2A type 2-B;Histone H2A type 1-J;Histone H2A type 1-H;Histone H2A type 1;Histone H2A type 1-C;Histone H2A type 2-C;Histone H2A type 2-A;Histone H2A.J;Histone H2A type 1-B/E	Reverse	574.015	3	573.681	1718.02	NA	-1.0283	-0.00058993	NA	NA	7.8594e-17	2	122.64	108.65	NA	NA	NA	NA	NA
AGLQFPVGRVHRLLR	15	0	Unmodified	_AGLQFPVGRVHRLLR_	2	P16104;Q8IUE6;Q99878;Q96KK5;P0C0S8;Q93077;Q16777;Q6FI13;Q9BTM1;Q9BTM1-2;P04908	P16104;Q8IUE6;Q99878;Q93077;Q16777;Q9BTM1;P04908	Q16777	H2AFX;HIST2H2AB;HIST1H2AJ;HIST1H2AH;HIST1H2AG;HIST1H2AC;HIST2H2AC;HIST2H2AA3;H2AFJ;HIST1H2AB	Histone H2AX;Histone H2A type 2-B;Histone H2A type 1-J;Histone H2A type 1-H;Histone H2A type 1;Histone H2A type 1-C;Histone H2A type 2-C;Histone H2A type 2-A;Histone H2A.J;Histone H2A type 1-B/E	Reverse	430.763	4	430.513	1718.02	NA	-0.3911	-0.00016837	NA	NA	1.01e-30	2	160.38	146.39	NA	NA	NA	NA	NA
AGLQFPVGRVHRLLR	15	0	Unmodified	_AGLQFPVGRVHRLLR_	2	P16104;Q8IUE6;Q99878;Q96KK5;P0C0S8;Q93077;Q16777;Q6FI13;Q9BTM1;Q9BTM1-2;P04908	P16104;Q8IUE6;Q99878;Q93077;Q16777;Q9BTM1;P04908	Q16777	H2AFX;HIST2H2AB;HIST1H2AJ;HIST1H2AH;HIST1H2AG;HIST1H2AC;HIST2H2AC;HIST2H2AA3;H2AFJ;HIST1H2AB	Histone H2AX;Histone H2A type 2-B;Histone H2A type 1-J;Histone H2A type 1-H;Histone H2A type 1;Histone H2A type 1-C;Histone H2A type 2-C;Histone H2A type 2-A;Histone H2A.J;Histone H2A type 1-B/E	Reverse	573.681	3	573.681	1718.02	NA	0.13398	7.6863e-05	NA	NA	0.00053594	1	59.227	55.989	NA	NA	NA	NA	NA
AGLQFPVGRVHRLLR	15	0	Unmodified	_AGLQFPVGRVHRLLR_	2	P16104;Q8IUE6;Q99878;Q96KK5;P0C0S8;Q93077;Q16777;Q6FI13;Q9BTM1;Q9BTM1-2;P04908	P16104;Q8IUE6;Q99878;Q93077;Q16777;Q9BTM1;P04908	Q16777	H2AFX;HIST2H2AB;HIST1H2AJ;HIST1H2AH;HIST1H2AG;HIST1H2AC;HIST2H2AC;HIST2H2AA3;H2AFJ;HIST1H2AB	Histone H2AX;Histone H2A type 2-B;Histone H2A type 1-J;Histone H2A type 1-H;Histone H2A type 1;Histone H2A type 1-C;Histone H2A type 2-C;Histone H2A type 2-A;Histone H2A.J;Histone H2A type 1-B/E	Reverse	573.682	3	573.681	1718.02	NA	0.80019	0.00045906	NA	NA	0.00098039	1	51.726	45.609	NA	NA	NA	NA	NA
AGLQFPVGRVHRLLR	15	0	Unmodified	_AGLQFPVGRVHRLLR_	2	P16104;Q8IUE6;Q99878;Q96KK5;P0C0S8;Q93077;Q16777;Q6FI13;Q9BTM1;Q9BTM1-2;P04908	P16104;Q8IUE6;Q99878;Q93077;Q16777;Q9BTM1;P04908	Q16777	H2AFX;HIST2H2AB;HIST1H2AJ;HIST1H2AH;HIST1H2AG;HIST1H2AC;HIST2H2AC;HIST2H2AA3;H2AFJ;HIST1H2AB	Histone H2AX;Histone H2A type 2-B;Histone H2A type 1-J;Histone H2A type 1-H;Histone H2A type 1;Histone H2A type 1-C;Histone H2A type 2-C;Histone H2A type 2-A;Histone H2A.J;Histone H2A type 1-B/E	Reverse	573.681	3	573.681	1718.02	NA	NA	NA	NA	NA	7.6196e-05	1	51.726	42.929	NA	NA	NA	NA	NA
AGLQFPVGRVHRLLR	15	0	Unmodified	_AGLQFPVGRVHRLLR_	2	P16104;Q8IUE6;Q99878;Q96KK5;P0C0S8;Q93077;Q16777;Q6FI13;Q9BTM1;Q9BTM1-2;P04908	P16104;Q8IUE6;Q99878;Q93077;Q16777;Q9BTM1;P04908	Q16777	H2AFX;HIST2H2AB;HIST1H2AJ;HIST1H2AH;HIST1H2AG;HIST1H2AC;HIST2H2AC;HIST2H2AA3;H2AFJ;HIST1H2AB	Histone H2AX;Histone H2A type 2-B;Histone H2A type 1-J;Histone H2A type 1-H;Histone H2A type 1;Histone H2A type 1-C;Histone H2A type 2-C;Histone H2A type 2-A;Histone H2A.J;Histone H2A type 1-B/E	Reverse	574.015	3	573.681	1718.02	NA	0.14241	8.1699e-05	NA	NA	0.00019362	1	67.997	58.734	NA	NA	NA	NA	NA
AGLQFPVGRVHRLLR	15	0	Unmodified	_AGLQFPVGRVHRLLR_	2	P16104;Q8IUE6;Q99878;Q96KK5;P0C0S8;Q93077;Q16777;Q6FI13;Q9BTM1;Q9BTM1-2;P04908	P16104;Q8IUE6;Q99878;Q93077;Q16777;Q9BTM1;P04908	Q16777	H2AFX;HIST2H2AB;HIST1H2AJ;HIST1H2AH;HIST1H2AG;HIST1H2AC;HIST2H2AC;HIST2H2AA3;H2AFJ;HIST1H2AB	Histone H2AX;Histone H2A type 2-B;Histone H2A type 1-J;Histone H2A type 1-H;Histone H2A type 1;Histone H2A type 1-C;Histone H2A type 2-C;Histone H2A type 2-A;Histone H2A.J;Histone H2A type 1-B/E	Reverse	573.681	3	573.681	1718.02	NA	-0.043743	-2.5094e-05	NA	NA	0.00074351	1	55.724	46.25	NA	NA	NA	NA	NA
AGLQFPVGRVHRLLR	15	0	Unmodified	_AGLQFPVGRVHRLLR_	2	P16104;Q8IUE6;Q99878;Q96KK5;P0C0S8;Q93077;Q16777;Q6FI13;Q9BTM1;Q9BTM1-2;P04908	P16104;Q8IUE6;Q99878;Q93077;Q16777;Q9BTM1;P04908	Q16777	H2AFX;HIST2H2AB;HIST1H2AJ;HIST1H2AH;HIST1H2AG;HIST1H2AC;HIST2H2AC;HIST2H2AA3;H2AFJ;HIST1H2AB	Histone H2AX;Histone H2A type 2-B;Histone H2A type 1-J;Histone H2A type 1-H;Histone H2A type 1;Histone H2A type 1-C;Histone H2A type 2-C;Histone H2A type 2-A;Histone H2A.J;Histone H2A type 1-B/E	Forward	573.68	3	573.681	1718.02	NA	-2.0235	-0.0011608	NA	NA	1.0416e-19	2	129.37	114.94	NA	NA	NA	NA	NA
AGLQFPVGRVHRLLR	15	0	Unmodified	_AGLQFPVGRVHRLLR_	2	P16104;Q8IUE6;Q99878;Q96KK5;P0C0S8;Q93077;Q16777;Q6FI13;Q9BTM1;Q9BTM1-2;P04908	P16104;Q8IUE6;Q99878;Q93077;Q16777;Q9BTM1;P04908	Q16777	H2AFX;HIST2H2AB;HIST1H2AJ;HIST1H2AH;HIST1H2AG;HIST1H2AC;HIST2H2AC;HIST2H2AA3;H2AFJ;HIST1H2AB	Histone H2AX;Histone H2A type 2-B;Histone H2A type 1-J;Histone H2A type 1-H;Histone H2A type 1;Histone H2A type 1-C;Histone H2A type 2-C;Histone H2A type 2-A;Histone H2A.J;Histone H2A type 1-B/E	Forward	573.681	3	573.681	1718.02	NA	-1.0584	-0.00060718	NA	NA	0.00019362	1	67.997	57.751	NA	NA	NA	NA	NA
AGLQFPVGRVHRLLR	15	0	Unmodified	_AGLQFPVGRVHRLLR_	2	P16104;Q8IUE6;Q99878;Q96KK5;P0C0S8;Q93077;Q16777;Q6FI13;Q9BTM1;Q9BTM1-2;P04908	P16104;Q8IUE6;Q99878;Q93077;Q16777;Q9BTM1;P04908	Q16777	H2AFX;HIST2H2AB;HIST1H2AJ;HIST1H2AH;HIST1H2AG;HIST1H2AC;HIST2H2AC;HIST2H2AA3;H2AFJ;HIST1H2AB	Histone H2AX;Histone H2A type 2-B;Histone H2A type 1-J;Histone H2A type 1-H;Histone H2A type 1;Histone H2A type 1-C;Histone H2A type 2-C;Histone H2A type 2-A;Histone H2A.J;Histone H2A type 1-B/E	Forward	573.682	3	573.681	1718.02	NA	NA	NA	NA	NA	5.7196e-09	1	85.554	70.98	NA	NA	NA	NA	NA
AGLQFPVGRVHRLLR	15	0	Unmodified	_AGLQFPVGRVHRLLR_	2	P16104;Q8IUE6;Q99878;Q96KK5;P0C0S8;Q93077;Q16777;Q6FI13;Q9BTM1;Q9BTM1-2;P04908	P16104;Q8IUE6;Q99878;Q93077;Q16777;Q9BTM1;P04908	Q16777	H2AFX;HIST2H2AB;HIST1H2AJ;HIST1H2AH;HIST1H2AG;HIST1H2AC;HIST2H2AC;HIST2H2AA3;H2AFJ;HIST1H2AB	Histone H2AX;Histone H2A type 2-B;Histone H2A type 1-J;Histone H2A type 1-H;Histone H2A type 1;Histone H2A type 1-C;Histone H2A type 2-C;Histone H2A type 2-A;Histone H2A.J;Histone H2A type 1-B/E	Forward	573.682	3	573.681	1718.02	NA	NA	NA	NA	NA	0.00032496	1	44.511	37.908	NA	NA	NA	NA	NA
AGLQFPVGRVHRLLR	15	0	Unmodified	_AGLQFPVGRVHRLLR_	2	P16104;Q8IUE6;Q99878;Q96KK5;P0C0S8;Q93077;Q16777;Q6FI13;Q9BTM1;Q9BTM1-2;P04908	P16104;Q8IUE6;Q99878;Q93077;Q16777;Q9BTM1;P04908	Q16777	H2AFX;HIST2H2AB;HIST1H2AJ;HIST1H2AH;HIST1H2AG;HIST1H2AC;HIST2H2AC;HIST2H2AA3;H2AFJ;HIST1H2AB	Histone H2AX;Histone H2A type 2-B;Histone H2A type 1-J;Histone H2A type 1-H;Histone H2A type 1;Histone H2A type 1-C;Histone H2A type 2-C;Histone H2A type 2-A;Histone H2A.J;Histone H2A type 1-B/E	Forward	573.68	3	573.681	1718.02	NA	NA	NA	NA	NA	8.4291e-05	1	50.897	45.002	NA	NA	NA	NA	NA
AGLQFPVGRVHRLLR	15	0	Unmodified	_AGLQFPVGRVHRLLR_	2	P16104;Q8IUE6;Q99878;Q96KK5;P0C0S8;Q93077;Q16777;Q6FI13;Q9BTM1;Q9BTM1-2;P04908	P16104;Q8IUE6;Q99878;Q93077;Q16777;Q9BTM1;P04908	Q16777	H2AFX;HIST2H2AB;HIST1H2AJ;HIST1H2AH;HIST1H2AG;HIST1H2AC;HIST2H2AC;HIST2H2AA3;H2AFJ;HIST1H2AB	Histone H2AX;Histone H2A type 2-B;Histone H2A type 1-J;Histone H2A type 1-H;Histone H2A type 1;Histone H2A type 1-C;Histone H2A type 2-C;Histone H2A type 2-A;Histone H2A.J;Histone H2A type 1-B/E	Forward	573.681	3	573.681	1718.02	NA	-0.87138	-0.00049989	NA	NA	5.2185e-17	1	124.07	114.38	NA	NA	NA	NA	NA
AGLQFPVGRVHRLLR	15	0	Unmodified	_AGLQFPVGRVHRLLR_	2	P16104;Q8IUE6;Q99878;Q96KK5;P0C0S8;Q93077;Q16777;Q6FI13;Q9BTM1;Q9BTM1-2;P04908	P16104;Q8IUE6;Q99878;Q93077;Q16777;Q9BTM1;P04908	Q16777	H2AFX;HIST2H2AB;HIST1H2AJ;HIST1H2AH;HIST1H2AG;HIST1H2AC;HIST2H2AC;HIST2H2AA3;H2AFJ;HIST1H2AB	Histone H2AX;Histone H2A type 2-B;Histone H2A type 1-J;Histone H2A type 1-H;Histone H2A type 1;Histone H2A type 1-C;Histone H2A type 2-C;Histone H2A type 2-A;Histone H2A.J;Histone H2A type 1-B/E	Forward	430.512	4	430.513	1718.02	NA	-0.4396	-0.00018925	NA	NA	1.01e-30	2	160.38	146.39	NA	NA	NA	NA	NA
AGLQFPVGRVHRLLR	15	0	Unmodified	_AGLQFPVGRVHRLLR_	2	P16104;Q8IUE6;Q99878;Q96KK5;P0C0S8;Q93077;Q16777;Q6FI13;Q9BTM1;Q9BTM1-2;P04908	P16104;Q8IUE6;Q99878;Q93077;Q16777;Q9BTM1;P04908	Q16777	H2AFX;HIST2H2AB;HIST1H2AJ;HIST1H2AH;HIST1H2AG;HIST1H2AC;HIST2H2AC;HIST2H2AA3;H2AFJ;HIST1H2AB	Histone H2AX;Histone H2A type 2-B;Histone H2A type 1-J;Histone H2A type 1-H;Histone H2A type 1;Histone H2A type 1-C;Histone H2A type 2-C;Histone H2A type 2-A;Histone H2A.J;Histone H2A type 1-B/E	Forward	344.611	5	344.612	1718.02	NA	-0.30417	-0.00010482	NA	NA	3.6258e-24	2	141.13	134.85	NA	NA	NA	NA	NA
AGLQFPVGRVHRLLR	15	0	Unmodified	_AGLQFPVGRVHRLLR_	2	P16104;Q8IUE6;Q99878;Q96KK5;P0C0S8;Q93077;Q16777;Q6FI13;Q9BTM1;Q9BTM1-2;P04908	P16104;Q8IUE6;Q99878;Q93077;Q16777;Q9BTM1;P04908	Q16777	H2AFX;HIST2H2AB;HIST1H2AJ;HIST1H2AH;HIST1H2AG;HIST1H2AC;HIST2H2AC;HIST2H2AA3;H2AFJ;HIST1H2AB	Histone H2AX;Histone H2A type 2-B;Histone H2A type 1-J;Histone H2A type 1-H;Histone H2A type 1;Histone H2A type 1-C;Histone H2A type 2-C;Histone H2A type 2-A;Histone H2A.J;Histone H2A type 1-B/E	Forward	574.016	3	573.681	1718.02	NA	0.31286	0.00017948	NA	NA	2.0155e-05	1	80.96	67.258	NA	NA	NA	NA	NA
AGLQFPVGRVHRLLR	15	0	Unmodified	_AGLQFPVGRVHRLLR_	2	P16104;Q8IUE6;Q99878;Q96KK5;P0C0S8;Q93077;Q16777;Q6FI13;Q9BTM1;Q9BTM1-2;P04908	P16104;Q8IUE6;Q99878;Q93077;Q16777;Q9BTM1;P04908	Q16777	H2AFX;HIST2H2AB;HIST1H2AJ;HIST1H2AH;HIST1H2AG;HIST1H2AC;HIST2H2AC;HIST2H2AA3;H2AFJ;HIST1H2AB	Histone H2AX;Histone H2A type 2-B;Histone H2A type 1-J;Histone H2A type 1-H;Histone H2A type 1;Histone H2A type 1-C;Histone H2A type 2-C;Histone H2A type 2-A;Histone H2A.J;Histone H2A type 1-B/E	Forward	573.681	3	573.681	1718.02	NA	0.61796	0.00035451	NA	NA	5.5801e-05	1	74.987	69.776	NA	NA	NA	NA	NA
AGLQFPVGRVHRLLR	15	0	Unmodified	_AGLQFPVGRVHRLLR_	2	P16104;Q8IUE6;Q99878;Q96KK5;P0C0S8;Q93077;Q16777;Q6FI13;Q9BTM1;Q9BTM1-2;P04908	P16104;Q8IUE6;Q99878;Q93077;Q16777;Q9BTM1;P04908	Q16777	H2AFX;HIST2H2AB;HIST1H2AJ;HIST1H2AH;HIST1H2AG;HIST1H2AC;HIST2H2AC;HIST2H2AA3;H2AFJ;HIST1H2AB	Histone H2AX;Histone H2A type 2-B;Histone H2A type 1-J;Histone H2A type 1-H;Histone H2A type 1;Histone H2A type 1-C;Histone H2A type 2-C;Histone H2A type 2-A;Histone H2A.J;Histone H2A type 1-B/E	Forward	573.681	3	573.681	1718.02	NA	0.83855	0.00048106	NA	NA	0.00093003	1	52.576	48.078	NA	NA	NA	NA	NA
AGLQFPVGRVHRLLR	15	0	Unmodified	_AGLQFPVGRVHRLLR_	2	P16104;Q8IUE6;Q99878;Q96KK5;P0C0S8;Q93077;Q16777;Q6FI13;Q9BTM1;Q9BTM1-2;P04908	P16104;Q8IUE6;Q99878;Q93077;Q16777;Q9BTM1;P04908	Q16777	H2AFX;HIST2H2AB;HIST1H2AJ;HIST1H2AH;HIST1H2AG;HIST1H2AC;HIST2H2AC;HIST2H2AA3;H2AFJ;HIST1H2AB	Histone H2AX;Histone H2A type 2-B;Histone H2A type 1-J;Histone H2A type 1-H;Histone H2A type 1;Histone H2A type 1-C;Histone H2A type 2-C;Histone H2A type 2-A;Histone H2A.J;Histone H2A type 1-B/E	Forward	574.017	3	573.681	1718.02	NA	0.12299	7.0559e-05	NA	NA	0.00098039	1	51.726	45.609	NA	NA	NA	NA	NA
AGLQFPVGRVHRLLR	15	0	Unmodified	_AGLQFPVGRVHRLLR_	2	P16104;Q8IUE6;Q99878;Q96KK5;P0C0S8;Q93077;Q16777;Q6FI13;Q9BTM1;Q9BTM1-2;P04908	P16104;Q8IUE6;Q99878;Q93077;Q16777;Q9BTM1;P04908	Q16777	H2AFX;HIST2H2AB;HIST1H2AJ;HIST1H2AH;HIST1H2AG;HIST1H2AC;HIST2H2AC;HIST2H2AA3;H2AFJ;HIST1H2AB	Histone H2AX;Histone H2A type 2-B;Histone H2A type 1-J;Histone H2A type 1-H;Histone H2A type 1;Histone H2A type 1-C;Histone H2A type 2-C;Histone H2A type 2-A;Histone H2A.J;Histone H2A type 1-B/E	Forward	573.681	3	573.681	1718.02	NA	0.27304	0.00015664	NA	NA	0.0005897	1	58.32	48.568	NA	NA	NA	NA	NA
AGLQFPVGRVHRLLR	15	0	Unmodified	_AGLQFPVGRVHRLLR_	2	P16104;Q8IUE6;Q99878;Q96KK5;P0C0S8;Q93077;Q16777;Q6FI13;Q9BTM1;Q9BTM1-2;P04908	P16104;Q8IUE6;Q99878;Q93077;Q16777;Q9BTM1;P04908	Q16777	H2AFX;HIST2H2AB;HIST1H2AJ;HIST1H2AH;HIST1H2AG;HIST1H2AC;HIST2H2AC;HIST2H2AA3;H2AFJ;HIST1H2AB	Histone H2AX;Histone H2A type 2-B;Histone H2A type 1-J;Histone H2A type 1-H;Histone H2A type 1;Histone H2A type 1-C;Histone H2A type 2-C;Histone H2A type 2-A;Histone H2A.J;Histone H2A type 1-B/E	Forward	573.681	3	573.681	1718.02	NA	0.020137	1.1552e-05	NA	NA	7.6704e-05	3	73.927	64.453	NA	NA	NA	NA	NA
AGLQFPVGRVHRLLR	15	0	Unmodified	_AGLQFPVGRVHRLLR_	2	P16104;Q8IUE6;Q99878;Q96KK5;P0C0S8;Q93077;Q16777;Q6FI13;Q9BTM1;Q9BTM1-2;P04908	P16104;Q8IUE6;Q99878;Q93077;Q16777;Q9BTM1;P04908	Q16777	H2AFX;HIST2H2AB;HIST1H2AJ;HIST1H2AH;HIST1H2AG;HIST1H2AC;HIST2H2AC;HIST2H2AA3;H2AFJ;HIST1H2AB	Histone H2AX;Histone H2A type 2-B;Histone H2A type 1-J;Histone H2A type 1-H;Histone H2A type 1;Histone H2A type 1-C;Histone H2A type 2-C;Histone H2A type 2-A;Histone H2A.J;Histone H2A type 1-B/E	Forward	573.681	3	573.681	1718.02	NA	0.18972	0.00010884	NA	NA	0.000268	2	64.224	50.588	NA	NA	NA	NA	NA
AGLQFPVGRVHRLLR	15	0	Unmodified	_AGLQFPVGRVHRLLR_	2	P16104;Q8IUE6;Q99878;Q96KK5;P0C0S8;Q93077;Q16777;Q6FI13;Q9BTM1;Q9BTM1-2;P04908	P16104;Q8IUE6;Q99878;Q93077;Q16777;Q9BTM1;P04908	Q16777	H2AFX;HIST2H2AB;HIST1H2AJ;HIST1H2AH;HIST1H2AG;HIST1H2AC;HIST2H2AC;HIST2H2AA3;H2AFJ;HIST1H2AB	Histone H2AX;Histone H2A type 2-B;Histone H2A type 1-J;Histone H2A type 1-H;Histone H2A type 1;Histone H2A type 1-C;Histone H2A type 2-C;Histone H2A type 2-A;Histone H2A.J;Histone H2A type 1-B/E	Forward	573.682	3	573.681	1718.02	NA	0.13408	7.692e-05	NA	NA	0.00098039	1	51.726	44.877	NA	NA	NA	NA	NA
AGLQFPVGRVHRLLR	15	0	Unmodified	_AGLQFPVGRVHRLLR_	2	P16104;Q8IUE6;Q99878;Q96KK5;P0C0S8;Q93077;Q16777;Q6FI13;Q9BTM1;Q9BTM1-2;P04908	P16104;Q8IUE6;Q99878;Q93077;Q16777;Q9BTM1;P04908	Q16777	H2AFX;HIST2H2AB;HIST1H2AJ;HIST1H2AH;HIST1H2AG;HIST1H2AC;HIST2H2AC;HIST2H2AA3;H2AFJ;HIST1H2AB	Histone H2AX;Histone H2A type 2-B;Histone H2A type 1-J;Histone H2A type 1-H;Histone H2A type 1;Histone H2A type 1-C;Histone H2A type 2-C;Histone H2A type 2-A;Histone H2A.J;Histone H2A type 1-B/E	Forward	573.681	3	573.681	1718.02	NA	NA	NA	NA	NA	6.6032e-07	1	74.987	63.728	NA	NA	NA	NA	NA
AGLQFPVGRVHRLLR	15	0	Unmodified	_AGLQFPVGRVHRLLR_	2	P16104;Q8IUE6;Q99878;Q96KK5;P0C0S8;Q93077;Q16777;Q6FI13;Q9BTM1;Q9BTM1-2;P04908	P16104;Q8IUE6;Q99878;Q93077;Q16777;Q9BTM1;P04908	Q16777	H2AFX;HIST2H2AB;HIST1H2AJ;HIST1H2AH;HIST1H2AG;HIST1H2AC;HIST2H2AC;HIST2H2AA3;H2AFJ;HIST1H2AB	Histone H2AX;Histone H2A type 2-B;Histone H2A type 1-J;Histone H2A type 1-H;Histone H2A type 1;Histone H2A type 1-C;Histone H2A type 2-C;Histone H2A type 2-A;Histone H2A.J;Histone H2A type 1-B/E	Forward	573.681	3	573.681	1718.02	NA	NA	NA	NA	NA	0.00040315	1	43.761	38.22	NA	NA	NA	NA	NA
AGLQFPVGRVHRLLR	15	0	Unmodified	_AGLQFPVGRVHRLLR_	2	P16104;Q8IUE6;Q99878;Q96KK5;P0C0S8;Q93077;Q16777;Q6FI13;Q9BTM1;Q9BTM1-2;P04908	P16104;Q8IUE6;Q99878;Q93077;Q16777;Q9BTM1;P04908	Q16777	H2AFX;HIST2H2AB;HIST1H2AJ;HIST1H2AH;HIST1H2AG;HIST1H2AC;HIST2H2AC;HIST2H2AA3;H2AFJ;HIST1H2AB	Histone H2AX;Histone H2A type 2-B;Histone H2A type 1-J;Histone H2A type 1-H;Histone H2A type 1;Histone H2A type 1-C;Histone H2A type 2-C;Histone H2A type 2-A;Histone H2A.J;Histone H2A type 1-B/E	Forward	573.681	3	573.681	1718.02	NA	-0.29056	-0.00016669	NA	NA	0.0002135	1	66.989	61.026	NA	NA	NA	NA	NA
AGLQFPVGRVHRLLR	15	0	Unmodified	_AGLQFPVGRVHRLLR_	2	P16104;Q8IUE6;Q99878;Q96KK5;P0C0S8;Q93077;Q16777;Q6FI13;Q9BTM1;Q9BTM1-2;P04908	P16104;Q8IUE6;Q99878;Q93077;Q16777;Q9BTM1;P04908	Q16777	H2AFX;HIST2H2AB;HIST1H2AJ;HIST1H2AH;HIST1H2AG;HIST1H2AC;HIST2H2AC;HIST2H2AA3;H2AFJ;HIST1H2AB	Histone H2AX;Histone H2A type 2-B;Histone H2A type 1-J;Histone H2A type 1-H;Histone H2A type 1;Histone H2A type 1-C;Histone H2A type 2-C;Histone H2A type 2-A;Histone H2A.J;Histone H2A type 1-B/E	Reverse	573.68	3	573.681	1718.02	NA	-0.56464	-0.00032392	NA	NA	1.4517e-05	7	83.204	73.513	NA	NA	NA	NA	NA
AGLQFPVGRVHRLLR	15	0	Unmodified	_AGLQFPVGRVHRLLR_	2	P16104;Q8IUE6;Q99878;Q96KK5;P0C0S8;Q93077;Q16777;Q6FI13;Q9BTM1;Q9BTM1-2;P04908	P16104;Q8IUE6;Q99878;Q93077;Q16777;Q9BTM1;P04908	Q16777	H2AFX;HIST2H2AB;HIST1H2AJ;HIST1H2AH;HIST1H2AG;HIST1H2AC;HIST2H2AC;HIST2H2AA3;H2AFJ;HIST1H2AB	Histone H2AX;Histone H2A type 2-B;Histone H2A type 1-J;Histone H2A type 1-H;Histone H2A type 1;Histone H2A type 1-C;Histone H2A type 2-C;Histone H2A type 2-A;Histone H2A.J;Histone H2A type 1-B/E	Reverse	574.015	3	573.681	1718.02	NA	-1.3511	-0.00077509	NA	NA	2.2278e-11	1	109	95.132	NA	NA	NA	NA	NA
AGLQFPVGRVHRLLR	15	0	Unmodified	_AGLQFPVGRVHRLLR_	2	P16104;Q8IUE6;Q99878;Q96KK5;P0C0S8;Q93077;Q16777;Q6FI13;Q9BTM1;Q9BTM1-2;P04908	P16104;Q8IUE6;Q99878;Q93077;Q16777;Q9BTM1;P04908	Q16777	H2AFX;HIST2H2AB;HIST1H2AJ;HIST1H2AH;HIST1H2AG;HIST1H2AC;HIST2H2AC;HIST2H2AA3;H2AFJ;HIST1H2AB	Histone H2AX;Histone H2A type 2-B;Histone H2A type 1-J;Histone H2A type 1-H;Histone H2A type 1;Histone H2A type 1-C;Histone H2A type 2-C;Histone H2A type 2-A;Histone H2A.J;Histone H2A type 1-B/E	Reverse	573.681	3	573.681	1718.02	NA	NA	NA	NA	NA	3.1699e-06	1	63.662	49.088	NA	NA	NA	NA	NA
AGLQFPVGRVHRLLR	15	0	Unmodified	_AGLQFPVGRVHRLLR_	2	P16104;Q8IUE6;Q99878;Q96KK5;P0C0S8;Q93077;Q16777;Q6FI13;Q9BTM1;Q9BTM1-2;P04908	P16104;Q8IUE6;Q99878;Q93077;Q16777;Q9BTM1;P04908	Q16777	H2AFX;HIST2H2AB;HIST1H2AJ;HIST1H2AH;HIST1H2AG;HIST1H2AC;HIST2H2AC;HIST2H2AA3;H2AFJ;HIST1H2AB	Histone H2AX;Histone H2A type 2-B;Histone H2A type 1-J;Histone H2A type 1-H;Histone H2A type 1;Histone H2A type 1-C;Histone H2A type 2-C;Histone H2A type 2-A;Histone H2A.J;Histone H2A type 1-B/E	Reverse	573.683	3	573.681	1718.02	NA	NA	NA	NA	NA	4.0967e-13	1	101.53	86.958	NA	NA	NA	NA	NA
AGLQFPVGRVHRLLR	15	0	Unmodified	_AGLQFPVGRVHRLLR_	2	P16104;Q8IUE6;Q99878;Q96KK5;P0C0S8;Q93077;Q16777;Q6FI13;Q9BTM1;Q9BTM1-2;P04908	P16104;Q8IUE6;Q99878;Q93077;Q16777;Q9BTM1;P04908	Q16777	H2AFX;HIST2H2AB;HIST1H2AJ;HIST1H2AH;HIST1H2AG;HIST1H2AC;HIST2H2AC;HIST2H2AA3;H2AFJ;HIST1H2AB	Histone H2AX;Histone H2A type 2-B;Histone H2A type 1-J;Histone H2A type 1-H;Histone H2A type 1;Histone H2A type 1-C;Histone H2A type 2-C;Histone H2A type 2-A;Histone H2A.J;Histone H2A type 1-B/E	Reverse	573.679	3	573.681	1718.02	NA	NA	NA	NA	NA	3.844e-14	1	109	89.7	NA	NA	NA	NA	NA
AGLQFPVGRVHRLLR	15	0	Unmodified	_AGLQFPVGRVHRLLR_	2	P16104;Q8IUE6;Q99878;Q96KK5;P0C0S8;Q93077;Q16777;Q6FI13;Q9BTM1;Q9BTM1-2;P04908	P16104;Q8IUE6;Q99878;Q93077;Q16777;Q9BTM1;P04908	Q16777	H2AFX;HIST2H2AB;HIST1H2AJ;HIST1H2AH;HIST1H2AG;HIST1H2AC;HIST2H2AC;HIST2H2AA3;H2AFJ;HIST1H2AB	Histone H2AX;Histone H2A type 2-B;Histone H2A type 1-J;Histone H2A type 1-H;Histone H2A type 1;Histone H2A type 1-C;Histone H2A type 2-C;Histone H2A type 2-A;Histone H2A.J;Histone H2A type 1-B/E	Reverse	573.683	3	573.681	1718.02	NA	NA	NA	NA	NA	3.7595e-07	1	79.089	68.948	NA	NA	NA	NA	NA
AGLQFPVGRVHRLLR	15	0	Unmodified	_AGLQFPVGRVHRLLR_	2	P16104;Q8IUE6;Q99878;Q96KK5;P0C0S8;Q93077;Q16777;Q6FI13;Q9BTM1;Q9BTM1-2;P04908	P16104;Q8IUE6;Q99878;Q93077;Q16777;Q9BTM1;P04908	Q16777	H2AFX;HIST2H2AB;HIST1H2AJ;HIST1H2AH;HIST1H2AG;HIST1H2AC;HIST2H2AC;HIST2H2AA3;H2AFJ;HIST1H2AB	Histone H2AX;Histone H2A type 2-B;Histone H2A type 1-J;Histone H2A type 1-H;Histone H2A type 1;Histone H2A type 1-C;Histone H2A type 2-C;Histone H2A type 2-A;Histone H2A.J;Histone H2A type 1-B/E	Reverse	573.668	3	573.681	1718.02	NA	NA	NA	NA	NA	9.0628e-08	1	83.204	63.535	NA	NA	NA	NA	NA
AGLQFPVGRVHRLLR	15	0	Unmodified	_AGLQFPVGRVHRLLR_	2	P16104;Q8IUE6;Q99878;Q96KK5;P0C0S8;Q93077;Q16777;Q6FI13;Q9BTM1;Q9BTM1-2;P04908	P16104;Q8IUE6;Q99878;Q93077;Q16777;Q9BTM1;P04908	Q16777	H2AFX;HIST2H2AB;HIST1H2AJ;HIST1H2AH;HIST1H2AG;HIST1H2AC;HIST2H2AC;HIST2H2AA3;H2AFJ;HIST1H2AB	Histone H2AX;Histone H2A type 2-B;Histone H2A type 1-J;Histone H2A type 1-H;Histone H2A type 1;Histone H2A type 1-C;Histone H2A type 2-C;Histone H2A type 2-A;Histone H2A.J;Histone H2A type 1-B/E	Reverse	574.016	3	573.681	1718.02	NA	-0.96155	-0.00055162	NA	NA	1.4049e-11	2	110.92	100.68	NA	NA	NA	NA	NA
AGLQFPVGRVHRLLR	15	0	Unmodified	_AGLQFPVGRVHRLLR_	2	P16104;Q8IUE6;Q99878;Q96KK5;P0C0S8;Q93077;Q16777;Q6FI13;Q9BTM1;Q9BTM1-2;P04908	P16104;Q8IUE6;Q99878;Q93077;Q16777;Q9BTM1;P04908	Q16777	H2AFX;HIST2H2AB;HIST1H2AJ;HIST1H2AH;HIST1H2AG;HIST1H2AC;HIST2H2AC;HIST2H2AA3;H2AFJ;HIST1H2AB	Histone H2AX;Histone H2A type 2-B;Histone H2A type 1-J;Histone H2A type 1-H;Histone H2A type 1;Histone H2A type 1-C;Histone H2A type 2-C;Histone H2A type 2-A;Histone H2A.J;Histone H2A type 1-B/E	Reverse	430.764	4	430.513	1718.02	NA	-0.15656	-6.74e-05	NA	NA	1.6777e-20	1	137.84	119.94	NA	NA	NA	NA	NA
AGLQFPVGRVHRLLR	15	0	Unmodified	_AGLQFPVGRVHRLLR_	2	P16104;Q8IUE6;Q99878;Q96KK5;P0C0S8;Q93077;Q16777;Q6FI13;Q9BTM1;Q9BTM1-2;P04908	P16104;Q8IUE6;Q99878;Q93077;Q16777;Q9BTM1;P04908	Q16777	H2AFX;HIST2H2AB;HIST1H2AJ;HIST1H2AH;HIST1H2AG;HIST1H2AC;HIST2H2AC;HIST2H2AA3;H2AFJ;HIST1H2AB	Histone H2AX;Histone H2A type 2-B;Histone H2A type 1-J;Histone H2A type 1-H;Histone H2A type 1;Histone H2A type 1-C;Histone H2A type 2-C;Histone H2A type 2-A;Histone H2A.J;Histone H2A type 1-B/E	Reverse	430.512	4	430.513	1718.02	NA	-0.18005	-7.7512e-05	NA	NA	1.9409e-11	1	109.44	95.483	NA	NA	NA	NA	NA
AGLQFPVGRVHRLLR	15	0	Unmodified	_AGLQFPVGRVHRLLR_	2	P16104;Q8IUE6;Q99878;Q96KK5;P0C0S8;Q93077;Q16777;Q6FI13;Q9BTM1;Q9BTM1-2;P04908	P16104;Q8IUE6;Q99878;Q93077;Q16777;Q9BTM1;P04908	Q16777	H2AFX;HIST2H2AB;HIST1H2AJ;HIST1H2AH;HIST1H2AG;HIST1H2AC;HIST2H2AC;HIST2H2AA3;H2AFJ;HIST1H2AB	Histone H2AX;Histone H2A type 2-B;Histone H2A type 1-J;Histone H2A type 1-H;Histone H2A type 1;Histone H2A type 1-C;Histone H2A type 2-C;Histone H2A type 2-A;Histone H2A.J;Histone H2A type 1-B/E	Reverse	573.681	3	573.681	1718.02	NA	0.60102	0.00034479	NA	NA	5.5801e-05	1	74.987	69.024	NA	NA	NA	NA	NA
AGLQFPVGRVHRLLR	15	0	Unmodified	_AGLQFPVGRVHRLLR_	2	P16104;Q8IUE6;Q99878;Q96KK5;P0C0S8;Q93077;Q16777;Q6FI13;Q9BTM1;Q9BTM1-2;P04908	P16104;Q8IUE6;Q99878;Q93077;Q16777;Q9BTM1;P04908	Q16777	H2AFX;HIST2H2AB;HIST1H2AJ;HIST1H2AH;HIST1H2AG;HIST1H2AC;HIST2H2AC;HIST2H2AA3;H2AFJ;HIST1H2AB	Histone H2AX;Histone H2A type 2-B;Histone H2A type 1-J;Histone H2A type 1-H;Histone H2A type 1;Histone H2A type 1-C;Histone H2A type 2-C;Histone H2A type 2-A;Histone H2A.J;Histone H2A type 1-B/E	Reverse	573.682	3	573.681	1718.02	NA	-0.16484	-9.4565e-05	NA	NA	7.6704e-05	1	73.927	67.964	NA	NA	NA	NA	NA
AGLQFPVGRVHRLLR	15	0	Unmodified	_AGLQFPVGRVHRLLR_	2	P16104;Q8IUE6;Q99878;Q96KK5;P0C0S8;Q93077;Q16777;Q6FI13;Q9BTM1;Q9BTM1-2;P04908	P16104;Q8IUE6;Q99878;Q93077;Q16777;Q9BTM1;P04908	Q16777	H2AFX;HIST2H2AB;HIST1H2AJ;HIST1H2AH;HIST1H2AG;HIST1H2AC;HIST2H2AC;HIST2H2AA3;H2AFJ;HIST1H2AB	Histone H2AX;Histone H2A type 2-B;Histone H2A type 1-J;Histone H2A type 1-H;Histone H2A type 1;Histone H2A type 1-C;Histone H2A type 2-C;Histone H2A type 2-A;Histone H2A.J;Histone H2A type 1-B/E	Reverse	573.68	3	573.681	1718.02	NA	0.24871	0.00014268	NA	NA	0.0005897	1	58.32	52.357	NA	NA	NA	NA	NA
AGLQFPVGRVHRLLR	15	0	Unmodified	_AGLQFPVGRVHRLLR_	2	P16104;Q8IUE6;Q99878;Q96KK5;P0C0S8;Q93077;Q16777;Q6FI13;Q9BTM1;Q9BTM1-2;P04908	P16104;Q8IUE6;Q99878;Q93077;Q16777;Q9BTM1;P04908	Q16777	H2AFX;HIST2H2AB;HIST1H2AJ;HIST1H2AH;HIST1H2AG;HIST1H2AC;HIST2H2AC;HIST2H2AA3;H2AFJ;HIST1H2AB	Histone H2AX;Histone H2A type 2-B;Histone H2A type 1-J;Histone H2A type 1-H;Histone H2A type 1;Histone H2A type 1-C;Histone H2A type 2-C;Histone H2A type 2-A;Histone H2A.J;Histone H2A type 1-B/E	Reverse	573.681	3	573.681	1718.02	NA	0.30198	0.00017324	NA	NA	0.00098039	1	51.726	45.609	NA	NA	NA	NA	NA
AGLQFPVGRVHRLLR	15	0	Unmodified	_AGLQFPVGRVHRLLR_	2	P16104;Q8IUE6;Q99878;Q96KK5;P0C0S8;Q93077;Q16777;Q6FI13;Q9BTM1;Q9BTM1-2;P04908	P16104;Q8IUE6;Q99878;Q93077;Q16777;Q9BTM1;P04908	Q16777	H2AFX;HIST2H2AB;HIST1H2AJ;HIST1H2AH;HIST1H2AG;HIST1H2AC;HIST2H2AC;HIST2H2AA3;H2AFJ;HIST1H2AB	Histone H2AX;Histone H2A type 2-B;Histone H2A type 1-J;Histone H2A type 1-H;Histone H2A type 1;Histone H2A type 1-C;Histone H2A type 2-C;Histone H2A type 2-A;Histone H2A.J;Histone H2A type 1-B/E	Reverse	573.682	3	573.681	1718.02	NA	-0.1758	-0.00010085	NA	NA	5.5801e-05	1	74.987	61.286	NA	NA	NA	NA	NA
AGLQFPVGRVHRLLR	15	0	Unmodified	_AGLQFPVGRVHRLLR_	2	P16104;Q8IUE6;Q99878;Q96KK5;P0C0S8;Q93077;Q16777;Q6FI13;Q9BTM1;Q9BTM1-2;P04908	P16104;Q8IUE6;Q99878;Q93077;Q16777;Q9BTM1;P04908	Q16777	H2AFX;HIST2H2AB;HIST1H2AJ;HIST1H2AH;HIST1H2AG;HIST1H2AC;HIST2H2AC;HIST2H2AA3;H2AFJ;HIST1H2AB	Histone H2AX;Histone H2A type 2-B;Histone H2A type 1-J;Histone H2A type 1-H;Histone H2A type 1;Histone H2A type 1-C;Histone H2A type 2-C;Histone H2A type 2-A;Histone H2A.J;Histone H2A type 1-B/E	Reverse	573.682	3	573.681	1718.02	NA	NA	NA	NA	NA	3.3121e-09	1	90.412	78.07	NA	NA	NA	NA	NA
AGLQFPVGRVHRLLR	15	0	Unmodified	_AGLQFPVGRVHRLLR_	2	P16104;Q8IUE6;Q99878;Q96KK5;P0C0S8;Q93077;Q16777;Q6FI13;Q9BTM1;Q9BTM1-2;P04908	P16104;Q8IUE6;Q99878;Q93077;Q16777;Q9BTM1;P04908	Q16777	H2AFX;HIST2H2AB;HIST1H2AJ;HIST1H2AH;HIST1H2AG;HIST1H2AC;HIST2H2AC;HIST2H2AA3;H2AFJ;HIST1H2AB	Histone H2AX;Histone H2A type 2-B;Histone H2A type 1-J;Histone H2A type 1-H;Histone H2A type 1;Histone H2A type 1-C;Histone H2A type 2-C;Histone H2A type 2-A;Histone H2A.J;Histone H2A type 1-B/E	Reverse	573.68	3	573.681	1718.02	NA	-0.29733	-0.00017057	NA	NA	0.00025187	2	65.043	57.494	NA	NA	NA	NA	NA
AGLQFPVGRVHRLLR	15	0	Unmodified	_AGLQFPVGRVHRLLR_	2	P16104;Q8IUE6;Q99878;Q96KK5;P0C0S8;Q93077;Q16777;Q6FI13;Q9BTM1;Q9BTM1-2;P04908	P16104;Q8IUE6;Q99878;Q93077;Q16777;Q9BTM1;P04908	Q16777	H2AFX;HIST2H2AB;HIST1H2AJ;HIST1H2AH;HIST1H2AG;HIST1H2AC;HIST2H2AC;HIST2H2AA3;H2AFJ;HIST1H2AB	Histone H2AX;Histone H2A type 2-B;Histone H2A type 1-J;Histone H2A type 1-H;Histone H2A type 1;Histone H2A type 1-C;Histone H2A type 2-C;Histone H2A type 2-A;Histone H2A.J;Histone H2A type 1-B/E	Reverse	573.682	3	573.681	1718.02	NA	0.39285	0.00022537	NA	NA	0.0007189	1	56.139	50.023	NA	NA	NA	NA	NA
AGLQFPVGRVHRLLR	15	0	Unmodified	_AGLQFPVGRVHRLLR_	2	P16104;Q8IUE6;Q99878;Q96KK5;P0C0S8;Q93077;Q16777;Q6FI13;Q9BTM1;Q9BTM1-2;P04908	P16104;Q8IUE6;Q99878;Q93077;Q16777;Q9BTM1;P04908	Q16777	H2AFX;HIST2H2AB;HIST1H2AJ;HIST1H2AH;HIST1H2AG;HIST1H2AC;HIST2H2AC;HIST2H2AA3;H2AFJ;HIST1H2AB	Histone H2AX;Histone H2A type 2-B;Histone H2A type 1-J;Histone H2A type 1-H;Histone H2A type 1;Histone H2A type 1-C;Histone H2A type 2-C;Histone H2A type 2-A;Histone H2A.J;Histone H2A type 1-B/E	Forward	430.76	4	430.513	1718.02	NA	0.85538	0.00036825	NA	NA	5.7872e-56	4	186.58	163.51	NA	NA	NA	NA	NA
AGLQFPVGRVHRLLR	15	0	Unmodified	_AGLQFPVGRVHRLLR_	2	P16104;Q8IUE6;Q99878;Q96KK5;P0C0S8;Q93077;Q16777;Q6FI13;Q9BTM1;Q9BTM1-2;P04908	P16104;Q8IUE6;Q99878;Q93077;Q16777;Q9BTM1;P04908	Q16777	H2AFX;HIST2H2AB;HIST1H2AJ;HIST1H2AH;HIST1H2AG;HIST1H2AC;HIST2H2AC;HIST2H2AA3;H2AFJ;HIST1H2AB	Histone H2AX;Histone H2A type 2-B;Histone H2A type 1-J;Histone H2A type 1-H;Histone H2A type 1;Histone H2A type 1-C;Histone H2A type 2-C;Histone H2A type 2-A;Histone H2A.J;Histone H2A type 1-B/E	Forward	860.02	2	860.018	1718.02	NA	-0.087049	-7.4864e-05	NA	NA	1.1717e-109	2	239.03	214.6	NA	NA	NA	NA	NA
AGLQFPVGRVHRLLR	15	0	Unmodified	_AGLQFPVGRVHRLLR_	2	P16104;Q8IUE6;Q99878;Q96KK5;P0C0S8;Q93077;Q16777;Q6FI13;Q9BTM1;Q9BTM1-2;P04908	P16104;Q8IUE6;Q99878;Q93077;Q16777;Q9BTM1;P04908	Q16777	H2AFX;HIST2H2AB;HIST1H2AJ;HIST1H2AH;HIST1H2AG;HIST1H2AC;HIST2H2AC;HIST2H2AA3;H2AFJ;HIST1H2AB	Histone H2AX;Histone H2A type 2-B;Histone H2A type 1-J;Histone H2A type 1-H;Histone H2A type 1;Histone H2A type 1-C;Histone H2A type 2-C;Histone H2A type 2-A;Histone H2A.J;Histone H2A type 1-B/E	Reverse	574.02	3	573.681	1718.02	NA	-0.23227	-0.00013325	NA	NA	6.1005e-46	3	173.06	154.59	NA	NA	NA	NA	NA
AGLQFPVGRVHRLLR	15	0	Unmodified	_AGLQFPVGRVHRLLR_	2	P16104;Q8IUE6;Q99878;Q96KK5;P0C0S8;Q93077;Q16777;Q6FI13;Q9BTM1;Q9BTM1-2;P04908	P16104;Q8IUE6;Q99878;Q93077;Q16777;Q9BTM1;P04908	Q16777	H2AFX;HIST2H2AB;HIST1H2AJ;HIST1H2AH;HIST1H2AG;HIST1H2AC;HIST2H2AC;HIST2H2AA3;H2AFJ;HIST1H2AB	Histone H2AX;Histone H2A type 2-B;Histone H2A type 1-J;Histone H2A type 1-H;Histone H2A type 1;Histone H2A type 1-C;Histone H2A type 2-C;Histone H2A type 2-A;Histone H2A.J;Histone H2A type 1-B/E	Reverse	860.52	2	860.018	1718.02	NA	-0.18672	-0.00016058	NA	NA	6.2352e-67	2	199.96	186.22	NA	NA	NA	NA	NA
AGLQFPVGRVHRLLR	15	0	Unmodified	_AGLQFPVGRVHRLLR_	2	P16104;Q8IUE6;Q99878;Q96KK5;P0C0S8;Q93077;Q16777;Q6FI13;Q9BTM1;Q9BTM1-2;P04908	P16104;Q8IUE6;Q99878;Q93077;Q16777;Q9BTM1;P04908	Q16777	H2AFX;HIST2H2AB;HIST1H2AJ;HIST1H2AH;HIST1H2AG;HIST1H2AC;HIST2H2AC;HIST2H2AA3;H2AFJ;HIST1H2AB	Histone H2AX;Histone H2A type 2-B;Histone H2A type 1-J;Histone H2A type 1-H;Histone H2A type 1;Histone H2A type 1-C;Histone H2A type 2-C;Histone H2A type 2-A;Histone H2A.J;Histone H2A type 1-B/E	Reverse	573.68	3	573.681	1718.02	NA	-0.69487	-0.00039863	NA	NA	2.9679e-38	3	168.61	149.6	NA	NA	NA	NA	NA
AGLQFPVGRVHRLLR	15	0	Unmodified	_AGLQFPVGRVHRLLR_	2	P16104;Q8IUE6;Q99878;Q96KK5;P0C0S8;Q93077;Q16777;Q6FI13;Q9BTM1;Q9BTM1-2;P04908	P16104;Q8IUE6;Q99878;Q93077;Q16777;Q9BTM1;P04908	Q16777	H2AFX;HIST2H2AB;HIST1H2AJ;HIST1H2AH;HIST1H2AG;HIST1H2AC;HIST2H2AC;HIST2H2AA3;H2AFJ;HIST1H2AB	Histone H2AX;Histone H2A type 2-B;Histone H2A type 1-J;Histone H2A type 1-H;Histone H2A type 1;Histone H2A type 1-C;Histone H2A type 2-C;Histone H2A type 2-A;Histone H2A.J;Histone H2A type 1-B/E	Reverse	860.02	2	860.018	1718.02	NA	-0.42123	-0.00036227	NA	NA	9.6391e-95	2	229.75	214.36	NA	NA	NA	NA	NA
AGLQFPVGRVHRLLR	15	0	Unmodified	_AGLQFPVGRVHRLLR_	2	P16104;Q8IUE6;Q99878;Q96KK5;P0C0S8;Q93077;Q16777;Q6FI13;Q9BTM1;Q9BTM1-2;P04908	P16104;Q8IUE6;Q99878;Q93077;Q16777;Q9BTM1;P04908	Q16777	H2AFX;HIST2H2AB;HIST1H2AJ;HIST1H2AH;HIST1H2AG;HIST1H2AC;HIST2H2AC;HIST2H2AA3;H2AFJ;HIST1H2AB	Histone H2AX;Histone H2A type 2-B;Histone H2A type 1-J;Histone H2A type 1-H;Histone H2A type 1;Histone H2A type 1-C;Histone H2A type 2-C;Histone H2A type 2-A;Histone H2A.J;Histone H2A type 1-B/E	Reverse	430.51	4	430.513	1718.02	NA	-0.28764	-0.00012383	NA	NA	9.7927e-15	1	125.82	107.58	NA	NA	NA	NA	NA
AGLQFPVGRVHRLLR	15	0	Unmodified	_AGLQFPVGRVHRLLR_	2	P16104;Q8IUE6;Q99878;Q96KK5;P0C0S8;Q93077;Q16777;Q6FI13;Q9BTM1;Q9BTM1-2;P04908	P16104;Q8IUE6;Q99878;Q93077;Q16777;Q9BTM1;P04908	Q16777	H2AFX;HIST2H2AB;HIST1H2AJ;HIST1H2AH;HIST1H2AG;HIST1H2AC;HIST2H2AC;HIST2H2AA3;H2AFJ;HIST1H2AB	Histone H2AX;Histone H2A type 2-B;Histone H2A type 1-J;Histone H2A type 1-H;Histone H2A type 1;Histone H2A type 1-C;Histone H2A type 2-C;Histone H2A type 2-A;Histone H2A.J;Histone H2A type 1-B/E	Forward	430.76	4	430.513	1718.02	NA	0.3391	0.00014599	NA	NA	7.0537e-38	4	163.51	145.61	NA	NA	NA	NA	NA
AGLQFPVGRVHRLLR	15	0	Unmodified	_AGLQFPVGRVHRLLR_	2	P16104;Q8IUE6;Q99878;Q96KK5;P0C0S8;Q93077;Q16777;Q6FI13;Q9BTM1;Q9BTM1-2;P04908	P16104;Q8IUE6;Q99878;Q93077;Q16777;Q9BTM1;P04908	Q16777	H2AFX;HIST2H2AB;HIST1H2AJ;HIST1H2AH;HIST1H2AG;HIST1H2AC;HIST2H2AC;HIST2H2AA3;H2AFJ;HIST1H2AB	Histone H2AX;Histone H2A type 2-B;Histone H2A type 1-J;Histone H2A type 1-H;Histone H2A type 1;Histone H2A type 1-C;Histone H2A type 2-C;Histone H2A type 2-A;Histone H2A.J;Histone H2A type 1-B/E	Forward	573.68	3	573.681	1718.02	NA	-0.89972	-0.00051615	NA	NA	1.0702e-38	3	170.79	152.7	NA	NA	NA	NA	NA
AGLQFPVGRVHRLLR	15	0	Unmodified	_AGLQFPVGRVHRLLR_	2	P16104;Q8IUE6;Q99878;Q96KK5;P0C0S8;Q93077;Q16777;Q6FI13;Q9BTM1;Q9BTM1-2;P04908	P16104;Q8IUE6;Q99878;Q93077;Q16777;Q9BTM1;P04908	Q16777	H2AFX;HIST2H2AB;HIST1H2AJ;HIST1H2AH;HIST1H2AG;HIST1H2AC;HIST2H2AC;HIST2H2AA3;H2AFJ;HIST1H2AB	Histone H2AX;Histone H2A type 2-B;Histone H2A type 1-J;Histone H2A type 1-H;Histone H2A type 1;Histone H2A type 1-C;Histone H2A type 2-C;Histone H2A type 2-A;Histone H2A.J;Histone H2A type 1-B/E	Forward	860.02	2	860.018	1718.02	NA	-0.86519	-0.00074408	NA	NA	2.0386e-80	2	215.93	203.13	NA	NA	NA	NA	NA
AGLQFPVGRVHRLLR	15	0	Unmodified	_AGLQFPVGRVHRLLR_	2	P16104;Q8IUE6;Q99878;Q96KK5;P0C0S8;Q93077;Q16777;Q6FI13;Q9BTM1;Q9BTM1-2;P04908	P16104;Q8IUE6;Q99878;Q93077;Q16777;Q9BTM1;P04908	Q16777	H2AFX;HIST2H2AB;HIST1H2AJ;HIST1H2AH;HIST1H2AG;HIST1H2AC;HIST2H2AC;HIST2H2AA3;H2AFJ;HIST1H2AB	Histone H2AX;Histone H2A type 2-B;Histone H2A type 1-J;Histone H2A type 1-H;Histone H2A type 1;Histone H2A type 1-C;Histone H2A type 2-C;Histone H2A type 2-A;Histone H2A.J;Histone H2A type 1-B/E	Forward	430.51	4	430.513	1718.02	NA	0.075587	3.2541e-05	NA	NA	1.7807e-30	1	152.4	133.82	NA	NA	NA	NA	NA
AGLQFPVGRVHRLLR	15	0	Unmodified	_AGLQFPVGRVHRLLR_	2	P16104;Q8IUE6;Q99878;Q96KK5;P0C0S8;Q93077;Q16777;Q6FI13;Q9BTM1;Q9BTM1-2;P04908	P16104;Q8IUE6;Q99878;Q93077;Q16777;Q9BTM1;P04908	Q16777	H2AFX;HIST2H2AB;HIST1H2AJ;HIST1H2AH;HIST1H2AG;HIST1H2AC;HIST2H2AC;HIST2H2AA3;H2AFJ;HIST1H2AB	Histone H2AX;Histone H2A type 2-B;Histone H2A type 1-J;Histone H2A type 1-H;Histone H2A type 1;Histone H2A type 1-C;Histone H2A type 2-C;Histone H2A type 2-A;Histone H2A.J;Histone H2A type 1-B/E	Forward	573.68	3	573.681	1718.02	NA	NA	NA	NA	NA	2.3908e-34	1	155.08	140.73	NA	NA	NA	NA	NA
AGLQFPVGRVHRLLRK	16	1	Unmodified	_AGLQFPVGRVHRLLRK_	3	P16104;Q8IUE6;Q99878;Q96KK5;P0C0S8;Q93077;Q16777;Q6FI13;Q9BTM1;Q9BTM1-2;P04908	P16104;Q8IUE6;Q99878;Q93077;Q16777;Q9BTM1;P04908	Q16777	H2AFX;HIST2H2AB;HIST1H2AJ;HIST1H2AH;HIST1H2AG;HIST1H2AC;HIST2H2AC;HIST2H2AA3;H2AFJ;HIST1H2AB	Histone H2AX;Histone H2A type 2-B;Histone H2A type 1-J;Histone H2A type 1-H;Histone H2A type 1;Histone H2A type 1-C;Histone H2A type 2-C;Histone H2A type 2-A;Histone H2A.J;Histone H2A type 1-B/E	Reverse	464.79	4	462.536	1846.12	87752.9	-0.12281	-5.6803e-05	1.1227	0.00051928	5.2751e-27	2	115.24	115.24	0.86891	1.0038	3499000000	1937800000	1561300000
AGLQFPVGRVHRLLRK	16	1	Unmodified	_AGLQFPVGRVHRLLRK_	3	P16104;Q8IUE6;Q99878;Q96KK5;P0C0S8;Q93077;Q16777;Q6FI13;Q9BTM1;Q9BTM1-2;P04908	P16104;Q8IUE6;Q99878;Q93077;Q16777;Q9BTM1;P04908	Q16777	H2AFX;HIST2H2AB;HIST1H2AJ;HIST1H2AH;HIST1H2AG;HIST1H2AC;HIST2H2AC;HIST2H2AA3;H2AFJ;HIST1H2AB	Histone H2AX;Histone H2A type 2-B;Histone H2A type 1-J;Histone H2A type 1-H;Histone H2A type 1;Histone H2A type 1-C;Histone H2A type 2-C;Histone H2A type 2-A;Histone H2A.J;Histone H2A type 1-B/E	Reverse	616.38	3	616.379	1846.12	76654.8	-0.23993	-0.00014789	0.82846	0.00051064	1.0681e-33	2	126.15	126.15	0.91403	1.0512	570510000	298820000	271690000
AGLQFPVGRVHRLLRK	16	1	Unmodified	_AGLQFPVGRVHRLLRK_	3	P16104;Q8IUE6;Q99878;Q96KK5;P0C0S8;Q93077;Q16777;Q6FI13;Q9BTM1;Q9BTM1-2;P04908	P16104;Q8IUE6;Q99878;Q93077;Q16777;Q9BTM1;P04908	Q16777	H2AFX;HIST2H2AB;HIST1H2AJ;HIST1H2AH;HIST1H2AG;HIST1H2AC;HIST2H2AC;HIST2H2AA3;H2AFJ;HIST1H2AB	Histone H2AX;Histone H2A type 2-B;Histone H2A type 1-J;Histone H2A type 1-H;Histone H2A type 1;Histone H2A type 1-C;Histone H2A type 2-C;Histone H2A type 2-A;Histone H2A.J;Histone H2A type 1-B/E	Forward	464.54	4	462.536	1846.12	87502.2	-0.076045	-3.5174e-05	0.44529	0.00020596	2.9845e-22	3	106.58	106.58	1.1623	1.0141	5195500000	2393900000	2801600000
AGLQFPVGRVHRLLRK	16	1	Unmodified	_AGLQFPVGRVHRLLRK_	3	P16104;Q8IUE6;Q99878;Q96KK5;P0C0S8;Q93077;Q16777;Q6FI13;Q9BTM1;Q9BTM1-2;P04908	P16104;Q8IUE6;Q99878;Q93077;Q16777;Q9BTM1;P04908	Q16777	H2AFX;HIST2H2AB;HIST1H2AJ;HIST1H2AH;HIST1H2AG;HIST1H2AC;HIST2H2AC;HIST2H2AA3;H2AFJ;HIST1H2AB	Histone H2AX;Histone H2A type 2-B;Histone H2A type 1-J;Histone H2A type 1-H;Histone H2A type 1;Histone H2A type 1-C;Histone H2A type 2-C;Histone H2A type 2-A;Histone H2A.J;Histone H2A type 1-B/E	Forward	619.39	3	616.379	1846.12	75105	-0.20812	-0.00012828	0.38997	0.00024037	9.2835e-34	2	127.32	127.32	1.1885	1.046	928020000	430540000	497480000
AGLQFPVGRVHRLLRK	16	1	Unmodified	_AGLQFPVGRVHRLLRK_	3	P16104;Q8IUE6;Q99878;Q96KK5;P0C0S8;Q93077;Q16777;Q6FI13;Q9BTM1;Q9BTM1-2;P04908	P16104;Q8IUE6;Q99878;Q93077;Q16777;Q9BTM1;P04908	Q16777	H2AFX;HIST2H2AB;HIST1H2AJ;HIST1H2AH;HIST1H2AG;HIST1H2AC;HIST2H2AC;HIST2H2AA3;H2AFJ;HIST1H2AB	Histone H2AX;Histone H2A type 2-B;Histone H2A type 1-J;Histone H2A type 1-H;Histone H2A type 1;Histone H2A type 1-C;Histone H2A type 2-C;Histone H2A type 2-A;Histone H2A.J;Histone H2A type 1-B/E	Forward	371.83	5	370.231	1846.12	95974.3	-0.3217	-0.0001191	-0.084158	-3.1158e-05	6.5315e-22	1	102.52	102.52	1.2506	1.1063	2160200000	971980000	1188300000
AGLQFPVGRVHRLLRK	16	1	Unmodified	_AGLQFPVGRVHRLLRK_	3	P16104;Q8IUE6;Q99878;Q96KK5;P0C0S8;Q93077;Q16777;Q6FI13;Q9BTM1;Q9BTM1-2;P04908	P16104;Q8IUE6;Q99878;Q93077;Q16777;Q9BTM1;P04908	Q16777	H2AFX;HIST2H2AB;HIST1H2AJ;HIST1H2AH;HIST1H2AG;HIST1H2AC;HIST2H2AC;HIST2H2AA3;H2AFJ;HIST1H2AB	Histone H2AX;Histone H2A type 2-B;Histone H2A type 1-J;Histone H2A type 1-H;Histone H2A type 1;Histone H2A type 1-C;Histone H2A type 2-C;Histone H2A type 2-A;Histone H2A.J;Histone H2A type 1-B/E	Forward	464.54	4	462.536	1846.12	NA	-4.1186	-0.001905	NA	NA	0.00036399	4	61.423	54.505	NA	NA	44474000	0	44474000
AGLQFPVGRVHRLLRK	16	1	Unmodified	_AGLQFPVGRVHRLLRK_	3	P16104;Q8IUE6;Q99878;Q96KK5;P0C0S8;Q93077;Q16777;Q6FI13;Q9BTM1;Q9BTM1-2;P04908	P16104;Q8IUE6;Q99878;Q93077;Q16777;Q9BTM1;P04908	Q16777	H2AFX;HIST2H2AB;HIST1H2AJ;HIST1H2AH;HIST1H2AG;HIST1H2AC;HIST2H2AC;HIST2H2AA3;H2AFJ;HIST1H2AB	Histone H2AX;Histone H2A type 2-B;Histone H2A type 1-J;Histone H2A type 1-H;Histone H2A type 1;Histone H2A type 1-C;Histone H2A type 2-C;Histone H2A type 2-A;Histone H2A.J;Histone H2A type 1-B/E	Forward	619.385	3	616.379	1846.12	74895.5	0.10524	6.487e-05	-0.47594	-0.00029336	0.00053086	3	47.301	47.301	1.2171	1.0712	91150000	45533000	45617000
AGLQFPVGRVHRLLRK	16	1	Unmodified	_AGLQFPVGRVHRLLRK_	3	P16104;Q8IUE6;Q99878;Q96KK5;P0C0S8;Q93077;Q16777;Q6FI13;Q9BTM1;Q9BTM1-2;P04908	P16104;Q8IUE6;Q99878;Q93077;Q16777;Q9BTM1;P04908	Q16777	H2AFX;HIST2H2AB;HIST1H2AJ;HIST1H2AH;HIST1H2AG;HIST1H2AC;HIST2H2AC;HIST2H2AA3;H2AFJ;HIST1H2AB	Histone H2AX;Histone H2A type 2-B;Histone H2A type 1-J;Histone H2A type 1-H;Histone H2A type 1;Histone H2A type 1-C;Histone H2A type 2-C;Histone H2A type 2-A;Histone H2A.J;Histone H2A type 1-B/E	Forward	465.04	4	462.536	1846.12	NA	-1.3356	-0.00061777	NA	NA	6.1189e-08	3	96.464	93.03	NA	NA	218910000	0	218910000
AGLQFPVGRVHRLLRK	16	1	Unmodified	_AGLQFPVGRVHRLLRK_	3	P16104;Q8IUE6;Q99878;Q96KK5;P0C0S8;Q93077;Q16777;Q6FI13;Q9BTM1;Q9BTM1-2;P04908	P16104;Q8IUE6;Q99878;Q93077;Q16777;Q9BTM1;P04908	Q16777	H2AFX;HIST2H2AB;HIST1H2AJ;HIST1H2AH;HIST1H2AG;HIST1H2AC;HIST2H2AC;HIST2H2AA3;H2AFJ;HIST1H2AB	Histone H2AX;Histone H2A type 2-B;Histone H2A type 1-J;Histone H2A type 1-H;Histone H2A type 1;Histone H2A type 1-C;Histone H2A type 2-C;Histone H2A type 2-A;Histone H2A.J;Histone H2A type 1-B/E	Reverse	616.379	3	616.379	1846.12	NA	-0.13273	-8.1814e-05	-0.80733	-0.00049762	0.00041527	6	49.298	49.298	0.87505	1.0326	51003000	27015000	23988000
AGLQFPVGRVHRLLRK	16	1	Unmodified	_AGLQFPVGRVHRLLRK_	3	P16104;Q8IUE6;Q99878;Q96KK5;P0C0S8;Q93077;Q16777;Q6FI13;Q9BTM1;Q9BTM1-2;P04908	P16104;Q8IUE6;Q99878;Q93077;Q16777;Q9BTM1;P04908	Q16777	H2AFX;HIST2H2AB;HIST1H2AJ;HIST1H2AH;HIST1H2AG;HIST1H2AC;HIST2H2AC;HIST2H2AA3;H2AFJ;HIST1H2AB	Histone H2AX;Histone H2A type 2-B;Histone H2A type 1-J;Histone H2A type 1-H;Histone H2A type 1;Histone H2A type 1-C;Histone H2A type 2-C;Histone H2A type 2-A;Histone H2A.J;Histone H2A type 1-B/E	Reverse	464.54	4	462.536	1846.12	NA	-3.3362	-0.0015431	NA	NA	1.2008e-05	8	79.875	66.45	NA	NA	65388000	0	65388000
AGLQFPVGRVHRLLRK	16	1	Unmodified	_AGLQFPVGRVHRLLRK_	3	P16104;Q8IUE6;Q99878;Q96KK5;P0C0S8;Q93077;Q16777;Q6FI13;Q9BTM1;Q9BTM1-2;P04908	P16104;Q8IUE6;Q99878;Q93077;Q16777;Q9BTM1;P04908	Q16777	H2AFX;HIST2H2AB;HIST1H2AJ;HIST1H2AH;HIST1H2AG;HIST1H2AC;HIST2H2AC;HIST2H2AA3;H2AFJ;HIST1H2AB	Histone H2AX;Histone H2A type 2-B;Histone H2A type 1-J;Histone H2A type 1-H;Histone H2A type 1;Histone H2A type 1-C;Histone H2A type 2-C;Histone H2A type 2-A;Histone H2A.J;Histone H2A type 1-B/E	Reverse	616.714	3	616.379	1846.12	75017.8	0.18671	0.00011509	-0.034754	-2.1421e-05	3.5758e-05	3	63.727	63.727	0.85356	0.99794	238410000	123370000	115040000
AGLQFPVGRVHRLLRK	16	1	Unmodified	_AGLQFPVGRVHRLLRK_	3	P16104;Q8IUE6;Q99878;Q96KK5;P0C0S8;Q93077;Q16777;Q6FI13;Q9BTM1;Q9BTM1-2;P04908	P16104;Q8IUE6;Q99878;Q93077;Q16777;Q9BTM1;P04908	Q16777	H2AFX;HIST2H2AB;HIST1H2AJ;HIST1H2AH;HIST1H2AG;HIST1H2AC;HIST2H2AC;HIST2H2AA3;H2AFJ;HIST1H2AB	Histone H2AX;Histone H2A type 2-B;Histone H2A type 1-J;Histone H2A type 1-H;Histone H2A type 1;Histone H2A type 1-C;Histone H2A type 2-C;Histone H2A type 2-A;Histone H2A.J;Histone H2A type 1-B/E	Reverse	462.537	4	462.536	1846.12	NA	1.2053	0.0005575	NA	NA	0.00024092	2	63.185	46.874	NA	NA	478010000	478010000	0
AGLQFPVGRVHRLLRK	16	1	Unmodified	_AGLQFPVGRVHRLLRK_	3	P16104;Q8IUE6;Q99878;Q96KK5;P0C0S8;Q93077;Q16777;Q6FI13;Q9BTM1;Q9BTM1-2;P04908	P16104;Q8IUE6;Q99878;Q93077;Q16777;Q9BTM1;P04908	Q16777	H2AFX;HIST2H2AB;HIST1H2AJ;HIST1H2AH;HIST1H2AG;HIST1H2AC;HIST2H2AC;HIST2H2AA3;H2AFJ;HIST1H2AB	Histone H2AX;Histone H2A type 2-B;Histone H2A type 1-J;Histone H2A type 1-H;Histone H2A type 1;Histone H2A type 1-C;Histone H2A type 2-C;Histone H2A type 2-A;Histone H2A.J;Histone H2A type 1-B/E	Forward	616.379	3	616.379	1846.12	NA	-0.37296	-0.00022988	-0.48825	-0.00030095	0.00011653	5	56.569	56.569	1.1711	1.0134	46217000	22480000	23737000
AGLQFPVGRVHRLLRK	16	1	Unmodified	_AGLQFPVGRVHRLLRK_	3	P16104;Q8IUE6;Q99878;Q96KK5;P0C0S8;Q93077;Q16777;Q6FI13;Q9BTM1;Q9BTM1-2;P04908	P16104;Q8IUE6;Q99878;Q93077;Q16777;Q9BTM1;P04908	Q16777	H2AFX;HIST2H2AB;HIST1H2AJ;HIST1H2AH;HIST1H2AG;HIST1H2AC;HIST2H2AC;HIST2H2AA3;H2AFJ;HIST1H2AB	Histone H2AX;Histone H2A type 2-B;Histone H2A type 1-J;Histone H2A type 1-H;Histone H2A type 1;Histone H2A type 1-C;Histone H2A type 2-C;Histone H2A type 2-A;Histone H2A.J;Histone H2A type 1-B/E	Forward	464.539	4	462.536	1846.12	NA	-0.36833	-0.00017037	-0.70029	-0.00032391	0.00043338	2	48.527	48.527	1.1642	1.0748	14570000	6795200	7774700
AGLQFPVGRVHRLLRK	16	1	Unmodified	_AGLQFPVGRVHRLLRK_	3	P16104;Q8IUE6;Q99878;Q96KK5;P0C0S8;Q93077;Q16777;Q6FI13;Q9BTM1;Q9BTM1-2;P04908	P16104;Q8IUE6;Q99878;Q93077;Q16777;Q9BTM1;P04908	Q16777	H2AFX;HIST2H2AB;HIST1H2AJ;HIST1H2AH;HIST1H2AG;HIST1H2AC;HIST2H2AC;HIST2H2AA3;H2AFJ;HIST1H2AB	Histone H2AX;Histone H2A type 2-B;Histone H2A type 1-J;Histone H2A type 1-H;Histone H2A type 1;Histone H2A type 1-C;Histone H2A type 2-C;Histone H2A type 2-A;Histone H2A.J;Histone H2A type 1-B/E	Forward	462.787	4	462.536	1846.12	NA	1.4262	0.00065965	1.0839	0.00050136	0.00012441	2	55.196	55.196	1.1831	1.056	5372900	2695300	2677600
AGLQFPVGRVHRLLRK	16	1	Unmodified	_AGLQFPVGRVHRLLRK_	3	P16104;Q8IUE6;Q99878;Q96KK5;P0C0S8;Q93077;Q16777;Q6FI13;Q9BTM1;Q9BTM1-2;P04908	P16104;Q8IUE6;Q99878;Q93077;Q16777;Q9BTM1;P04908	Q16777	H2AFX;HIST2H2AB;HIST1H2AJ;HIST1H2AH;HIST1H2AG;HIST1H2AC;HIST2H2AC;HIST2H2AA3;H2AFJ;HIST1H2AB	Histone H2AX;Histone H2A type 2-B;Histone H2A type 1-J;Histone H2A type 1-H;Histone H2A type 1;Histone H2A type 1-C;Histone H2A type 2-C;Histone H2A type 2-A;Histone H2A.J;Histone H2A type 1-B/E	Forward	464.539	4	462.536	1846.12	NA	0.27679	0.00012803	-0.10001	-4.6256e-05	0.00034824	2	50.088	50.088	1.3739	1.3387	3615000	1022700	2592300
AGLQFPVGRVHRLLRK	16	1	Unmodified	_AGLQFPVGRVHRLLRK_	3	P16104;Q8IUE6;Q99878;Q96KK5;P0C0S8;Q93077;Q16777;Q6FI13;Q9BTM1;Q9BTM1-2;P04908	P16104;Q8IUE6;Q99878;Q93077;Q16777;Q9BTM1;P04908	Q16777	H2AFX;HIST2H2AB;HIST1H2AJ;HIST1H2AH;HIST1H2AG;HIST1H2AC;HIST2H2AC;HIST2H2AA3;H2AFJ;HIST1H2AB	Histone H2AX;Histone H2A type 2-B;Histone H2A type 1-J;Histone H2A type 1-H;Histone H2A type 1;Histone H2A type 1-C;Histone H2A type 2-C;Histone H2A type 2-A;Histone H2A.J;Histone H2A type 1-B/E	Forward	464.539	4	462.536	1846.12	NA	-1.8871	-0.00087283	NA	NA	3.0053e-06	3	86.699	75.591	NA	NA	43451000	0	43451000
AGLQFPVGRVHRLLRK	16	1	Unmodified	_AGLQFPVGRVHRLLRK_	3	P16104;Q8IUE6;Q99878;Q96KK5;P0C0S8;Q93077;Q16777;Q6FI13;Q9BTM1;Q9BTM1-2;P04908	P16104;Q8IUE6;Q99878;Q93077;Q16777;Q9BTM1;P04908	Q16777	H2AFX;HIST2H2AB;HIST1H2AJ;HIST1H2AH;HIST1H2AG;HIST1H2AC;HIST2H2AC;HIST2H2AA3;H2AFJ;HIST1H2AB	Histone H2AX;Histone H2A type 2-B;Histone H2A type 1-J;Histone H2A type 1-H;Histone H2A type 1;Histone H2A type 1-C;Histone H2A type 2-C;Histone H2A type 2-A;Histone H2A.J;Histone H2A type 1-B/E	Forward	462.787	4	462.536	1846.12	NA	-0.90681	-0.00041943	NA	NA	0.00019377	1	65.043	44.478	NA	NA	8793900	8793900	0
AGLQFPVGRVHRLLRK	16	1	Unmodified	_AGLQFPVGRVHRLLRK_	3	P16104;Q8IUE6;Q99878;Q96KK5;P0C0S8;Q93077;Q16777;Q6FI13;Q9BTM1;Q9BTM1-2;P04908	P16104;Q8IUE6;Q99878;Q93077;Q16777;Q9BTM1;P04908	Q16777	H2AFX;HIST2H2AB;HIST1H2AJ;HIST1H2AH;HIST1H2AG;HIST1H2AC;HIST2H2AC;HIST2H2AA3;H2AFJ;HIST1H2AB	Histone H2AX;Histone H2A type 2-B;Histone H2A type 1-J;Histone H2A type 1-H;Histone H2A type 1;Histone H2A type 1-C;Histone H2A type 2-C;Histone H2A type 2-A;Histone H2A.J;Histone H2A type 1-B/E	Forward	616.714	3	616.379	1846.12	75113.9	-0.033485	-2.0639e-05	-0.043676	-2.6921e-05	0.00026241	3	51.939	51.939	1.2352	1.0609	58727000	27668000	31058000
AGLQFPVGRVHRLLRK	16	1	Unmodified	_AGLQFPVGRVHRLLRK_	3	P16104;Q8IUE6;Q99878;Q96KK5;P0C0S8;Q93077;Q16777;Q6FI13;Q9BTM1;Q9BTM1-2;P04908	P16104;Q8IUE6;Q99878;Q93077;Q16777;Q9BTM1;P04908	Q16777	H2AFX;HIST2H2AB;HIST1H2AJ;HIST1H2AH;HIST1H2AG;HIST1H2AC;HIST2H2AC;HIST2H2AA3;H2AFJ;HIST1H2AB	Histone H2AX;Histone H2A type 2-B;Histone H2A type 1-J;Histone H2A type 1-H;Histone H2A type 1;Histone H2A type 1-C;Histone H2A type 2-C;Histone H2A type 2-A;Histone H2A.J;Histone H2A type 1-B/E	Forward	464.79	4	462.536	1846.12	84339.1	-0.023909	-1.1059e-05	-0.18475	-8.5453e-05	2.7036e-09	3	89.231	89.231	1.1584	0.99686	237000000	109940000	127060000
AGLQFPVGRVHRLLRK	16	1	Unmodified	_AGLQFPVGRVHRLLRK_	3	P16104;Q8IUE6;Q99878;Q96KK5;P0C0S8;Q93077;Q16777;Q6FI13;Q9BTM1;Q9BTM1-2;P04908	P16104;Q8IUE6;Q99878;Q93077;Q16777;Q9BTM1;P04908	Q16777	H2AFX;HIST2H2AB;HIST1H2AJ;HIST1H2AH;HIST1H2AG;HIST1H2AC;HIST2H2AC;HIST2H2AA3;H2AFJ;HIST1H2AB	Histone H2AX;Histone H2A type 2-B;Histone H2A type 1-J;Histone H2A type 1-H;Histone H2A type 1;Histone H2A type 1-C;Histone H2A type 2-C;Histone H2A type 2-A;Histone H2A.J;Histone H2A type 1-B/E	Reverse	619.051	3	616.379	1846.12	NA	0.41585	0.00025632	-0.10385	-6.401e-05	0.00010676	4	57.434	57.434	0.87435	1.0133	98757000	52389000	46369000
AGLQFPVGRVHRLLRK	16	1	Unmodified	_AGLQFPVGRVHRLLRK_	3	P16104;Q8IUE6;Q99878;Q96KK5;P0C0S8;Q93077;Q16777;Q6FI13;Q9BTM1;Q9BTM1-2;P04908	P16104;Q8IUE6;Q99878;Q93077;Q16777;Q9BTM1;P04908	Q16777	H2AFX;HIST2H2AB;HIST1H2AJ;HIST1H2AH;HIST1H2AG;HIST1H2AC;HIST2H2AC;HIST2H2AA3;H2AFJ;HIST1H2AB	Histone H2AX;Histone H2A type 2-B;Histone H2A type 1-J;Histone H2A type 1-H;Histone H2A type 1;Histone H2A type 1-C;Histone H2A type 2-C;Histone H2A type 2-A;Histone H2A.J;Histone H2A type 1-B/E	Reverse	616.38	3	616.379	1846.12	NA	0.37291	0.00022986	-0.17985	-0.00011086	0.00041527	2	49.298	49.298	0.88823	1.0304	17836000	8177800	9657900
AGLQFPVGRVHRLLRK	16	1	Unmodified	_AGLQFPVGRVHRLLRK_	3	P16104;Q8IUE6;Q99878;Q96KK5;P0C0S8;Q93077;Q16777;Q6FI13;Q9BTM1;Q9BTM1-2;P04908	P16104;Q8IUE6;Q99878;Q93077;Q16777;Q9BTM1;P04908	Q16777	H2AFX;HIST2H2AB;HIST1H2AJ;HIST1H2AH;HIST1H2AG;HIST1H2AC;HIST2H2AC;HIST2H2AA3;H2AFJ;HIST1H2AB	Histone H2AX;Histone H2A type 2-B;Histone H2A type 1-J;Histone H2A type 1-H;Histone H2A type 1;Histone H2A type 1-C;Histone H2A type 2-C;Histone H2A type 2-A;Histone H2A.J;Histone H2A type 1-B/E	Reverse	462.787	4	462.536	1846.12	NA	0.39453	0.00018248	-0.10275	-4.7526e-05	1.7069e-06	1	71.879	71.879	0.8893	1.0329	28133000	14687000	13445000
AGLQFPVGRVHRLLRK	16	1	Unmodified	_AGLQFPVGRVHRLLRK_	3	P16104;Q8IUE6;Q99878;Q96KK5;P0C0S8;Q93077;Q16777;Q6FI13;Q9BTM1;Q9BTM1-2;P04908	P16104;Q8IUE6;Q99878;Q93077;Q16777;Q9BTM1;P04908	Q16777	H2AFX;HIST2H2AB;HIST1H2AJ;HIST1H2AH;HIST1H2AG;HIST1H2AC;HIST2H2AC;HIST2H2AA3;H2AFJ;HIST1H2AB	Histone H2AX;Histone H2A type 2-B;Histone H2A type 1-J;Histone H2A type 1-H;Histone H2A type 1;Histone H2A type 1-C;Histone H2A type 2-C;Histone H2A type 2-A;Histone H2A.J;Histone H2A type 1-B/E	Reverse	464.54	4	462.536	1846.12	NA	0.26094	0.00012069	-0.26038	-0.00012044	0.00010061	5	57.434	57.434	0.88139	1.0235	26862000	14430000	12432000
AGLQFPVGRVHRLLRK	16	1	Unmodified	_AGLQFPVGRVHRLLRK_	3	P16104;Q8IUE6;Q99878;Q96KK5;P0C0S8;Q93077;Q16777;Q6FI13;Q9BTM1;Q9BTM1-2;P04908	P16104;Q8IUE6;Q99878;Q93077;Q16777;Q9BTM1;P04908	Q16777	H2AFX;HIST2H2AB;HIST1H2AJ;HIST1H2AH;HIST1H2AG;HIST1H2AC;HIST2H2AC;HIST2H2AA3;H2AFJ;HIST1H2AB	Histone H2AX;Histone H2A type 2-B;Histone H2A type 1-J;Histone H2A type 1-H;Histone H2A type 1;Histone H2A type 1-C;Histone H2A type 2-C;Histone H2A type 2-A;Histone H2A.J;Histone H2A type 1-B/E	Reverse	464.54	4	462.536	1846.12	NA	0.65388	0.00030244	0.072785	3.3666e-05	0.00043667	1	48.467	48.467	0.88002	0.94387	4494100	1854200	2640000
AGLQFPVGRVHRLLRK	16	1	Unmodified	_AGLQFPVGRVHRLLRK_	3	P16104;Q8IUE6;Q99878;Q96KK5;P0C0S8;Q93077;Q16777;Q6FI13;Q9BTM1;Q9BTM1-2;P04908	P16104;Q8IUE6;Q99878;Q93077;Q16777;Q9BTM1;P04908	Q16777	H2AFX;HIST2H2AB;HIST1H2AJ;HIST1H2AH;HIST1H2AG;HIST1H2AC;HIST2H2AC;HIST2H2AA3;H2AFJ;HIST1H2AB	Histone H2AX;Histone H2A type 2-B;Histone H2A type 1-J;Histone H2A type 1-H;Histone H2A type 1;Histone H2A type 1-C;Histone H2A type 2-C;Histone H2A type 2-A;Histone H2A.J;Histone H2A type 1-B/E	Reverse	464.539	4	462.536	1846.12	NA	-2.5214	-0.0011662	NA	NA	1.2008e-05	3	79.875	70.612	NA	NA	85769000	0	85769000
AGLQFPVGRVHRLLRK	16	1	Unmodified	_AGLQFPVGRVHRLLRK_	3	P16104;Q8IUE6;Q99878;Q96KK5;P0C0S8;Q93077;Q16777;Q6FI13;Q9BTM1;Q9BTM1-2;P04908	P16104;Q8IUE6;Q99878;Q93077;Q16777;Q9BTM1;P04908	Q16777	H2AFX;HIST2H2AB;HIST1H2AJ;HIST1H2AH;HIST1H2AG;HIST1H2AC;HIST2H2AC;HIST2H2AA3;H2AFJ;HIST1H2AB	Histone H2AX;Histone H2A type 2-B;Histone H2A type 1-J;Histone H2A type 1-H;Histone H2A type 1;Histone H2A type 1-C;Histone H2A type 2-C;Histone H2A type 2-A;Histone H2A.J;Histone H2A type 1-B/E	Reverse	616.379	3	616.379	1846.12	74828.1	-0.0029556	-1.8218e-06	-0.060454	-3.7263e-05	0.00050352	6	47.774	47.774	0.86645	1.0124	323600000	173290000	150310000
AGLQFPVGRVHRLLRK	16	1	Unmodified	_AGLQFPVGRVHRLLRK_	3	P16104;Q8IUE6;Q99878;Q96KK5;P0C0S8;Q93077;Q16777;Q6FI13;Q9BTM1;Q9BTM1-2;P04908	P16104;Q8IUE6;Q99878;Q93077;Q16777;Q9BTM1;P04908	Q16777	H2AFX;HIST2H2AB;HIST1H2AJ;HIST1H2AH;HIST1H2AG;HIST1H2AC;HIST2H2AC;HIST2H2AA3;H2AFJ;HIST1H2AB	Histone H2AX;Histone H2A type 2-B;Histone H2A type 1-J;Histone H2A type 1-H;Histone H2A type 1;Histone H2A type 1-C;Histone H2A type 2-C;Histone H2A type 2-A;Histone H2A.J;Histone H2A type 1-B/E	Reverse	464.54	4	462.536	1846.12	NA	-1.485	-0.00068687	NA	NA	4.5404e-06	2	85.536	82.919	NA	NA	300420000	0	300420000
AGLQFPVGRVHRLLRK	16	1	Unmodified	_AGLQFPVGRVHRLLRK_	3	P16104;Q8IUE6;Q99878;Q96KK5;P0C0S8;Q93077;Q16777;Q6FI13;Q9BTM1;Q9BTM1-2;P04908	P16104;Q8IUE6;Q99878;Q93077;Q16777;Q9BTM1;P04908	Q16777	H2AFX;HIST2H2AB;HIST1H2AJ;HIST1H2AH;HIST1H2AG;HIST1H2AC;HIST2H2AC;HIST2H2AA3;H2AFJ;HIST1H2AB	Histone H2AX;Histone H2A type 2-B;Histone H2A type 1-J;Histone H2A type 1-H;Histone H2A type 1;Histone H2A type 1-C;Histone H2A type 2-C;Histone H2A type 2-A;Histone H2A.J;Histone H2A type 1-B/E	Reverse	462.536	4	462.536	1846.12	NA	-1.4472	-0.0006694	-1.5014	-0.00069447	7.1236e-05	1	60.196	60.196	0.84027	0.887	5617100	2817400	2799700
AGLQFPVGRVHRLLRK	16	1	Unmodified	_AGLQFPVGRVHRLLRK_	3	P16104;Q8IUE6;Q99878;Q96KK5;P0C0S8;Q93077;Q16777;Q6FI13;Q9BTM1;Q9BTM1-2;P04908	P16104;Q8IUE6;Q99878;Q93077;Q16777;Q9BTM1;P04908	Q16777	H2AFX;HIST2H2AB;HIST1H2AJ;HIST1H2AH;HIST1H2AG;HIST1H2AC;HIST2H2AC;HIST2H2AA3;H2AFJ;HIST1H2AB	Histone H2AX;Histone H2A type 2-B;Histone H2A type 1-J;Histone H2A type 1-H;Histone H2A type 1;Histone H2A type 1-C;Histone H2A type 2-C;Histone H2A type 2-A;Histone H2A.J;Histone H2A type 1-B/E	Forward	464.79	4	462.536	1846.12	87349.3	0.10876	5.0304e-05	1.6022	0.0007411	2.1845e-34	2	133.16	133.16	1.1531	1.0458	4562500000	2118100000	2444300000
AGLQFPVGRVHRLLRK	16	1	Unmodified	_AGLQFPVGRVHRLLRK_	3	P16104;Q8IUE6;Q99878;Q96KK5;P0C0S8;Q93077;Q16777;Q6FI13;Q9BTM1;Q9BTM1-2;P04908	P16104;Q8IUE6;Q99878;Q93077;Q16777;Q9BTM1;P04908	Q16777	H2AFX;HIST2H2AB;HIST1H2AJ;HIST1H2AH;HIST1H2AG;HIST1H2AC;HIST2H2AC;HIST2H2AA3;H2AFJ;HIST1H2AB	Histone H2AX;Histone H2A type 2-B;Histone H2A type 1-J;Histone H2A type 1-H;Histone H2A type 1;Histone H2A type 1-C;Histone H2A type 2-C;Histone H2A type 2-A;Histone H2A.J;Histone H2A type 1-B/E	Forward	616.72	3	616.379	1846.12	75488.3	0.5434	0.00033494	1.6136	0.00099461	2.1922e-52	2	148.85	148.85	1.1501	1.0145	815760000	369130000	446630000
AGLQFPVGRVHRLLRK	16	1	Unmodified	_AGLQFPVGRVHRLLRK_	3	P16104;Q8IUE6;Q99878;Q96KK5;P0C0S8;Q93077;Q16777;Q6FI13;Q9BTM1;Q9BTM1-2;P04908	P16104;Q8IUE6;Q99878;Q93077;Q16777;Q9BTM1;P04908	Q16777	H2AFX;HIST2H2AB;HIST1H2AJ;HIST1H2AH;HIST1H2AG;HIST1H2AC;HIST2H2AC;HIST2H2AA3;H2AFJ;HIST1H2AB	Histone H2AX;Histone H2A type 2-B;Histone H2A type 1-J;Histone H2A type 1-H;Histone H2A type 1;Histone H2A type 1-C;Histone H2A type 2-C;Histone H2A type 2-A;Histone H2A.J;Histone H2A type 1-B/E	Reverse	464.79	4	462.536	1846.12	87978.3	-0.18147	-8.3934e-05	1.066	0.00049308	3.8657e-34	4	131.66	131.66	0.83293	0.94878	4033900000	2241500000	1792400000
AGLQFPVGRVHRLLRK	16	1	Unmodified	_AGLQFPVGRVHRLLRK_	3	P16104;Q8IUE6;Q99878;Q96KK5;P0C0S8;Q93077;Q16777;Q6FI13;Q9BTM1;Q9BTM1-2;P04908	P16104;Q8IUE6;Q99878;Q93077;Q16777;Q9BTM1;P04908	Q16777	H2AFX;HIST2H2AB;HIST1H2AJ;HIST1H2AH;HIST1H2AG;HIST1H2AC;HIST2H2AC;HIST2H2AA3;H2AFJ;HIST1H2AB	Histone H2AX;Histone H2A type 2-B;Histone H2A type 1-J;Histone H2A type 1-H;Histone H2A type 1;Histone H2A type 1-C;Histone H2A type 2-C;Histone H2A type 2-A;Histone H2A.J;Histone H2A type 1-B/E	Reverse	372.03	5	370.231	1846.12	97008.1	-0.22882	-8.4717e-05	0.69951	0.00025898	7.0544e-27	3	112.42	112.42	0.86689	0.98723	1653300000	897780000	755530000
AGLQFPVGRVHRLLRK	16	1	Unmodified	_AGLQFPVGRVHRLLRK_	3	P16104;Q8IUE6;Q99878;Q96KK5;P0C0S8;Q93077;Q16777;Q6FI13;Q9BTM1;Q9BTM1-2;P04908	P16104;Q8IUE6;Q99878;Q93077;Q16777;Q9BTM1;P04908	Q16777	H2AFX;HIST2H2AB;HIST1H2AJ;HIST1H2AH;HIST1H2AG;HIST1H2AC;HIST2H2AC;HIST2H2AA3;H2AFJ;HIST1H2AB	Histone H2AX;Histone H2A type 2-B;Histone H2A type 1-J;Histone H2A type 1-H;Histone H2A type 1;Histone H2A type 1-C;Histone H2A type 2-C;Histone H2A type 2-A;Histone H2A.J;Histone H2A type 1-B/E	Reverse	616.71	3	616.379	1846.12	76488.4	-0.16781	-0.00010343	1.1599	0.00071494	5.9674e-34	2	130.1	130.1	0.89453	0.99747	722890000	390300000	332580000
AGLQFPVGRVHRLLRK	16	1	Unmodified	_AGLQFPVGRVHRLLRK_	3	P16104;Q8IUE6;Q99878;Q96KK5;P0C0S8;Q93077;Q16777;Q6FI13;Q9BTM1;Q9BTM1-2;P04908	P16104;Q8IUE6;Q99878;Q93077;Q16777;Q9BTM1;P04908	Q16777	H2AFX;HIST2H2AB;HIST1H2AJ;HIST1H2AH;HIST1H2AG;HIST1H2AC;HIST2H2AC;HIST2H2AA3;H2AFJ;HIST1H2AB	Histone H2AX;Histone H2A type 2-B;Histone H2A type 1-J;Histone H2A type 1-H;Histone H2A type 1;Histone H2A type 1-C;Histone H2A type 2-C;Histone H2A type 2-A;Histone H2A.J;Histone H2A type 1-B/E	Reverse	464.79	4	462.536	1846.12	88125	-0.24713	-0.00011431	1.6621	0.00076879	2.9845e-22	3	106.58	106.58	0.8425	0.95661	3183100000	1718400000	1464600000
AGLQFPVGRVHRLLRK	16	1	Unmodified	_AGLQFPVGRVHRLLRK_	3	P16104;Q8IUE6;Q99878;Q96KK5;P0C0S8;Q93077;Q16777;Q6FI13;Q9BTM1;Q9BTM1-2;P04908	P16104;Q8IUE6;Q99878;Q93077;Q16777;Q9BTM1;P04908	Q16777	H2AFX;HIST2H2AB;HIST1H2AJ;HIST1H2AH;HIST1H2AG;HIST1H2AC;HIST2H2AC;HIST2H2AA3;H2AFJ;HIST1H2AB	Histone H2AX;Histone H2A type 2-B;Histone H2A type 1-J;Histone H2A type 1-H;Histone H2A type 1;Histone H2A type 1-C;Histone H2A type 2-C;Histone H2A type 2-A;Histone H2A.J;Histone H2A type 1-B/E	Reverse	616.71	3	616.379	1846.12	75908.1	-0.25931	-0.00015983	1.4112	0.00086985	7.2324e-54	2	160.07	160.07	0.81785	0.91829	539000000	306830000	232170000
AGLQFPVGRVHRLLRK	16	1	Unmodified	_AGLQFPVGRVHRLLRK_	3	P16104;Q8IUE6;Q99878;Q96KK5;P0C0S8;Q93077;Q16777;Q6FI13;Q9BTM1;Q9BTM1-2;P04908	P16104;Q8IUE6;Q99878;Q93077;Q16777;Q9BTM1;P04908	Q16777	H2AFX;HIST2H2AB;HIST1H2AJ;HIST1H2AH;HIST1H2AG;HIST1H2AC;HIST2H2AC;HIST2H2AA3;H2AFJ;HIST1H2AB	Histone H2AX;Histone H2A type 2-B;Histone H2A type 1-J;Histone H2A type 1-H;Histone H2A type 1;Histone H2A type 1-C;Histone H2A type 2-C;Histone H2A type 2-A;Histone H2A.J;Histone H2A type 1-B/E	Forward	464.54	4	462.536	1846.12	87949.2	-0.053074	-2.4549e-05	0.50228	0.00023232	1.1975e-42	2	143.98	143.98	1.1715	0.99096	3717400000	1708000000	2009400000
AGLQFPVGRVHRLLRK	16	1	Unmodified	_AGLQFPVGRVHRLLRK_	3	P16104;Q8IUE6;Q99878;Q96KK5;P0C0S8;Q93077;Q16777;Q6FI13;Q9BTM1;Q9BTM1-2;P04908	P16104;Q8IUE6;Q99878;Q93077;Q16777;Q9BTM1;P04908	Q16777	H2AFX;HIST2H2AB;HIST1H2AJ;HIST1H2AH;HIST1H2AG;HIST1H2AC;HIST2H2AC;HIST2H2AA3;H2AFJ;HIST1H2AB	Histone H2AX;Histone H2A type 2-B;Histone H2A type 1-J;Histone H2A type 1-H;Histone H2A type 1;Histone H2A type 1-C;Histone H2A type 2-C;Histone H2A type 2-A;Histone H2A.J;Histone H2A type 1-B/E	Forward	619.05	3	616.379	1846.12	75331	-0.33186	-0.00020455	0.15665	9.6556e-05	9.3389e-27	2	110.44	110.44	1.1924	1.0105	709690000	321000000	388700000
AGLQFPVGRVHRLLRKGNYAER	22	1	Unmodified	_AGLQFPVGRVHRLLRKGNYAER_	4	Q8IUE6;Q99878;Q96KK5;P0C0S8;Q93077;Q16777;Q6FI13;Q9BTM1;Q9BTM1-2	Q8IUE6;Q99878;Q93077;Q16777;Q9BTM1	Q16777	HIST2H2AB;HIST1H2AJ;HIST1H2AH;HIST1H2AG;HIST1H2AC;HIST2H2AC;HIST2H2AA3;H2AFJ	Histone H2A type 2-B;Histone H2A type 1-J;Histone H2A type 1-H;Histone H2A type 1;Histone H2A type 1-C;Histone H2A type 2-C;Histone H2A type 2-A;Histone H2A.J	Reverse	423.91	6	423.745	2536.43	90342.7	-0.56133	-0.00023786	0.4923	0.00020861	7.1483e-42	2	120.23	115.56	0.90501	1.0385	444560000	234600000	209960000
AGLQFPVGRVHRLLRKGNYAER	22	1	Unmodified	_AGLQFPVGRVHRLLRKGNYAER_	4	Q8IUE6;Q99878;Q96KK5;P0C0S8;Q93077;Q16777;Q6FI13;Q9BTM1;Q9BTM1-2	Q8IUE6;Q99878;Q93077;Q16777;Q9BTM1	Q16777	HIST2H2AB;HIST1H2AJ;HIST1H2AH;HIST1H2AG;HIST1H2AC;HIST2H2AC;HIST2H2AA3;H2AFJ	Histone H2A type 2-B;Histone H2A type 1-J;Histone H2A type 1-H;Histone H2A type 1;Histone H2A type 1-C;Histone H2A type 2-C;Histone H2A type 2-A;Histone H2A.J	Reverse	637.37	4	635.114	2536.43	74131.7	-0.81496	-0.00051759	0.82489	0.0005239	2.6657e-95	3	175.23	175.23	0.93592	1.0698	284090000	142210000	141880000
AGLQFPVGRVHRLLRKGNYAER	22	1	Unmodified	_AGLQFPVGRVHRLLRKGNYAER_	4	Q8IUE6;Q99878;Q96KK5;P0C0S8;Q93077;Q16777;Q6FI13;Q9BTM1;Q9BTM1-2	Q8IUE6;Q99878;Q93077;Q16777;Q9BTM1	Q16777	HIST2H2AB;HIST1H2AJ;HIST1H2AH;HIST1H2AG;HIST1H2AC;HIST2H2AC;HIST2H2AA3;H2AFJ	Histone H2A type 2-B;Histone H2A type 1-J;Histone H2A type 1-H;Histone H2A type 1;Histone H2A type 1-C;Histone H2A type 2-C;Histone H2A type 2-A;Histone H2A.J	Reverse	508.49	5	508.292	2536.43	81596.1	1.2367	0.00062858	2.866	0.0014567	2.2452e-50	2	126.02	121.01	0.81775	0.89305	197590000	110910000	86684000
AGLQFPVGRVHRLLRKGNYAER	22	1	Unmodified	_AGLQFPVGRVHRLLRKGNYAER_	4	Q8IUE6;Q99878;Q96KK5;P0C0S8;Q93077;Q16777;Q6FI13;Q9BTM1;Q9BTM1-2	Q8IUE6;Q99878;Q93077;Q16777;Q9BTM1	Q16777	HIST2H2AB;HIST1H2AJ;HIST1H2AH;HIST1H2AG;HIST1H2AC;HIST2H2AC;HIST2H2AA3;H2AFJ	Histone H2A type 2-B;Histone H2A type 1-J;Histone H2A type 1-H;Histone H2A type 1;Histone H2A type 1-C;Histone H2A type 2-C;Histone H2A type 2-A;Histone H2A.J	Reverse	508.49	5	508.292	2536.43	81652.7	-0.82653	-0.00042012	0.92635	0.00047086	2.5324e-16	1	79.69	76.824	0.85862	0.89912	47480000	22688000	24792000
AGLQFPVGRVHRLLRKGNYAER	22	1	Unmodified	_AGLQFPVGRVHRLLRKGNYAER_	4	Q8IUE6;Q99878;Q96KK5;P0C0S8;Q93077;Q16777;Q6FI13;Q9BTM1;Q9BTM1-2	Q8IUE6;Q99878;Q93077;Q16777;Q9BTM1	Q16777	HIST2H2AB;HIST1H2AJ;HIST1H2AH;HIST1H2AG;HIST1H2AC;HIST2H2AC;HIST2H2AA3;H2AFJ	Histone H2A type 2-B;Histone H2A type 1-J;Histone H2A type 1-H;Histone H2A type 1;Histone H2A type 1-C;Histone H2A type 2-C;Histone H2A type 2-A;Histone H2A.J	Forward	425.25	6	423.745	2536.43	90671.8	-0.34075	-0.00014439	-0.19791	-8.3862e-05	2.282e-41	1	115.42	113.78	1.2415	1.2389	224530000	98846000	125680000
AGLQFPVGRVHRLLRKGNYAER	22	1	Unmodified	_AGLQFPVGRVHRLLRKGNYAER_	4	Q8IUE6;Q99878;Q96KK5;P0C0S8;Q93077;Q16777;Q6FI13;Q9BTM1;Q9BTM1-2	Q8IUE6;Q99878;Q93077;Q16777;Q9BTM1	Q16777	HIST2H2AB;HIST1H2AJ;HIST1H2AH;HIST1H2AG;HIST1H2AC;HIST2H2AC;HIST2H2AA3;H2AFJ	Histone H2A type 2-B;Histone H2A type 1-J;Histone H2A type 1-H;Histone H2A type 1;Histone H2A type 1-C;Histone H2A type 2-C;Histone H2A type 2-A;Histone H2A.J	Forward	423.91	6	423.745	2536.43	NA	-0.63565	-0.00026935	NA	NA	2.8078e-19	1	126.02	119.08	NA	NA	44962000	44962000	0
AGLQFPVGRVHRLLRKGNYAER	22	1	Unmodified	_AGLQFPVGRVHRLLRKGNYAER_	4	Q8IUE6;Q99878;Q96KK5;P0C0S8;Q93077;Q16777;Q6FI13;Q9BTM1;Q9BTM1-2	Q8IUE6;Q99878;Q93077;Q16777;Q9BTM1	Q16777	HIST2H2AB;HIST1H2AJ;HIST1H2AH;HIST1H2AG;HIST1H2AC;HIST2H2AC;HIST2H2AA3;H2AFJ	Histone H2A type 2-B;Histone H2A type 1-J;Histone H2A type 1-H;Histone H2A type 1;Histone H2A type 1-C;Histone H2A type 2-C;Histone H2A type 2-A;Histone H2A.J	Forward	510.094	5	508.292	2536.43	NA	-0.11523	-5.8571e-05	-0.5424	-0.0002757	0.00022881	8	44.238	43.992	1.226	1.1823	6311500	2561000	3750500
AGLQFPVGRVHRLLRKGNYAER	22	1	Unmodified	_AGLQFPVGRVHRLLRKGNYAER_	4	Q8IUE6;Q99878;Q96KK5;P0C0S8;Q93077;Q16777;Q6FI13;Q9BTM1;Q9BTM1-2	Q8IUE6;Q99878;Q93077;Q16777;Q9BTM1	Q16777	HIST2H2AB;HIST1H2AJ;HIST1H2AH;HIST1H2AG;HIST1H2AC;HIST2H2AC;HIST2H2AA3;H2AFJ	Histone H2A type 2-B;Histone H2A type 1-J;Histone H2A type 1-H;Histone H2A type 1;Histone H2A type 1-C;Histone H2A type 2-C;Histone H2A type 2-A;Histone H2A.J	Forward	510.096	5	508.292	2536.43	79255.9	-0.48578	-0.00024692	-0.24661	-0.00012535	6.5498e-05	1	51.524	50.527	1.3952	1.3792	18236000	7743500	10493000
AGLQFPVGRVHRLLRKGNYAER	22	1	Unmodified	_AGLQFPVGRVHRLLRKGNYAER_	4	Q8IUE6;Q99878;Q96KK5;P0C0S8;Q93077;Q16777;Q6FI13;Q9BTM1;Q9BTM1-2	Q8IUE6;Q99878;Q93077;Q16777;Q9BTM1	Q16777	HIST2H2AB;HIST1H2AJ;HIST1H2AH;HIST1H2AG;HIST1H2AC;HIST2H2AC;HIST2H2AA3;H2AFJ	Histone H2A type 2-B;Histone H2A type 1-J;Histone H2A type 1-H;Histone H2A type 1;Histone H2A type 1-C;Histone H2A type 2-C;Histone H2A type 2-A;Histone H2A.J	Reverse	508.493	5	508.292	2536.43	79230.2	-0.11941	-6.0697e-05	-0.42492	-0.00021598	0.00081523	2	37.884	36.886	0.93961	1.0423	63769000	30307000	33462000
AGLQFPVGRVHRLLRKGNYAER	22	1	Unmodified	_AGLQFPVGRVHRLLRKGNYAER_	4	Q8IUE6;Q99878;Q96KK5;P0C0S8;Q93077;Q16777;Q6FI13;Q9BTM1;Q9BTM1-2	Q8IUE6;Q99878;Q93077;Q16777;Q9BTM1	Q16777	HIST2H2AB;HIST1H2AJ;HIST1H2AH;HIST1H2AG;HIST1H2AC;HIST2H2AC;HIST2H2AA3;H2AFJ	Histone H2A type 2-B;Histone H2A type 1-J;Histone H2A type 1-H;Histone H2A type 1;Histone H2A type 1-C;Histone H2A type 2-C;Histone H2A type 2-A;Histone H2A.J	Reverse	635.363	4	635.114	2536.43	72723.3	-0.046395	-2.9466e-05	-0.39275	-0.00024944	0.0009627	2	36.923	32.617	0.87813	0.97486	20824000	10556000	10268000
AGLQFPVGRVHRLLRKGNYAER	22	1	Unmodified	_AGLQFPVGRVHRLLRKGNYAER_	4	Q8IUE6;Q99878;Q96KK5;P0C0S8;Q93077;Q16777;Q6FI13;Q9BTM1;Q9BTM1-2	Q8IUE6;Q99878;Q93077;Q16777;Q9BTM1	Q16777	HIST2H2AB;HIST1H2AJ;HIST1H2AH;HIST1H2AG;HIST1H2AC;HIST2H2AC;HIST2H2AA3;H2AFJ	Histone H2A type 2-B;Histone H2A type 1-J;Histone H2A type 1-H;Histone H2A type 1;Histone H2A type 1-C;Histone H2A type 2-C;Histone H2A type 2-A;Histone H2A.J	Reverse	510.096	5	508.292	2536.43	79018.4	-0.024135	-1.2268e-05	-0.37934	-0.00019282	5.7615e-05	2	51.876	49.381	0.89235	0.92175	39987000	20511000	19476000
AGLQFPVGRVHRLLRKGNYAER	22	1	Unmodified	_AGLQFPVGRVHRLLRKGNYAER_	4	Q8IUE6;Q99878;Q96KK5;P0C0S8;Q93077;Q16777;Q6FI13;Q9BTM1;Q9BTM1-2	Q8IUE6;Q99878;Q93077;Q16777;Q9BTM1	Q16777	HIST2H2AB;HIST1H2AJ;HIST1H2AH;HIST1H2AG;HIST1H2AC;HIST2H2AC;HIST2H2AA3;H2AFJ	Histone H2A type 2-B;Histone H2A type 1-J;Histone H2A type 1-H;Histone H2A type 1;Histone H2A type 1-C;Histone H2A type 2-C;Histone H2A type 2-A;Histone H2A.J	Reverse	510.096	5	508.292	2536.43	80091.4	0.023068	1.1725e-05	-0.49031	-0.00024922	0.00022881	2	44.238	43.24	0.85282	0.97021	12733000	6110000	6622700
AGLQFPVGRVHRLLRKGNYAER	22	1	Unmodified	_AGLQFPVGRVHRLLRKGNYAER_	4	Q8IUE6;Q99878;Q96KK5;P0C0S8;Q93077;Q16777;Q6FI13;Q9BTM1;Q9BTM1-2	Q8IUE6;Q99878;Q93077;Q16777;Q9BTM1	Q16777	HIST2H2AB;HIST1H2AJ;HIST1H2AH;HIST1H2AG;HIST1H2AC;HIST2H2AC;HIST2H2AA3;H2AFJ	Histone H2A type 2-B;Histone H2A type 1-J;Histone H2A type 1-H;Histone H2A type 1;Histone H2A type 1-C;Histone H2A type 2-C;Histone H2A type 2-A;Histone H2A.J	Reverse	637.117	4	635.114	2536.43	73412.1	0.65037	0.00041306	0.038565	2.4493e-05	0.0009627	2	36.923	32.617	0.87693	0.94373	7917200	5667600	2249600
AGLQFPVGRVHRLLRKGNYAER	22	1	Unmodified	_AGLQFPVGRVHRLLRKGNYAER_	4	Q8IUE6;Q99878;Q96KK5;P0C0S8;Q93077;Q16777;Q6FI13;Q9BTM1;Q9BTM1-2	Q8IUE6;Q99878;Q93077;Q16777;Q9BTM1	Q16777	HIST2H2AB;HIST1H2AJ;HIST1H2AH;HIST1H2AG;HIST1H2AC;HIST2H2AC;HIST2H2AA3;H2AFJ	Histone H2A type 2-B;Histone H2A type 1-J;Histone H2A type 1-H;Histone H2A type 1;Histone H2A type 1-C;Histone H2A type 2-C;Histone H2A type 2-A;Histone H2A.J	Forward	509.895	5	508.292	2536.43	80365.9	-0.05731	-2.913e-05	-0.37958	-0.00019294	0.00081523	2	37.884	36.886	1.1627	1.1133	6320200	3059600	3260700
AGLQFPVGRVHRLLRKGNYAER	22	1	Unmodified	_AGLQFPVGRVHRLLRKGNYAER_	4	Q8IUE6;Q99878;Q96KK5;P0C0S8;Q93077;Q16777;Q6FI13;Q9BTM1;Q9BTM1-2	Q8IUE6;Q99878;Q93077;Q16777;Q9BTM1	Q16777	HIST2H2AB;HIST1H2AJ;HIST1H2AH;HIST1H2AG;HIST1H2AC;HIST2H2AC;HIST2H2AA3;H2AFJ	Histone H2A type 2-B;Histone H2A type 1-J;Histone H2A type 1-H;Histone H2A type 1;Histone H2A type 1-C;Histone H2A type 2-C;Histone H2A type 2-A;Histone H2A.J	Forward	508.693	5	508.292	2536.43	81715.9	0.18429	9.3675e-05	-0.31941	-0.00016235	0.00024094	1	43.696	42.699	1.2018	1.1171	8644400	2765400	5879100
AGLQFPVGRVHRLLRKGNYAER	22	1	Unmodified	_AGLQFPVGRVHRLLRKGNYAER_	4	Q8IUE6;Q99878;Q96KK5;P0C0S8;Q93077;Q16777;Q6FI13;Q9BTM1;Q9BTM1-2	Q8IUE6;Q99878;Q93077;Q16777;Q9BTM1	Q16777	HIST2H2AB;HIST1H2AJ;HIST1H2AH;HIST1H2AG;HIST1H2AC;HIST2H2AC;HIST2H2AA3;H2AFJ	Histone H2A type 2-B;Histone H2A type 1-J;Histone H2A type 1-H;Histone H2A type 1;Histone H2A type 1-C;Histone H2A type 2-C;Histone H2A type 2-A;Histone H2A.J	Reverse	508.492	5	508.292	2536.43	NA	-0.71156	-0.00036168	-1.5715	-0.0007988	0.00026463	6	42.639	41.641	0.89957	0.96693	4036500	2425100	1611500
AGLQFPVGRVHRLLRKGNYAER	22	1	Unmodified	_AGLQFPVGRVHRLLRKGNYAER_	4	Q8IUE6;Q99878;Q96KK5;P0C0S8;Q93077;Q16777;Q6FI13;Q9BTM1;Q9BTM1-2	Q8IUE6;Q99878;Q93077;Q16777;Q9BTM1	Q16777	HIST2H2AB;HIST1H2AJ;HIST1H2AH;HIST1H2AG;HIST1H2AC;HIST2H2AC;HIST2H2AA3;H2AFJ	Histone H2A type 2-B;Histone H2A type 1-J;Histone H2A type 1-H;Histone H2A type 1;Histone H2A type 1-C;Histone H2A type 2-C;Histone H2A type 2-A;Histone H2A.J	Reverse	637.367	4	635.114	2536.43	73334.8	-0.33434	-0.00021234	-0.28619	-0.00018176	9.3823e-06	2	56.017	51.711	0.86109	0.96934	49597000	25230000	24366000
AGLQFPVGRVHRLLRKGNYAER	22	1	Unmodified	_AGLQFPVGRVHRLLRKGNYAER_	4	Q8IUE6;Q99878;Q96KK5;P0C0S8;Q93077;Q16777;Q6FI13;Q9BTM1;Q9BTM1-2	Q8IUE6;Q99878;Q93077;Q16777;Q9BTM1	Q16777	HIST2H2AB;HIST1H2AJ;HIST1H2AH;HIST1H2AG;HIST1H2AC;HIST2H2AC;HIST2H2AA3;H2AFJ	Histone H2A type 2-B;Histone H2A type 1-J;Histone H2A type 1-H;Histone H2A type 1;Histone H2A type 1-C;Histone H2A type 2-C;Histone H2A type 2-A;Histone H2A.J	Reverse	510.096	5	508.292	2536.43	79984.8	-0.20736	-0.0001054	-0.27748	-0.00014104	1.4078e-07	2	67.227	66.229	0.91302	1.0562	66747000	35358000	31389000
AGLQFPVGRVHRLLRKGNYAER	22	1	Unmodified	_AGLQFPVGRVHRLLRKGNYAER_	4	Q8IUE6;Q99878;Q96KK5;P0C0S8;Q93077;Q16777;Q6FI13;Q9BTM1;Q9BTM1-2	Q8IUE6;Q99878;Q93077;Q16777;Q9BTM1	Q16777	HIST2H2AB;HIST1H2AJ;HIST1H2AH;HIST1H2AG;HIST1H2AC;HIST2H2AC;HIST2H2AA3;H2AFJ	Histone H2A type 2-B;Histone H2A type 1-J;Histone H2A type 1-H;Histone H2A type 1;Histone H2A type 1-C;Histone H2A type 2-C;Histone H2A type 2-A;Histone H2A.J	Reverse	510.095	5	508.292	2536.43	80432.7	-0.11869	-6.0331e-05	-0.45483	-0.00023119	1.8175e-06	2	64.705	63.707	0.95758	1.0669	21863000	11944000	9918600
AGLQFPVGRVHRLLRKGNYAER	22	1	Unmodified	_AGLQFPVGRVHRLLRKGNYAER_	4	Q8IUE6;Q99878;Q96KK5;P0C0S8;Q93077;Q16777;Q6FI13;Q9BTM1;Q9BTM1-2	Q8IUE6;Q99878;Q93077;Q16777;Q9BTM1	Q16777	HIST2H2AB;HIST1H2AJ;HIST1H2AH;HIST1H2AG;HIST1H2AC;HIST2H2AC;HIST2H2AA3;H2AFJ	Histone H2A type 2-B;Histone H2A type 1-J;Histone H2A type 1-H;Histone H2A type 1;Histone H2A type 1-C;Histone H2A type 2-C;Histone H2A type 2-A;Histone H2A.J	Reverse	635.364	4	635.114	2536.43	73920.2	-0.21966	-0.00013951	-0.44501	-0.00028263	0.00081523	2	37.884	35.529	0.83556	0.93454	16975000	7993900	8981600
AGLQFPVGRVHRLLRKGNYAER	22	1	Unmodified	_AGLQFPVGRVHRLLRKGNYAER_	4	Q8IUE6;Q99878;Q96KK5;P0C0S8;Q93077;Q16777;Q6FI13;Q9BTM1;Q9BTM1-2	Q8IUE6;Q99878;Q93077;Q16777;Q9BTM1	Q16777	HIST2H2AB;HIST1H2AJ;HIST1H2AH;HIST1H2AG;HIST1H2AC;HIST2H2AC;HIST2H2AA3;H2AFJ	Histone H2A type 2-B;Histone H2A type 1-J;Histone H2A type 1-H;Histone H2A type 1;Histone H2A type 1-C;Histone H2A type 2-C;Histone H2A type 2-A;Histone H2A.J	Reverse	508.493	5	508.292	2536.43	80432.7	-0.16299	-8.2845e-05	-0.54494	-0.00027699	0.00081523	1	37.884	36.886	0.96678	1.0251	33831000	16656000	17175000
AGLQFPVGRVHRLLRKGNYAER	22	1	Unmodified	_AGLQFPVGRVHRLLRKGNYAER_	4	Q8IUE6;Q99878;Q96KK5;P0C0S8;Q93077;Q16777;Q6FI13;Q9BTM1;Q9BTM1-2	Q8IUE6;Q99878;Q93077;Q16777;Q9BTM1	Q16777	HIST2H2AB;HIST1H2AJ;HIST1H2AH;HIST1H2AG;HIST1H2AC;HIST2H2AC;HIST2H2AA3;H2AFJ	Histone H2A type 2-B;Histone H2A type 1-J;Histone H2A type 1-H;Histone H2A type 1;Histone H2A type 1-C;Histone H2A type 2-C;Histone H2A type 2-A;Histone H2A.J	Forward	423.91	6	423.745	2536.43	90119.4	-0.16215	-6.8711e-05	1.6162	0.00068485	1.1285e-69	3	154.34	149.66	1.2547	1.2674	92105000	43085000	49020000
AGLQFPVGRVHRLLRKGNYAER	22	1	Unmodified	_AGLQFPVGRVHRLLRKGNYAER_	4	Q8IUE6;Q99878;Q96KK5;P0C0S8;Q93077;Q16777;Q6FI13;Q9BTM1;Q9BTM1-2	Q8IUE6;Q99878;Q93077;Q16777;Q9BTM1	Q16777	HIST2H2AB;HIST1H2AJ;HIST1H2AH;HIST1H2AG;HIST1H2AC;HIST2H2AC;HIST2H2AA3;H2AFJ	Histone H2A type 2-B;Histone H2A type 1-J;Histone H2A type 1-H;Histone H2A type 1;Histone H2A type 1-C;Histone H2A type 2-C;Histone H2A type 2-A;Histone H2A.J	Forward	510.1	5	508.292	2536.43	81607.4	1.0325	0.00052479	3.0712	0.0015611	5.6784e-52	3	134.87	132.58	1.1938	1.0837	206860000	94767000	112100000
AGLQFPVGRVHRLLRKGNYAER	22	1	Unmodified	_AGLQFPVGRVHRLLRKGNYAER_	4	Q8IUE6;Q99878;Q96KK5;P0C0S8;Q93077;Q16777;Q6FI13;Q9BTM1;Q9BTM1-2	Q8IUE6;Q99878;Q93077;Q16777;Q9BTM1	Q16777	HIST2H2AB;HIST1H2AJ;HIST1H2AH;HIST1H2AG;HIST1H2AC;HIST2H2AC;HIST2H2AA3;H2AFJ	Histone H2A type 2-B;Histone H2A type 1-J;Histone H2A type 1-H;Histone H2A type 1;Histone H2A type 1-C;Histone H2A type 2-C;Histone H2A type 2-A;Histone H2A.J	Forward	637.37	4	635.114	2536.43	74261.4	-0.87687	-0.00055691	1.5972	0.0010144	1.7429e-69	3	150.98	150.98	1.2408	1.2719	82558000	40679000	41879000
AGLQFPVGRVHRLLRKGNYAER	22	1	Unmodified	_AGLQFPVGRVHRLLRKGNYAER_	4	Q8IUE6;Q99878;Q96KK5;P0C0S8;Q93077;Q16777;Q6FI13;Q9BTM1;Q9BTM1-2	Q8IUE6;Q99878;Q93077;Q16777;Q9BTM1	Q16777	HIST2H2AB;HIST1H2AJ;HIST1H2AH;HIST1H2AG;HIST1H2AC;HIST2H2AC;HIST2H2AA3;H2AFJ	Histone H2A type 2-B;Histone H2A type 1-J;Histone H2A type 1-H;Histone H2A type 1;Histone H2A type 1-C;Histone H2A type 2-C;Histone H2A type 2-A;Histone H2A.J	Reverse	635.37	4	635.114	2536.43	74347.8	-0.48091	-0.00030543	1.3297	0.00084449	2.2388e-69	2	148.29	143.61	0.86178	0.96394	749540000	392960000	356580000
AGLQFPVGRVHRLLRKGNYAER	22	1	Unmodified	_AGLQFPVGRVHRLLRKGNYAER_	4	Q8IUE6;Q99878;Q96KK5;P0C0S8;Q93077;Q16777;Q6FI13;Q9BTM1;Q9BTM1-2	Q8IUE6;Q99878;Q93077;Q16777;Q9BTM1	Q16777	HIST2H2AB;HIST1H2AJ;HIST1H2AH;HIST1H2AG;HIST1H2AC;HIST2H2AC;HIST2H2AA3;H2AFJ	Histone H2A type 2-B;Histone H2A type 1-J;Histone H2A type 1-H;Histone H2A type 1;Histone H2A type 1-C;Histone H2A type 2-C;Histone H2A type 2-A;Histone H2A.J	Reverse	425.25	6	423.745	2536.43	90631.3	-0.34334	-0.00014549	0.79435	0.0003366	1.0281e-41	3	119.27	117.05	0.94386	1.0598	783920000	413130000	370790000
AGLQFPVGRVHRLLRKGNYAER	22	1	Unmodified	_AGLQFPVGRVHRLLRKGNYAER_	4	Q8IUE6;Q99878;Q96KK5;P0C0S8;Q93077;Q16777;Q6FI13;Q9BTM1;Q9BTM1-2	Q8IUE6;Q99878;Q93077;Q16777;Q9BTM1	Q16777	HIST2H2AB;HIST1H2AJ;HIST1H2AH;HIST1H2AG;HIST1H2AC;HIST2H2AC;HIST2H2AA3;H2AFJ	Histone H2A type 2-B;Histone H2A type 1-J;Histone H2A type 1-H;Histone H2A type 1;Histone H2A type 1-C;Histone H2A type 2-C;Histone H2A type 2-A;Histone H2A.J	Reverse	425.25	6	423.745	2536.43	90248.4	-0.42942	-0.00018197	1.0932	0.00046323	1.2522e-50	2	130.05	127.95	0.91143	1.0258	664170000	324390000	339780000
AGLQFPVGRVHRLLRKGNYAER	22	1	Unmodified	_AGLQFPVGRVHRLLRKGNYAER_	4	Q8IUE6;Q99878;Q96KK5;P0C0S8;Q93077;Q16777;Q6FI13;Q9BTM1;Q9BTM1-2	Q8IUE6;Q99878;Q93077;Q16777;Q9BTM1	Q16777	HIST2H2AB;HIST1H2AJ;HIST1H2AH;HIST1H2AG;HIST1H2AC;HIST2H2AC;HIST2H2AA3;H2AFJ	Histone H2A type 2-B;Histone H2A type 1-J;Histone H2A type 1-H;Histone H2A type 1;Histone H2A type 1-C;Histone H2A type 2-C;Histone H2A type 2-A;Histone H2A.J	Reverse	637.37	4	635.114	2536.43	74694.1	-0.80759	-0.00051291	1.5206	0.00096576	1.8603e-110	2	196.05	196.05	0.87118	0.97602	452740000	248050000	204690000
AGLQFPVGRVHRLLRKGNYAER	22	1	Unmodified	_AGLQFPVGRVHRLLRKGNYAER_	4	Q8IUE6;Q99878;Q96KK5;P0C0S8;Q93077;Q16777;Q6FI13;Q9BTM1;Q9BTM1-2	Q8IUE6;Q99878;Q93077;Q16777;Q9BTM1	Q16777	HIST2H2AB;HIST1H2AJ;HIST1H2AH;HIST1H2AG;HIST1H2AC;HIST2H2AC;HIST2H2AA3;H2AFJ	Histone H2A type 2-B;Histone H2A type 1-J;Histone H2A type 1-H;Histone H2A type 1;Histone H2A type 1-C;Histone H2A type 2-C;Histone H2A type 2-A;Histone H2A.J	Reverse	847.15	3	846.482	2536.43	66786.4	-0.9358	-0.00079213	1.5236	0.0012897	5.9447e-110	1	190.91	180.35	0.65586	0.6551	53641000	31400000	22241000
AGLQFPVGRVHRLLRKGNYAER	22	1	Unmodified	_AGLQFPVGRVHRLLRKGNYAER_	4	Q8IUE6;Q99878;Q96KK5;P0C0S8;Q93077;Q16777;Q6FI13;Q9BTM1;Q9BTM1-2	Q8IUE6;Q99878;Q93077;Q16777;Q9BTM1	Q16777	HIST2H2AB;HIST1H2AJ;HIST1H2AH;HIST1H2AG;HIST1H2AC;HIST2H2AC;HIST2H2AA3;H2AFJ	Histone H2A type 2-B;Histone H2A type 1-J;Histone H2A type 1-H;Histone H2A type 1;Histone H2A type 1-C;Histone H2A type 2-C;Histone H2A type 2-A;Histone H2A.J	Forward	425.25	6	423.745	2536.43	90990.6	-0.36012	-0.0001526	-0.286	-0.00012119	2.0071e-23	2	92.913	88.607	1.208	1.0477	410760000	181980000	228780000
AGLQFPVGRVHRLLRKGNYAER	22	1	Unmodified	_AGLQFPVGRVHRLLRKGNYAER_	4	Q8IUE6;Q99878;Q96KK5;P0C0S8;Q93077;Q16777;Q6FI13;Q9BTM1;Q9BTM1-2	Q8IUE6;Q99878;Q93077;Q16777;Q9BTM1	Q16777	HIST2H2AB;HIST1H2AJ;HIST1H2AH;HIST1H2AG;HIST1H2AC;HIST2H2AC;HIST2H2AA3;H2AFJ	Histone H2A type 2-B;Histone H2A type 1-J;Histone H2A type 1-H;Histone H2A type 1;Histone H2A type 1-C;Histone H2A type 2-C;Histone H2A type 2-A;Histone H2A.J	Forward	637.62	4	635.114	2536.43	74265.7	-0.94809	-0.00060214	-0.008423	-5.3496e-06	9.51e-42	3	119.5	119.5	1.2787	1.1792	254470000	108600000	145870000
AGLQFPVGRVHRLLRKGNYSER	22	1	Unmodified	_AGLQFPVGRVHRLLRKGNYSER_	4	P04908	P04908	P04908	HIST1H2AB	Histone H2A type 1-B/E	Reverse	428.25	6	426.411	2552.42	90152.3	-0.66957	-0.00028551	0.23964	0.00010219	2.7991e-10	1	61.16	61.16	1.1576	1.3236	308860000	139570000	169290000
AGLQFPVGRVHRLLRKGNYSER	22	1	Unmodified	_AGLQFPVGRVHRLLRKGNYSER_	4	P04908	P04908	P04908	HIST1H2AB	Histone H2A type 1-B/E	Reverse	426.58	6	426.411	2552.42	91022.7	-0.13855	-5.9079e-05	0.89638	0.00038223	6.1493e-16	1	72.99	72.983	1.2226	1.2467	292940000	133810000	159130000
AGLQFPVGRVHRLLRKGNYSER	22	1	Unmodified	_AGLQFPVGRVHRLLRKGNYSER_	4	P04908	P04908	P04908	HIST1H2AB	Histone H2A type 1-B/E	Reverse	639.36	4	639.112	2552.42	74282.5	-0.25684	-0.00016415	1.5097	0.00096486	3.0699e-32	1	108.5	108.2	1.2151	1.1942	192580000	103300000	89287000
AGLQFPVGRVHRLLRKGNYSER	22	1	Unmodified	_AGLQFPVGRVHRLLRKGNYSER_	4	P04908	P04908	P04908	HIST1H2AB	Histone H2A type 1-B/E	Forward	427.91	6	426.411	2552.42	89600.3	-0.096973	-4.135e-05	-0.016948	-7.2269e-06	1.2074e-06	1	55.744	54.712	1.3877	1.368	101870000	29396000	72476000
AGLQFPVGRVHRLLRKGNYSER	22	1	Unmodified	_AGLQFPVGRVHRLLRKGNYSER_	4	P04908	P04908	P04908	HIST1H2AB	Histone H2A type 1-B/E	Forward	641.37	4	639.112	2552.42	73709.5	-0.50959	-0.00032569	0.48755	0.0003116	2.6872e-70	1	158.99	158.99	1.6667	1.628	89425000	32549000	56876000
AGVIFPVGR	9	0	Unmodified	_AGVIFPVGR_	0	O75367;O75367-3;O75367-2;B4DJC3;D6RCF2;Q9P0M6	O75367;Q9P0M6	O75367	H2AFY;H2AFY2	Core histone macro-H2A.1;Histone H2A;Core histone macro-H2A.2	Reverse	458.27	2	458.274	914.534	NA	-0.16546	-7.5825e-05	NA	NA	3.0316e-05	1	110.03	97.67	NA	NA	NA	NA	NA
AGVIFPVGR	9	0	Unmodified	_AGVIFPVGR_	0	O75367;O75367-3;O75367-2;B4DJC3;D6RCF2;Q9P0M6	O75367;Q9P0M6	O75367	H2AFY;H2AFY2	Core histone macro-H2A.1;Histone H2A;Core histone macro-H2A.2	Forward	458.27	2	458.274	914.534	NA	-0.40855	-0.00018723	NA	NA	0.00097875	1	91.665	77.508	NA	NA	NA	NA	NA
AGVIFPVGR	9	0	Unmodified	_AGVIFPVGR_	0	O75367;O75367-3;O75367-2;B4DJC3;D6RCF2;Q9P0M6	O75367;Q9P0M6	O75367	H2AFY;H2AFY2	Core histone macro-H2A.1;Histone H2A;Core histone macro-H2A.2	Reverse	458.27	2	458.274	914.534	NA	0.39117	0.00017926	NA	NA	0.00097875	1	91.665	79.896	NA	NA	NA	NA	NA
AGVIFPVGR	9	0	Unmodified	_AGVIFPVGR_	0	O75367;O75367-3;O75367-2;B4DJC3;D6RCF2;Q9P0M6	O75367;Q9P0M6	O75367	H2AFY;H2AFY2	Core histone macro-H2A.1;Histone H2A;Core histone macro-H2A.2	Reverse	458.28	2	458.274	914.534	NA	0.54982	0.00025197	NA	NA	0.00023078	1	102.2	87.425	NA	NA	NA	NA	NA
AGVIFPVGR	9	0	Unmodified	_AGVIFPVGR_	0	O75367;O75367-3;O75367-2;B4DJC3;D6RCF2;Q9P0M6	O75367;Q9P0M6	O75367	H2AFY;H2AFY2	Core histone macro-H2A.1;Histone H2A;Core histone macro-H2A.2	Forward	458.274	2	458.274	914.534	NA	0.39791	0.00018235	NA	NA	0.000429	1	74.301	59.525	NA	NA	NA	NA	NA
AGVIFPVGR	9	0	Unmodified	_AGVIFPVGR_	0	O75367;O75367-3;O75367-2;B4DJC3;D6RCF2;Q9P0M6	O75367;Q9P0M6	O75367	H2AFY;H2AFY2	Core histone macro-H2A.1;Histone H2A;Core histone macro-H2A.2	Forward	458.274	2	458.274	914.534	NA	0.3182	0.00014582	NA	NA	0.00041114	1	82.279	67.503	NA	NA	NA	NA	NA
AGVIFPVGR	9	0	Unmodified	_AGVIFPVGR_	0	O75367;O75367-3;O75367-2;B4DJC3;D6RCF2;Q9P0M6	O75367;Q9P0M6	O75367	H2AFY;H2AFY2	Core histone macro-H2A.1;Histone H2A;Core histone macro-H2A.2	Reverse	458.274	2	458.274	914.534	NA	0.097826	4.4831e-05	NA	NA	0.000429	1	74.301	59.525	NA	NA	NA	NA	NA
AGVIFPVGR	9	0	Unmodified	_AGVIFPVGR_	0	O75367;O75367-3;O75367-2;B4DJC3;D6RCF2;Q9P0M6	O75367;Q9P0M6	O75367	H2AFY;H2AFY2	Core histone macro-H2A.1;Histone H2A;Core histone macro-H2A.2	Reverse	458.274	2	458.274	914.534	NA	0.0065373	2.9959e-06	NA	NA	0.00058928	2	98.629	84.472	NA	NA	NA	NA	NA
AGVIFPVGR	9	0	Unmodified	_AGVIFPVGR_	0	O75367;O75367-3;O75367-2;B4DJC3;D6RCF2;Q9P0M6	O75367;Q9P0M6	O75367	H2AFY;H2AFY2	Core histone macro-H2A.1;Histone H2A;Core histone macro-H2A.2	Forward	458.274	2	458.274	914.534	NA	0.84373	0.00038666	NA	NA	0.000429	1	74.301	59.525	NA	NA	NA	NA	NA
AGVIFPVGR	9	0	Unmodified	_AGVIFPVGR_	0	O75367;O75367-3;O75367-2;B4DJC3;D6RCF2;Q9P0M6	O75367;Q9P0M6	O75367	H2AFY;H2AFY2	Core histone macro-H2A.1;Histone H2A;Core histone macro-H2A.2	Forward	458.274	2	458.274	914.534	NA	0.34496	0.00015809	NA	NA	0.00035869	1	80.684	65.908	NA	NA	NA	NA	NA
AGVIFPVGR	9	0	Unmodified	_AGVIFPVGR_	0	O75367;O75367-3;O75367-2;B4DJC3;D6RCF2;Q9P0M6	O75367;Q9P0M6	O75367	H2AFY;H2AFY2	Core histone macro-H2A.1;Histone H2A;Core histone macro-H2A.2	Reverse	458.274	2	458.274	914.534	NA	0.32582	0.00014931	NA	NA	0.000429	1	74.301	59.525	NA	NA	NA	NA	NA
AGVIFPVGR	9	0	Unmodified	_AGVIFPVGR_	0	O75367;O75367-3;O75367-2;B4DJC3;D6RCF2;Q9P0M6	O75367;Q9P0M6	O75367	H2AFY;H2AFY2	Core histone macro-H2A.1;Histone H2A;Core histone macro-H2A.2	Reverse	458.274	2	458.274	914.534	NA	0.016079	7.3684e-06	NA	NA	0.00085951	1	98.629	84.472	NA	NA	NA	NA	NA
AGVIFPVGR	9	0	Unmodified	_AGVIFPVGR_	0	O75367;O75367-3;O75367-2;B4DJC3;D6RCF2;Q9P0M6	O75367;Q9P0M6	O75367	H2AFY;H2AFY2	Core histone macro-H2A.1;Histone H2A;Core histone macro-H2A.2	Forward	458.27	2	458.274	914.534	NA	-0.041303	-1.8928e-05	NA	NA	0.00085079	1	92.653	80.297	NA	NA	NA	NA	NA
AGVIFPVGRLMR	12	0	Unmodified	_AGVIFPVGRLMR_	1	Q9P0M6	Q9P0M6	Q9P0M6	H2AFY2	Core histone macro-H2A.2	Reverse	439.6	3	439.26	1314.76	NA	-0.50141	-0.00022025	NA	NA	5.2873e-06	1	99.568	1.7547	NA	NA	NA	NA	NA
AINKAQK	7	2	Acetyl (K)	_AINK(ac)AQK_	1	Q99879	Q99879	Q99879	HIST1H2BM	Histone H2B type 1-M	Reverse	407.74	2	407.743	813.471	92611.3	0.4252	0.00017337	1.0848	0.0004423	8.4412e-09	1	134.85	118.18	1.0139	0.98516	116150000	55072000	61074000
AINKAQK	7	2	Acetyl (K)	_AINK(ac)AQK_	1	Q99879	Q99879	Q99879	HIST1H2BM	Histone H2B type 1-M	Reverse	407.74	2	407.743	813.471	93320.3	0.48273	0.00019683	2.2323	0.0009102	8.4412e-09	2	134.85	114.86	0.89591	0.82134	138020000	70385000	67632000
AINKAQK	7	2	Acetyl (K)	_AINK(ac)AQK_	1	Q99879	Q99879	Q99879	HIST1H2BM	Histone H2B type 1-M	Forward	407.74	2	407.743	813.471	93011.7	0.58512	0.00023858	1.9707	0.00080354	0.00013859	1	117.16	100.49	0.86077	0.87755	113370000	66158000	47217000
AINKAQK	7	2	Acetyl (K)	_AINK(ac)AQK_	1	Q99879	Q99879	Q99879	HIST1H2BM	Histone H2B type 1-M	Forward	407.74	2	407.743	813.471	NA	-0.29715	-0.00012116	NA	NA	0.00081152	1	124.34	101.27	NA	NA	87399000	87399000	0
AISAHFDDSSASSLK	15	1	Unmodified	_AISAHFDDSSASSLK_	0	Q9P0M6	Q9P0M6	Q9P0M6	H2AFY2	Core histone macro-H2A.2	Reverse	515.25	3	512.583	1534.73	84054.9	-0.057955	-2.9707e-05	0.5017	0.00025716	2.4004e-13	1	84.508	84.508	1.1891	1.1217	159550000	70681000	88869000
AISAHFDDSSASSLK	15	1	Unmodified	_AISAHFDDSSASSLK_	0	Q9P0M6	Q9P0M6	Q9P0M6	H2AFY2	Core histone macro-H2A.2	Reverse	515.25	3	512.583	1534.73	82516.9	-0.92673	-0.00047503	1.2959	0.00066428	1.5748e-11	1	75.911	75.911	1.3138	1.2052	152500000	60996000	91503000
AISAHFDDSSASSLK	15	1	Unmodified	_AISAHFDDSSASSLK_	0	Q9P0M6	Q9P0M6	Q9P0M6	H2AFY2	Core histone macro-H2A.2	Forward	512.582	3	512.583	1534.73	NA	-0.20766	-0.00010644	-0.98562	-0.00050521	1.6311e-16	2	111.64	111.64	0.84149	0.85956	20771000	11361000	9410400
AISAHFDDSSASSLK	15	1	Unmodified	_AISAHFDDSSASSLK_	0	Q9P0M6	Q9P0M6	Q9P0M6	H2AFY2	Core histone macro-H2A.2	Forward	512.583	3	512.583	1534.73	81926.6	-0.19819	-0.00010159	-0.46187	-0.00023675	3.4605e-16	1	105.28	105.28	0.80172	0.88035	146720000	83427000	63295000
AISAHFDDSSASSLK	15	1	Unmodified	_AISAHFDDSSASSLK_	0	Q9P0M6	Q9P0M6	Q9P0M6	H2AFY2	Core histone macro-H2A.2	Forward	768.371	2	768.37	1534.73	NA	0.073386	5.6388e-05	NA	NA	1.5453e-86	1	224.67	205.42	NA	NA	18986000	18986000	0
AISAHFDDSSASSLK	15	1	Unmodified	_AISAHFDDSSASSLK_	0	Q9P0M6	Q9P0M6	Q9P0M6	H2AFY2	Core histone macro-H2A.2	Reverse	515.254	3	512.583	1534.73	NA	0.65509	0.00033579	-0.80354	-0.00041188	3.4243e-08	2	84.41	84.41	1.3269	1.1993	29345000	12535000	16810000
AISAHFDDSSASSLK	15	1	Unmodified	_AISAHFDDSSASSLK_	0	Q9P0M6	Q9P0M6	Q9P0M6	H2AFY2	Core histone macro-H2A.2	Reverse	512.582	3	512.583	1534.73	81265.2	-0.11865	-6.082e-05	-0.17299	-8.8674e-05	2.6387e-16	1	108.14	108.14	1.3334	1.2122	145010000	64878000	80133000
AISAHFDDSSASSLK	15	1	Unmodified	_AISAHFDDSSASSLK_	0	Q9P0M6	Q9P0M6	Q9P0M6	H2AFY2	Core histone macro-H2A.2	Reverse	768.37	2	768.37	1534.73	NA	0.15191	0.00011673	NA	NA	6.2752e-38	1	166.52	150.26	NA	NA	16463000	16463000	0
AISAHFDDSSASSLK	15	1	Unmodified	_AISAHFDDSSASSLK_	0	Q9P0M6	Q9P0M6	Q9P0M6	H2AFY2	Core histone macro-H2A.2	Reverse	772.376	2	768.37	1534.73	NA	NA	NA	NA	NA	2.5253e-117	1	267.07	262.35	NA	NA	NA	NA	NA
AISAHFDDSSASSLK	15	1	Unmodified	_AISAHFDDSSASSLK_	0	Q9P0M6	Q9P0M6	Q9P0M6	H2AFY2	Core histone macro-H2A.2	Forward	512.582	3	512.583	1534.73	NA	0.04727	2.423e-05	-0.69242	-0.00035492	2.3692e-16	2	109.07	109.07	0.78498	0.74876	20523000	11332000	9190800
AISAHFDDSSASSLK	15	1	Unmodified	_AISAHFDDSSASSLK_	0	Q9P0M6	Q9P0M6	Q9P0M6	H2AFY2	Core histone macro-H2A.2	Forward	515.254	3	512.583	1534.73	80754.2	-0.21093	-0.00010812	-0.21446	-0.00010993	4.3711e-23	2	124.25	124.25	0.72312	0.73445	113050000	69639000	43408000
AISAHFDDSSASSLK	15	1	Unmodified	_AISAHFDDSSASSLK_	0	Q9P0M6	Q9P0M6	Q9P0M6	H2AFY2	Core histone macro-H2A.2	Forward	772.377	2	768.37	1534.73	68669.7	-0.36159	-0.00027784	-0.60596	-0.0004656	9.0196e-69	2	190.44	190.44	0.79523	0.78922	19220000	10460000	8759700
AISAHFDDSSASSLK	15	1	Unmodified	_AISAHFDDSSASSLK_	0	Q9P0M6	Q9P0M6	Q9P0M6	H2AFY2	Core histone macro-H2A.2	Reverse	515.254	3	512.583	1534.73	NA	0.36757	0.00018841	-0.40852	-0.0002094	3.9711e-23	2	124.78	124.78	1.3629	1.2396	20471000	9260400	11211000
AISAHFDDSSASSLK	15	1	Unmodified	_AISAHFDDSSASSLK_	0	Q9P0M6	Q9P0M6	Q9P0M6	H2AFY2	Core histone macro-H2A.2	Reverse	515.254	3	512.583	1534.73	81331	-0.012736	-6.5285e-06	-0.18713	-9.5921e-05	3.4205e-23	2	125.5	125.5	1.3671	1.2879	120560000	51392000	69167000
AISAHFDDSSASSLK	15	1	Unmodified	_AISAHFDDSSASSLK_	0	Q9P0M6	Q9P0M6	Q9P0M6	H2AFY2	Core histone macro-H2A.2	Reverse	772.377	2	768.37	1534.73	68802.5	-0.188	-0.00014445	-0.40537	-0.00031147	7.7273e-131	1	233.02	233.02	1.7052	1.6635	18362000	6527600	11835000
AISAHFDDSSASSLK	15	1	Unmodified	_AISAHFDDSSASSLK_	0	Q9P0M6	Q9P0M6	Q9P0M6	H2AFY2	Core histone macro-H2A.2	Forward	515.25	3	512.583	1534.73	83112.6	-0.49066	-0.0002515	1.3254	0.00067936	9.5923e-17	1	98.281	98.281	0.8736	0.88082	102150000	53053000	49092000
AISAHFDDSSASSLK	15	1	Unmodified	_AISAHFDDSSASSLK_	0	Q9P0M6	Q9P0M6	Q9P0M6	H2AFY2	Core histone macro-H2A.2	Forward	512.58	3	512.583	1534.73	84453.2	-0.16411	-8.4118e-05	0.24247	0.00012428	2.1178e-13	1	85.988	85.988	0.66385	0.6776	110000000	64681000	45318000
AISSYFVSTMSSSIK	15	1	Unmodified	_AISSYFVSTMSSSIK_	0	O75367;O75367-3;O75367-2;B4DJC3	O75367	O75367	H2AFY	Core histone macro-H2A.1;Histone H2A	Reverse	539.28	3	536.604	1606.79	81009.2	0.148	7.9416e-05	1.4129	0.00075819	1.6865e-17	2	107.74	107.74	1.0578	0.89207	591810000	283710000	308100000
AISSYFVSTMSSSIK	15	1	Unmodified	_AISSYFVSTMSSSIK_	0	O75367;O75367-3;O75367-2;B4DJC3	O75367	O75367	H2AFY	Core histone macro-H2A.1;Histone H2A	Reverse	808.41	2	804.403	1606.79	NA	-0.79706	-0.00064116	NA	NA	4.4559e-30	1	150.05	137.85	NA	NA	1562500000	0	1562500000
AISSYFVSTMSSSIK	15	1	Unmodified	_AISSYFVSTMSSSIK_	0	O75367;O75367-3;O75367-2;B4DJC3	O75367	O75367	H2AFY	Core histone macro-H2A.1;Histone H2A	Forward	808.41	2	804.403	1606.79	65191.5	1.0903	0.00087701	2.0998	0.0016891	2.9359e-28	1	127.57	127.56	1.0702	1.0941	25140000	11383000	13757000
AISSYFVSTMSSSIK	15	1	Unmodified	_AISSYFVSTMSSSIK_	0	O75367;O75367-3;O75367-2;B4DJC3	O75367	O75367	H2AFY	Core histone macro-H2A.1;Histone H2A	Reverse	808.41	2	804.403	1606.79	65648.2	0.66912	0.00053824	2.1775	0.0017516	1.0273e-36	2	139.58	139.58	1.004	0.937	3484300000	1724600000	1759700000
AISSYFVSTMSSSIK	15	1	Unmodified	_AISSYFVSTMSSSIK_	0	O75367;O75367-3;O75367-2;B4DJC3	O75367	O75367	H2AFY	Core histone macro-H2A.1;Histone H2A	Reverse	539.28	3	536.604	1606.79	80090.7	-0.24532	-0.00013164	1.2266	0.00065823	6.6885e-17	2	101.75	101.75	1.0468	0.94974	521450000	261990000	259460000
AISSYFVSTMSSSIK	15	1	Unmodified	_AISSYFVSTMSSSIK_	0	O75367;O75367-3;O75367-2;B4DJC3	O75367	O75367	H2AFY	Core histone macro-H2A.1;Histone H2A	Reverse	539.28	3	536.604	1606.79	81043.1	0.2121	0.00011381	2.3104	0.0012398	3.0208e-17	2	106.14	106.14	1.0257	0.92935	535470000	261550000	273920000
AISSYFVSTMSSSIK	15	1	Unmodified	_AISSYFVSTMSSSIK_	0	O75367;O75367-3;O75367-2;B4DJC3	O75367	O75367	H2AFY	Core histone macro-H2A.1;Histone H2A	Reverse	808.41	2	804.403	1606.79	65283.9	0.88511	0.00071198	3.2507	0.0026148	7.0987e-05	1	55.755	55.755	0.99936	1.0471	1886900	920480	966430
AISSYFVSTMSSSIK	15	1	Unmodified	_AISSYFVSTMSSSIK_	0	O75367;O75367-3;O75367-2;B4DJC3	O75367	O75367	H2AFY	Core histone macro-H2A.1;Histone H2A	Reverse	808.41	2	804.403	1606.79	NA	-0.509	-0.00040944	NA	NA	1.0341e-14	1	129.38	119.53	NA	NA	1431800000	0	1431800000
AISSYFVSTMSSSIK	15	1	Unmodified	_AISSYFVSTMSSSIK_	0	O75367;O75367-3;O75367-2;B4DJC3	O75367	O75367	H2AFY	Core histone macro-H2A.1;Histone H2A	Forward	536.604	3	536.604	1606.79	NA	-0.38773	-0.00020806	-1.7441	-0.00093587	4.275e-08	2	82.529	82.529	1.3304	1.3448	38691000	16967000	21724000
AISSYFVSTMSSSIK	15	1	Unmodified	_AISSYFVSTMSSSIK_	0	O75367;O75367-3;O75367-2;B4DJC3	O75367	O75367	H2AFY	Core histone macro-H2A.1;Histone H2A	Forward	808.41	2	804.403	1606.79	65384.3	0.36027	0.0002898	0.15668	0.00012604	3.6922e-57	3	180.27	180.26	1.2494	1.3161	550370000	248170000	302200000
AISSYFVSTMSSSIK	15	1	Unmodified	_AISSYFVSTMSSSIK_	0	O75367;O75367-3;O75367-2;B4DJC3	O75367	O75367	H2AFY	Core histone macro-H2A.1;Histone H2A	Forward	539.276	3	536.604	1606.79	79353.9	0.27677	0.00014851	0.2159	0.00011585	6.4022e-17	2	115.09	115.07	1.2674	1.3718	126970000	57467000	69498000
AISSYFVSTMSSSIK	15	1	Unmodified	_AISSYFVSTMSSSIK_	0	O75367;O75367-3;O75367-2;B4DJC3	O75367	O75367	H2AFY	Core histone macro-H2A.1;Histone H2A	Forward	804.905	2	804.403	1606.79	66025	-0.21111	-0.00016982	-0.48973	-0.00039394	3.8018e-08	2	89.506	89.487	3.7791	3.8647	16955000	7637500	9317900
AISSYFVSTMSSSIK	15	1	Unmodified	_AISSYFVSTMSSSIK_	0	O75367;O75367-3;O75367-2;B4DJC3	O75367	O75367	H2AFY	Core histone macro-H2A.1;Histone H2A	Reverse	536.603	3	536.604	1606.79	NA	0.048607	2.6083e-05	-1.1622	-0.00062366	3.5078e-12	2	103.3	103.3	1.0155	0.92171	74244000	36214000	38030000
AISSYFVSTMSSSIK	15	1	Unmodified	_AISSYFVSTMSSSIK_	0	O75367;O75367-3;O75367-2;B4DJC3	O75367	O75367	H2AFY	Core histone macro-H2A.1;Histone H2A	Reverse	808.786	2	804.403	1606.79	NA	2.0634	0.0016598	1.079	0.00086794	8.4663e-11	1	95.067	95.067	0.91669	0.91084	4916900	2505000	2411900
AISSYFVSTMSSSIK	15	1	Unmodified	_AISSYFVSTMSSSIK_	0	O75367;O75367-3;O75367-2;B4DJC3	O75367	O75367	H2AFY	Core histone macro-H2A.1;Histone H2A	Reverse	808.41	2	804.403	1606.79	64270.7	0.42418	0.00034121	0.41827	0.00033646	3.2328e-69	2	192.32	191.45	0.97106	0.87779	1071000000	539560000	531450000
AISSYFVSTMSSSIK	15	1	Unmodified	_AISSYFVSTMSSSIK_	0	O75367;O75367-3;O75367-2;B4DJC3	O75367	O75367	H2AFY	Core histone macro-H2A.1;Histone H2A	Reverse	536.605	3	536.604	1606.79	78561.6	0.57743	0.00030985	0.604	0.00032411	7.7346e-37	2	151.22	151.22	0.93446	0.82838	334770000	175840000	158930000
AISSYFVSTMSSSIK	15	1	Unmodified	_AISSYFVSTMSSSIK_	0	O75367;O75367-3;O75367-2;B4DJC3	O75367	O75367	H2AFY	Core histone macro-H2A.1;Histone H2A	Reverse	804.402	2	804.403	1606.79	67012.1	-0.31028	-0.00024959	-0.31565	-0.00025391	8.3168e-11	2	95.236	95.236	1.0087	1.0117	31016000	15192000	15824000
AISSYFVSTMSSSIK	15	1	Unmodified	_AISSYFVSTMSSSIK_	0	O75367;O75367-3;O75367-2;B4DJC3	O75367	O75367	H2AFY	Core histone macro-H2A.1;Histone H2A	Forward	539.275	3	536.604	1606.79	NA	-0.88403	-0.00047437	-0.98546	-0.0005288	2.7527e-11	2	94.059	93.896	1.2978	1.2751	27258000	11819000	15439000
AISSYFVSTMSSSIK	15	1	Unmodified	_AISSYFVSTMSSSIK_	0	O75367;O75367-3;O75367-2;B4DJC3	O75367	O75367	H2AFY	Core histone macro-H2A.1;Histone H2A	Forward	804.404	2	804.403	1606.79	64852	-0.071803	-5.7759e-05	-0.41641	-0.00033496	9.7152e-98	3	216.27	216.27	1.2639	1.3322	576520000	254340000	322190000
AISSYFVSTMSSSIK	15	1	Unmodified	_AISSYFVSTMSSSIK_	0	O75367;O75367-3;O75367-2;B4DJC3	O75367	O75367	H2AFY	Core histone macro-H2A.1;Histone H2A	Forward	539.276	3	536.604	1606.79	80059.9	-0.22434	-0.00012038	-0.48234	-0.00025883	5.8354e-23	2	122.33	122.33	1.2724	1.3086	293450000	123170000	170280000
AISSYFVSTMSSSIK	15	1	Unmodified	_AISSYFVSTMSSSIK_	0	O75367;O75367-3;O75367-2;B4DJC3	O75367	O75367	H2AFY	Core histone macro-H2A.1;Histone H2A	Forward	808.409	2	804.403	1606.79	64979.5	-0.085593	-6.8851e-05	-0.21161	-0.00017022	3.8575e-36	2	149.3	149.3	1.2104	1.0935	6821900	2994900	3827000
AISSYFVSTMSSSIK	15	1	Unmodified	_AISSYFVSTMSSSIK_	0	O75367;O75367-3;O75367-2;B4DJC3	O75367	O75367	H2AFY	Core histone macro-H2A.1;Histone H2A	Reverse	539.275	3	536.604	1606.79	NA	-0.33856	-0.00018167	-1.3238	-0.00071035	6.1431e-23	3	121.92	121.54	0.99122	0.95157	68872000	32753000	36119000
AISSYFVSTMSSSIK	15	1	Unmodified	_AISSYFVSTMSSSIK_	0	O75367;O75367-3;O75367-2;B4DJC3	O75367	O75367	H2AFY	Core histone macro-H2A.1;Histone H2A	Reverse	808.411	2	804.403	1606.79	66051.5	-0.086905	-6.9906e-05	-0.13935	-0.00011209	3.2328e-69	2	192.32	192.32	1.0672	0.95766	535120000	265550000	269570000
AISSYFVSTMSSSIK	15	1	Unmodified	_AISSYFVSTMSSSIK_	0	O75367;O75367-3;O75367-2;B4DJC3	O75367	O75367	H2AFY	Core histone macro-H2A.1;Histone H2A	Reverse	539.276	3	536.604	1606.79	79446.8	0.0035345	1.8966e-06	0.043961	2.359e-05	1.7027e-36	2	146.27	146.25	1.0553	0.97174	345950000	167980000	177970000
AISSYFVSTMSSSIK	15	1	Unmodified	_AISSYFVSTMSSSIK_	0	O75367;O75367-3;O75367-2;B4DJC3	O75367	O75367	H2AFY	Core histone macro-H2A.1;Histone H2A	Reverse	808.41	2	804.403	1606.79	64738.9	-0.27804	-0.00022365	-0.30306	-0.00024378	8.3615e-56	2	171.26	171.26	1.0627	1.0645	7961400	3793200	4168300
AISSYFVSTMSSSIK	15	1	Unmodified	_AISSYFVSTMSSSIK_	0	O75367;O75367-3;O75367-2;B4DJC3	O75367	O75367	H2AFY	Core histone macro-H2A.1;Histone H2A	Reverse	539.275	3	536.604	1606.79	80310.5	-0.71512	-0.00038374	-0.64918	-0.00034835	7.0413e-05	2	60.55	60.55	0.94284	0.99286	3489100	1742800	1746300
AISSYFVSTMSSSIK	15	1	Unmodified	_AISSYFVSTMSSSIK_	0	O75367;O75367-3;O75367-2;B4DJC3	O75367	O75367	H2AFY	Core histone macro-H2A.1;Histone H2A	Forward	539.28	3	536.604	1606.79	80741.1	0.18597	9.979e-05	2.7047	0.0014514	9.2615e-17	2	98.676	98.676	1.227	1.2851	331140000	152360000	178770000
AISSYFVSTMSSSIK	15	1	Unmodified	_AISSYFVSTMSSSIK_	0	O75367;O75367-3;O75367-2;B4DJC3	O75367	O75367	H2AFY	Core histone macro-H2A.1;Histone H2A	Forward	808.41	2	804.403	1606.79	65863.9	-0.72913	-0.00058651	2.3074	0.0018561	1.0273e-36	2	139.58	139.58	1.3138	1.276	47341000	20710000	26631000
AISSYFVSTMSSSIK	15	1	Unmodified	_AISSYFVSTMSSSIK_	0	O75367;O75367-3;O75367-2;B4DJC3	O75367	O75367	H2AFY	Core histone macro-H2A.1;Histone H2A	Forward	808.41	2	804.403	1606.79	NA	-0.67417	-0.0005423	NA	NA	1.7393e-21	1	139.66	128.56	NA	NA	1312700000	0	1312700000
AISSYFVSTMSSSIK	15	1	Unmodified	_AISSYFVSTMSSSIK_	0	O75367;O75367-3;O75367-2;B4DJC3	O75367	O75367	H2AFY	Core histone macro-H2A.1;Histone H2A	Forward	808.41	2	804.403	1606.79	63636.2	1.7308	0.0013922	4.442	0.0035732	9.5675e-29	2	132.65	132.63	1.0775	1.0728	22497000	10864000	11633000
AISSYFVSTMSSSIK	15	1	Unmodified	_AISSYFVSTMSSSIK_	0	O75367;O75367-3;O75367-2;B4DJC3	O75367	O75367	H2AFY	Core histone macro-H2A.1;Histone H2A	Reverse	808.91	2	804.403	1606.79	64660.3	1.2551	0.0010096	3.2174	0.0025881	9.4055e-37	2	140.27	140.26	1.4936	1.3372	15116000	7210600	7905700
AISSYFVSTMSSSIK	15	1	Unmodified	_AISSYFVSTMSSSIK_	0	O75367;O75367-3;O75367-2;B4DJC3	O75367	O75367	H2AFY	Core histone macro-H2A.1;Histone H2A	Forward	808.41	2	804.403	1606.79	66036.7	0.78316	0.00062997	1.5693	0.0012624	1.0264e-46	2	148.7	148.7	1.2819	1.3554	2761100000	1230200000	1530900000
AISSYFVSTMSSSIK	15	1	Unmodified	_AISSYFVSTMSSSIK_	0	O75367;O75367-3;O75367-2;B4DJC3	O75367	O75367	H2AFY	Core histone macro-H2A.1;Histone H2A	Forward	539.28	3	536.604	1606.79	80738.5	0.049226	2.6415e-05	0.74557	0.00040007	6.6885e-17	2	101.75	101.75	1.3154	1.3546	559040000	238300000	320740000
AISSYFVSTMSSSIK	15	1	Unmodified	_AISSYFVSTMSSSIK_	0	O75367;O75367-3;O75367-2;B4DJC3	O75367	O75367	H2AFY	Core histone macro-H2A.1;Histone H2A	Forward	536.61	3	536.604	1606.79	81113.3	0.25823	0.00013857	1.6682	0.00089514	9.2615e-17	2	98.676	98.676	1.3053	1.3989	450620000	201420000	249200000
AISSYFVSTMSSSIK	15	1	Unmodified	_AISSYFVSTMSSSIK_	0	O75367;O75367-3;O75367-2;B4DJC3	O75367	O75367	H2AFY	Core histone macro-H2A.1;Histone H2A	Forward	808.41	2	804.403	1606.79	66428.2	-0.083082	-6.6832e-05	2.1692	0.0017449	6.8771e-22	2	119.54	119.54	1.3717	1.3846	26514000	11225000	15289000
AISSYFVSTMSSSIK	15	1	Unmodified	_AISSYFVSTMSSSIK_	0	O75367;O75367-3;O75367-2;B4DJC3	O75367	O75367	H2AFY	Core histone macro-H2A.1;Histone H2A	Forward	808.41	2	804.403	1606.79	NA	-0.32639	-0.00026255	NA	NA	5.8726e-30	1	147.1	134	NA	NA	1339100000	0	1339100000
AKAKSRSSRAGLQFPVGR	18	2	Unmodified	_AKAKSRSSRAGLQFPVGR_	4	P16104;Q8IUE6;Q93077;Q16777;Q6FI13;Q9BTM1;Q9BTM1-2	P16104;Q8IUE6;Q93077;Q16777;Q9BTM1	Q16777	H2AFX;HIST2H2AB;HIST1H2AC;HIST2H2AC;HIST2H2AA3;H2AFJ	Histone H2AX;Histone H2A type 2-B;Histone H2A type 1-C;Histone H2A type 2-C;Histone H2A type 2-A;Histone H2A.J	Reverse	479.78	4	479.779	1915.09	84863.1	-0.99493	-0.00047735	0.347	0.00016648	1.3538e-60	1	157.27	127.35	0.95492	1.0992	673330000	360670000	312660000
AKAKSRSSRAGLQFPVGR	18	2	Unmodified	_AKAKSRSSRAGLQFPVGR_	4	P16104;Q8IUE6;Q93077;Q16777;Q6FI13;Q9BTM1;Q9BTM1-2	P16104;Q8IUE6;Q93077;Q16777;Q9BTM1	Q16777	H2AFX;HIST2H2AB;HIST1H2AC;HIST2H2AC;HIST2H2AA3;H2AFJ	Histone H2AX;Histone H2A type 2-B;Histone H2A type 1-C;Histone H2A type 2-C;Histone H2A type 2-A;Histone H2A.J	Reverse	639.37	3	639.369	1915.09	75003.1	-0.45122	-0.0002885	1.2939	0.00082727	2.5076e-100	1	187.75	146.81	0.94415	0.96196	29605000	17148000	12457000
AKAKSRSSRAGLQFPVGR	18	2	Unmodified	_AKAKSRSSRAGLQFPVGR_	4	P16104;Q8IUE6;Q93077;Q16777;Q6FI13;Q9BTM1;Q9BTM1-2	P16104;Q8IUE6;Q93077;Q16777;Q9BTM1	Q16777	H2AFX;HIST2H2AB;HIST1H2AC;HIST2H2AC;HIST2H2AA3;H2AFJ	Histone H2AX;Histone H2A type 2-B;Histone H2A type 1-C;Histone H2A type 2-C;Histone H2A type 2-A;Histone H2A.J	Forward	480.03	4	479.779	1915.09	NA	-0.24268	-0.00011643	NA	NA	6.1e-32	1	152.89	129.01	NA	NA	231970000	231970000	0
AKAKSRSSRAGLQFPVGR	18	2	Unmodified	_AKAKSRSSRAGLQFPVGR_	4	P16104;Q8IUE6;Q93077;Q16777;Q6FI13;Q9BTM1;Q9BTM1-2	P16104;Q8IUE6;Q93077;Q16777;Q9BTM1	Q16777	H2AFX;HIST2H2AB;HIST1H2AC;HIST2H2AC;HIST2H2AA3;H2AFJ	Histone H2AX;Histone H2A type 2-B;Histone H2A type 1-C;Histone H2A type 2-C;Histone H2A type 2-A;Histone H2A.J	Forward	483.788	4	479.779	1915.09	NA	1.2822	0.00061516	NA	NA	0.00055486	1	55.437	50.82	NA	NA	12942000	0	12942000
AKAKSRSSRAGLQFPVGR	18	2	Unmodified	_AKAKSRSSRAGLQFPVGR_	4	P16104;Q8IUE6;Q93077;Q16777;Q6FI13;Q9BTM1;Q9BTM1-2	P16104;Q8IUE6;Q93077;Q16777;Q9BTM1	Q16777	H2AFX;HIST2H2AB;HIST1H2AC;HIST2H2AC;HIST2H2AA3;H2AFJ	Histone H2AX;Histone H2A type 2-B;Histone H2A type 1-C;Histone H2A type 2-C;Histone H2A type 2-A;Histone H2A.J	Forward	479.78	4	479.779	1915.09	NA	3.5393	0.0016981	NA	NA	0.00038883	1	58.246	41.36	NA	NA	11256000	11256000	0
AKAKSRSSRAGLQFPVGR	18	2	Unmodified	_AKAKSRSSRAGLQFPVGR_	4	P16104;Q8IUE6;Q93077;Q16777;Q6FI13;Q9BTM1;Q9BTM1-2	P16104;Q8IUE6;Q93077;Q16777;Q9BTM1	Q16777	H2AFX;HIST2H2AB;HIST1H2AC;HIST2H2AC;HIST2H2AA3;H2AFJ	Histone H2AX;Histone H2A type 2-B;Histone H2A type 1-C;Histone H2A type 2-C;Histone H2A type 2-A;Histone H2A.J	Forward	480.029	4	479.779	1915.09	80467.2	-0.28067	-0.00013466	-0.73762	-0.0003539	6.1744e-15	3	101.05	84.169	1.2022	1.0327	127020000	59690000	67327000
AKAKSRSSRAGLQFPVGR	18	2	Unmodified	_AKAKSRSSRAGLQFPVGR_	4	P16104;Q8IUE6;Q93077;Q16777;Q6FI13;Q9BTM1;Q9BTM1-2	P16104;Q8IUE6;Q93077;Q16777;Q9BTM1	Q16777	H2AFX;HIST2H2AB;HIST1H2AC;HIST2H2AC;HIST2H2AA3;H2AFJ	Histone H2AX;Histone H2A type 2-B;Histone H2A type 1-C;Histone H2A type 2-C;Histone H2A type 2-A;Histone H2A.J	Reverse	480.029	4	479.779	1915.09	NA	0.27598	0.00013241	-0.098371	-4.7196e-05	3.6646e-36	2	133.78	116.15	1.1013	1.2956	81013000	44417000	36595000
AKAKSRSSRAGLQFPVGR	18	2	Unmodified	_AKAKSRSSRAGLQFPVGR_	4	P16104;Q8IUE6;Q93077;Q16777;Q6FI13;Q9BTM1;Q9BTM1-2	P16104;Q8IUE6;Q93077;Q16777;Q9BTM1	Q16777	H2AFX;HIST2H2AB;HIST1H2AC;HIST2H2AC;HIST2H2AA3;H2AFJ	Histone H2AX;Histone H2A type 2-B;Histone H2A type 1-C;Histone H2A type 2-C;Histone H2A type 2-A;Histone H2A.J	Reverse	480.03	4	479.779	1915.09	82400.3	-0.53094	-0.00025473	-0.97877	-0.00046959	2.6009e-36	3	136.36	125.35	0.83811	0.98207	361350000	198890000	162460000
AKAKSRSSRAGLQFPVGR	18	2	Unmodified	_AKAKSRSSRAGLQFPVGR_	4	P16104;Q8IUE6;Q93077;Q16777;Q6FI13;Q9BTM1;Q9BTM1-2	P16104;Q8IUE6;Q93077;Q16777;Q9BTM1	Q16777	H2AFX;HIST2H2AB;HIST1H2AC;HIST2H2AC;HIST2H2AA3;H2AFJ	Histone H2AX;Histone H2A type 2-B;Histone H2A type 1-C;Histone H2A type 2-C;Histone H2A type 2-A;Histone H2A.J	Forward	479.78	4	479.779	1915.09	NA	4.4234	0.0021222	NA	NA	1.6384e-07	1	85.563	73.645	NA	NA	8416800	8416800	0
AKAKSRSSRAGLQFPVGR	18	2	Unmodified	_AKAKSRSSRAGLQFPVGR_	4	P16104;Q8IUE6;Q93077;Q16777;Q6FI13;Q9BTM1;Q9BTM1-2	P16104;Q8IUE6;Q93077;Q16777;Q9BTM1	Q16777	H2AFX;HIST2H2AB;HIST1H2AC;HIST2H2AC;HIST2H2AA3;H2AFJ	Histone H2AX;Histone H2A type 2-B;Histone H2A type 1-C;Histone H2A type 2-C;Histone H2A type 2-A;Histone H2A.J	Reverse	480.03	4	479.779	1915.09	NA	0.51834	0.00024869	NA	NA	2.0877e-36	1	146.81	124.92	NA	NA	103330000	103330000	0
AKAKSRSSRAGLQFPVGR	18	2	Unmodified	_AKAKSRSSRAGLQFPVGR_	4	P16104;Q8IUE6;Q93077;Q16777;Q6FI13;Q9BTM1;Q9BTM1-2	P16104;Q8IUE6;Q93077;Q16777;Q9BTM1	Q16777	H2AFX;HIST2H2AB;HIST1H2AC;HIST2H2AC;HIST2H2AA3;H2AFJ	Histone H2AX;Histone H2A type 2-B;Histone H2A type 1-C;Histone H2A type 2-C;Histone H2A type 2-A;Histone H2A.J	Forward	480.03	4	479.779	1915.09	NA	-0.72909	-0.0003498	NA	NA	3.1995e-68	1	185.33	155.41	NA	NA	199390000	199390000	0
AKAKSRSSRAGLQFPVGR	18	2	Unmodified	_AKAKSRSSRAGLQFPVGR_	4	P16104;Q8IUE6;Q93077;Q16777;Q6FI13;Q9BTM1;Q9BTM1-2	P16104;Q8IUE6;Q93077;Q16777;Q9BTM1	Q16777	H2AFX;HIST2H2AB;HIST1H2AC;HIST2H2AC;HIST2H2AA3;H2AFJ	Histone H2AX;Histone H2A type 2-B;Histone H2A type 1-C;Histone H2A type 2-C;Histone H2A type 2-A;Histone H2A.J	Reverse	480.03	4	479.779	1915.09	85184.5	-0.78096	-0.00037469	0.82522	0.00039593	6.2636e-61	1	158.98	129.06	0.87114	0.99298	948210000	494240000	453970000
AKAKSRSSRAGLQFPVGR	18	2	Unmodified	_AKAKSRSSRAGLQFPVGR_	4	P16104;Q8IUE6;Q93077;Q16777;Q6FI13;Q9BTM1;Q9BTM1-2	P16104;Q8IUE6;Q93077;Q16777;Q9BTM1	Q16777	H2AFX;HIST2H2AB;HIST1H2AC;HIST2H2AC;HIST2H2AA3;H2AFJ	Histone H2AX;Histone H2A type 2-B;Histone H2A type 1-C;Histone H2A type 2-C;Histone H2A type 2-A;Histone H2A.J	Reverse	645.05	3	639.369	1915.09	73847.2	-0.30148	-0.00019276	1.6564	0.0010591	7.3894e-86	1	173.87	171.48	1.2385	1.243	38207000	24421000	13785000
AKAKSRSSRAGLQFPVGR	18	2	Unmodified	_AKAKSRSSRAGLQFPVGR_	4	P16104;Q8IUE6;Q93077;Q16777;Q6FI13;Q9BTM1;Q9BTM1-2	P16104;Q8IUE6;Q93077;Q16777;Q9BTM1	Q16777	H2AFX;HIST2H2AB;HIST1H2AC;HIST2H2AC;HIST2H2AA3;H2AFJ	Histone H2AX;Histone H2A type 2-B;Histone H2A type 1-C;Histone H2A type 2-C;Histone H2A type 2-A;Histone H2A.J	Reverse	644.71	3	639.369	1915.09	73866.9	-1.2019	-0.00076845	1.8199	0.0011636	6.2851e-06	1	46.543	45.883	0.64722	0.67363	18580000	10106000	8474100
AKAKSRSSRAGLQFPVGR	18	2	Unmodified	_AKAKSRSSRAGLQFPVGR_	4	P16104;Q8IUE6;Q93077;Q16777;Q6FI13;Q9BTM1;Q9BTM1-2	P16104;Q8IUE6;Q93077;Q16777;Q9BTM1	Q16777	H2AFX;HIST2H2AB;HIST1H2AC;HIST2H2AC;HIST2H2AA3;H2AFJ	Histone H2AX;Histone H2A type 2-B;Histone H2A type 1-C;Histone H2A type 2-C;Histone H2A type 2-A;Histone H2A.J	Reverse	479.78	4	479.779	1915.09	NA	-0.78867	-0.00037839	NA	NA	2.9186e-42	1	161.75	131.84	NA	NA	274050000	274050000	0
AKAKSRSSRAGLQFPVGR	18	2	Unmodified	_AKAKSRSSRAGLQFPVGR_	4	P16104;Q8IUE6;Q93077;Q16777;Q6FI13;Q9BTM1;Q9BTM1-2	P16104;Q8IUE6;Q93077;Q16777;Q9BTM1	Q16777	H2AFX;HIST2H2AB;HIST1H2AC;HIST2H2AC;HIST2H2AA3;H2AFJ	Histone H2AX;Histone H2A type 2-B;Histone H2A type 1-C;Histone H2A type 2-C;Histone H2A type 2-A;Histone H2A.J	Forward	479.78	4	479.779	1915.09	NA	-0.40963	-0.00019653	NA	NA	6.3887e-32	1	152.59	130.22	NA	NA	111320000	111320000	0
AKAKSRSSRAGLQFPVGR	18	2	Methyl (KR)	_AKAKSRSSR(me)AGLQFPVGR_	4	P16104;Q8IUE6;Q93077;Q16777;Q6FI13;Q9BTM1;Q9BTM1-2	P16104;Q8IUE6;Q93077;Q16777;Q9BTM1	Q16777	H2AFX;HIST2H2AB;HIST1H2AC;HIST2H2AC;HIST2H2AA3;H2AFJ	Histone H2AX;Histone H2A type 2-B;Histone H2A type 1-C;Histone H2A type 2-C;Histone H2A type 2-A;Histone H2A.J	Reverse	487.29	4	483.283	1929.1	NA	-1.056	-0.00051036	NA	NA	3.6979e-16	1	129.05	6.0541	NA	NA	274950000	0	274950000
AKAKSRSSRAGLQFPVGR	18	2	Methyl (KR)	_AKAKSRSSR(me)AGLQFPVGR_	4	P16104;Q8IUE6;Q93077;Q16777;Q6FI13;Q9BTM1;Q9BTM1-2	P16104;Q8IUE6;Q93077;Q16777;Q9BTM1	Q16777	H2AFX;HIST2H2AB;HIST1H2AC;HIST2H2AC;HIST2H2AA3;H2AFJ	Histone H2AX;Histone H2A type 2-B;Histone H2A type 1-C;Histone H2A type 2-C;Histone H2A type 2-A;Histone H2A.J	Reverse	487.289	4	483.283	1929.1	NA	-1.3347	-0.00064502	NA	NA	5.1433e-07	1	79.514	7.3068	NA	NA	25459000	0	25459000
AKAKSRSSRAGLQFPVGR	18	2	Methyl (KR)	_AKAK(me)SRSSRAGLQFPVGR_	4	P16104;Q8IUE6;Q93077;Q16777;Q6FI13;Q9BTM1;Q9BTM1-2	P16104;Q8IUE6;Q93077;Q16777;Q9BTM1	Q16777	H2AFX;HIST2H2AB;HIST1H2AC;HIST2H2AC;HIST2H2AA3;H2AFJ	Histone H2AX;Histone H2A type 2-B;Histone H2A type 1-C;Histone H2A type 2-C;Histone H2A type 2-A;Histone H2A.J	Forward	483.79	4	483.283	1929.1	85102.5	0.19076	9.219e-05	2.3135	0.0011181	2.3367e-06	1	54.292	11.031	0.91113	0.77758	457740000	243120000	214620000
AKAKSRSSRAGLQFPVGR	18	2	Methyl (KR)	_AK(me)AKSRSSRAGLQFPVGR_	4	P16104;Q8IUE6;Q93077;Q16777;Q6FI13;Q9BTM1;Q9BTM1-2	P16104;Q8IUE6;Q93077;Q16777;Q9BTM1	Q16777	H2AFX;HIST2H2AB;HIST1H2AC;HIST2H2AC;HIST2H2AA3;H2AFJ	Histone H2AX;Histone H2A type 2-B;Histone H2A type 1-C;Histone H2A type 2-C;Histone H2A type 2-A;Histone H2A.J	Reverse	484.04	4	483.283	1929.1	85474.8	0.24857	0.00012013	2.8107	0.0013584	1.3691e-09	1	66.826	14.654	0.78981	0.88835	625590000	273740000	351840000
AKAKSRSSRAGLQFPVGRVHR	21	2	Unmodified	_AKAKSRSSRAGLQFPVGRVHR_	5	P16104;Q8IUE6;Q93077;Q16777;Q6FI13;Q9BTM1;Q9BTM1-2	P16104;Q8IUE6;Q93077;Q16777;Q9BTM1	Q16777	H2AFX;HIST2H2AB;HIST1H2AC;HIST2H2AC;HIST2H2AA3;H2AFJ	Histone H2AX;Histone H2A type 2-B;Histone H2A type 1-C;Histone H2A type 2-C;Histone H2A type 2-A;Histone H2A.J	Forward	462.67	5	462.47	2307.31	85915.9	-0.90825	-0.00042004	-0.35944	-0.00016623	6.3382e-16	2	75.215	75.215	1.6374	1.5563	330130000	143710000	186420000
AKAKSRSSRAGLQFPVGRVHR	21	2	Unmodified	_AKAKSRSSRAGLQFPVGRVHR_	5	P16104;Q8IUE6;Q93077;Q16777;Q6FI13;Q9BTM1;Q9BTM1-2	P16104;Q8IUE6;Q93077;Q16777;Q9BTM1	Q16777	H2AFX;HIST2H2AB;HIST1H2AC;HIST2H2AC;HIST2H2AA3;H2AFJ	Histone H2AX;Histone H2A type 2-B;Histone H2A type 1-C;Histone H2A type 2-C;Histone H2A type 2-A;Histone H2A.J	Forward	462.671	5	462.47	2307.31	NA	-0.047511	-2.1972e-05	NA	NA	1.2175e-06	1	74.029	70.584	NA	NA	19677000	19677000	0
AKAKSRSSRAGLQFPVGRVHR	21	2	Unmodified	_AKAKSRSSRAGLQFPVGRVHR_	5	P16104;Q8IUE6;Q93077;Q16777;Q6FI13;Q9BTM1;Q9BTM1-2	P16104;Q8IUE6;Q93077;Q16777;Q9BTM1	Q16777	H2AFX;HIST2H2AB;HIST1H2AC;HIST2H2AC;HIST2H2AA3;H2AFJ	Histone H2AX;Histone H2A type 2-B;Histone H2A type 1-C;Histone H2A type 2-C;Histone H2A type 2-A;Histone H2A.J	Reverse	462.671	5	462.47	2307.31	NA	0.76072	0.00035181	NA	NA	6.8311e-06	2	63.998	60.784	NA	NA	10726000	10726000	0
AKAKSRSSRAGLQFPVGRVHR	21	2	Unmodified	_AKAKSRSSRAGLQFPVGRVHR_	5	P16104;Q8IUE6;Q93077;Q16777;Q6FI13;Q9BTM1;Q9BTM1-2	P16104;Q8IUE6;Q93077;Q16777;Q9BTM1	Q16777	H2AFX;HIST2H2AB;HIST1H2AC;HIST2H2AC;HIST2H2AA3;H2AFJ	Histone H2AX;Histone H2A type 2-B;Histone H2A type 1-C;Histone H2A type 2-C;Histone H2A type 2-A;Histone H2A.J	Reverse	465.877	5	462.47	2307.31	83686.9	-0.53871	-0.00024914	-0.6196	-0.00028655	4.0647e-11	3	89.011	89.011	1.2295	1.4353	192970000	97832000	95133000
AKAKSRSSRAGLQFPVGRVHR	21	2	Unmodified	_AKAKSRSSRAGLQFPVGRVHR_	5	P16104;Q8IUE6;Q93077;Q16777;Q6FI13;Q9BTM1;Q9BTM1-2	P16104;Q8IUE6;Q93077;Q16777;Q9BTM1	Q16777	H2AFX;HIST2H2AB;HIST1H2AC;HIST2H2AC;HIST2H2AA3;H2AFJ	Histone H2AX;Histone H2A type 2-B;Histone H2A type 1-C;Histone H2A type 2-C;Histone H2A type 2-A;Histone H2A.J	Forward	462.671	5	462.47	2307.31	NA	-0.18481	-8.547e-05	NA	NA	4.3072e-18	1	101.61	97.755	NA	NA	10895000	10895000	0
AKAKSRSSRAGLQFPVGRVHR	21	2	Unmodified	_AKAKSRSSRAGLQFPVGRVHR_	5	P16104;Q8IUE6;Q93077;Q16777;Q6FI13;Q9BTM1;Q9BTM1-2	P16104;Q8IUE6;Q93077;Q16777;Q9BTM1	Q16777	H2AFX;HIST2H2AB;HIST1H2AC;HIST2H2AC;HIST2H2AA3;H2AFJ	Histone H2AX;Histone H2A type 2-B;Histone H2A type 1-C;Histone H2A type 2-C;Histone H2A type 2-A;Histone H2A.J	Forward	462.67	5	462.47	2307.31	NA	0.54116	0.00025027	NA	NA	6.3416e-05	1	72.09	70.272	NA	NA	68975000	68975000	0
AKAKSRSSRAGLQFPVGRVHR	21	2	Unmodified	_AKAKSRSSRAGLQFPVGRVHR_	5	P16104;Q8IUE6;Q93077;Q16777;Q6FI13;Q9BTM1;Q9BTM1-2	P16104;Q8IUE6;Q93077;Q16777;Q9BTM1	Q16777	H2AFX;HIST2H2AB;HIST1H2AC;HIST2H2AC;HIST2H2AA3;H2AFJ	Histone H2AX;Histone H2A type 2-B;Histone H2A type 1-C;Histone H2A type 2-C;Histone H2A type 2-A;Histone H2A.J	Reverse	385.73	6	385.56	2307.31	NA	0.33158	0.00012784	NA	NA	1.2562e-07	1	85.937	85.435	NA	NA	133720000	133720000	0
AKAKSRSSRAGLQFPVGRVHR	21	2	Unmodified	_AKAKSRSSRAGLQFPVGRVHR_	5	P16104;Q8IUE6;Q93077;Q16777;Q6FI13;Q9BTM1;Q9BTM1-2	P16104;Q8IUE6;Q93077;Q16777;Q9BTM1	Q16777	H2AFX;HIST2H2AB;HIST1H2AC;HIST2H2AC;HIST2H2AA3;H2AFJ	Histone H2AX;Histone H2A type 2-B;Histone H2A type 1-C;Histone H2A type 2-C;Histone H2A type 2-A;Histone H2A.J	Reverse	462.67	5	462.47	2307.31	NA	0.24259	0.00011219	NA	NA	0.00013965	1	69.747	67.98	NA	NA	193050000	193050000	0
AKAKSRSSRAGLQFPVGRVHR	21	2	Unmodified	_AKAKSRSSRAGLQFPVGRVHR_	5	P16104;Q8IUE6;Q93077;Q16777;Q6FI13;Q9BTM1;Q9BTM1-2	P16104;Q8IUE6;Q93077;Q16777;Q9BTM1	Q16777	H2AFX;HIST2H2AB;HIST1H2AC;HIST2H2AC;HIST2H2AA3;H2AFJ	Histone H2AX;Histone H2A type 2-B;Histone H2A type 1-C;Histone H2A type 2-C;Histone H2A type 2-A;Histone H2A.J	Forward	462.67	5	462.47	2307.31	NA	-0.08783	-4.0619e-05	NA	NA	4.5104e-08	1	92.932	91.113	NA	NA	119040000	119040000	0
AKAKTRSSRAGLQFPVGR	18	2	Unmodified	_AKAKTRSSRAGLQFPVGR_	4	Q99878;Q96KK5;P0C0S8;P04908	Q99878;P04908	Q99878	HIST1H2AJ;HIST1H2AH;HIST1H2AG;HIST1H2AB	Histone H2A type 1-J;Histone H2A type 1-H;Histone H2A type 1;Histone H2A type 1-B/E	Reverse	649.39	3	644.041	1929.1	74065.1	0.26425	0.00017019	2.0122	0.0012959	1.0098e-72	2	169.67	10.456	0.88294	0.90218	26710000	14035000	12675000
AKAKTRSSRAGLQFPVGR	18	2	Unmodified	_AKAKTRSSRAGLQFPVGR_	4	Q99878;Q96KK5;P0C0S8;P04908	Q99878;P04908	Q99878	HIST1H2AJ;HIST1H2AH;HIST1H2AG;HIST1H2AB	Histone H2A type 1-J;Histone H2A type 1-H;Histone H2A type 1;Histone H2A type 1-B/E	Forward	390.03	5	386.828	1929.1	92911.6	-1.2295	-0.00047562	-0.95324	-0.00036874	0.00044843	1	38.546	0	1.2081	1.1822	251320000	119170000	132150000
AKAKTRSSRAGLQFPVGR	18	2	Unmodified	_AKAKTRSSRAGLQFPVGR_	4	Q99878;Q96KK5;P0C0S8;P04908	Q99878;P04908	Q99878	HIST1H2AJ;HIST1H2AH;HIST1H2AG;HIST1H2AB	Histone H2A type 1-J;Histone H2A type 1-H;Histone H2A type 1;Histone H2A type 1-B/E	Reverse	487.541	4	483.283	1929.1	NA	-0.22814	-0.00011026	NA	NA	3.9413e-15	1	112.91	0	NA	NA	128180000	0	128180000
AKAKTRSSRAGLQFPVGR	18	2	Unmodified	_AKAKTRSSRAGLQFPVGR_	4	Q99878;Q96KK5;P0C0S8;P04908	Q99878;P04908	Q99878	HIST1H2AJ;HIST1H2AH;HIST1H2AG;HIST1H2AB	Histone H2A type 1-J;Histone H2A type 1-H;Histone H2A type 1;Histone H2A type 1-B/E	Forward	487.289	4	483.283	1929.1	NA	-2.9866	-0.0014434	NA	NA	4.5074e-06	1	75.548	0	NA	NA	9776100	0	9776100
AKAKTRSSRAGLQFPVGR	18	2	Unmodified	_AKAKTRSSRAGLQFPVGR_	4	Q99878;Q96KK5;P0C0S8;P04908	Q99878;P04908	Q99878	HIST1H2AJ;HIST1H2AH;HIST1H2AG;HIST1H2AB	Histone H2A type 1-J;Histone H2A type 1-H;Histone H2A type 1;Histone H2A type 1-B/E	Reverse	487.289	4	483.283	1929.1	NA	-1.4555	-0.00070341	NA	NA	3.9373e-05	1	69.805	0	NA	NA	19385000	0	19385000
AKAKTRSSRAGLQFPVGR	18	2	Unmodified	_AKAKTRSSRAGLQFPVGR_	4	Q99878;Q96KK5;P0C0S8;P04908	Q99878;P04908	Q99878	HIST1H2AJ;HIST1H2AH;HIST1H2AG;HIST1H2AB	Histone H2A type 1-J;Histone H2A type 1-H;Histone H2A type 1;Histone H2A type 1-B/E	Forward	483.28	4	483.283	1929.1	85102.5	0.19076	9.219e-05	2.3135	0.0011181	1.5192e-28	1	103.66	0	0.91113	0.77758	457740000	243120000	214620000
AKAKTRSSRAGLQFPVGR	18	2	Unmodified	_AKAKTRSSRAGLQFPVGR_	4	Q99878;Q96KK5;P0C0S8;P04908	Q99878;P04908	Q99878	HIST1H2AJ;HIST1H2AH;HIST1H2AG;HIST1H2AB	Histone H2A type 1-J;Histone H2A type 1-H;Histone H2A type 1;Histone H2A type 1-B/E	Reverse	487.29	4	483.283	1929.1	NA	-0.3247	-0.00015692	NA	NA	2.5241e-32	1	156.67	2.9496	NA	NA	386570000	0	386570000
AKAKTRSSRAGLQFPVGR	18	2	Unmodified	_AKAKTRSSRAGLQFPVGR_	4	Q99878;Q96KK5;P0C0S8;P04908	Q99878;P04908	Q99878	HIST1H2AJ;HIST1H2AH;HIST1H2AG;HIST1H2AB	Histone H2A type 1-J;Histone H2A type 1-H;Histone H2A type 1;Histone H2A type 1-B/E	Reverse	487.29	4	483.283	1929.1	85474.8	0.24857	0.00012013	2.8107	0.0013584	4.3976e-60	1	150.11	4.3743	0.78981	0.88835	625590000	273740000	351840000
AKAKTRSSRAGLQFPVGR	18	2	Unmodified	_AKAKTRSSRAGLQFPVGR_	4	Q99878;Q96KK5;P0C0S8;P04908	Q99878;P04908	Q99878	HIST1H2AJ;HIST1H2AH;HIST1H2AG;HIST1H2AB	Histone H2A type 1-J;Histone H2A type 1-H;Histone H2A type 1;Histone H2A type 1-B/E	Reverse	644.04	3	644.041	1929.1	73192.9	-0.71383	-0.00045973	2.3728	0.0015282	4.5726e-60	1	149.95	13.294	1.0871	1.1187	26880000	12475000	14405000
AKAKTRSSRAGLQFPVGR	18	2	Unmodified	_AKAKTRSSRAGLQFPVGR_	4	Q99878;Q96KK5;P0C0S8;P04908	Q99878;P04908	Q99878	HIST1H2AJ;HIST1H2AH;HIST1H2AG;HIST1H2AB	Histone H2A type 1-J;Histone H2A type 1-H;Histone H2A type 1;Histone H2A type 1-B/E	Forward	483.79	4	483.283	1929.1	84862.8	0.30213	0.00014601	0.88567	0.00042803	1.183e-34	1	119.08	0	0.87894	0.77795	341740000	153480000	188260000
AKAKTRSSRAGLQFPVGRVHR	21	2	Unmodified	_AKAKTRSSRAGLQFPVGRVHR_	5	Q99878;Q96KK5;P0C0S8;P04908	Q99878;P04908	Q99878	HIST1H2AJ;HIST1H2AH;HIST1H2AG;HIST1H2AB	Histone H2A type 1-J;Histone H2A type 1-H;Histone H2A type 1;Histone H2A type 1-B/E	Forward	465.47	5	465.273	2321.33	85860.2	1.425	0.00066301	2.8797	0.0013399	0.00045599	1	41.292	9.5048	0.59085	0.50326	342150000	225610000	116540000
AKAKTRSSRAGLQFPVGRVHR	21	2	Unmodified	_AKAKTRSSRAGLQFPVGRVHR_	5	Q99878;Q96KK5;P0C0S8;P04908	Q99878;P04908	Q99878	HIST1H2AJ;HIST1H2AH;HIST1H2AG;HIST1H2AB	Histone H2A type 1-J;Histone H2A type 1-H;Histone H2A type 1;Histone H2A type 1-B/E	Forward	465.68	5	465.273	2321.33	85862.7	1.0526	0.00048973	1.4838	0.00069039	8.329e-07	1	56.553	4.0546	0.75041	0.6729	310490000	172080000	138410000
AKAVSRSQRAGLQFPVGR	18	1	Unmodified	_AKAVSRSQRAGLQFPVGR_	3	Q71UI9;C9J0D1;Q71UI9-2;Q71UI9-5	Q71UI9	Q71UI9	H2AFV	Histone H2A.V;Histone H2A	Reverse	483.029	4	482.779	1927.09	NA	-0.42814	-0.0002067	NA	NA	0.0009188	1	52.172	47.647	NA	NA	3139300	3139300	0
AKSRSSRAGLQFPVGR	16	1	Methyl (KR)	_AKSRSSR(me)AGLQFPVGR_	3	P16104;Q8IUE6;Q93077;Q16777;Q6FI13;Q9BTM1;Q9BTM1-2	P16104;Q8IUE6;Q93077;Q16777;Q9BTM1	Q16777	H2AFX;HIST2H2AB;HIST1H2AC;HIST2H2AC;HIST2H2AA3;H2AFJ	Histone H2AX;Histone H2A type 2-B;Histone H2A type 1-C;Histone H2A type 2-C;Histone H2A type 2-A;Histone H2A.J	Forward	435.75	4	433.5	1729.97	91141.2	-1.2448	-0.0005396	-1.186	-0.00051411	1.9589e-19	1	96.673	8.2878	1.244	1.2973	155410000	74989000	80422000
AKSRSSRAGLQFPVGRVHR	19	1	Unmodified	_AKSRSSRAGLQFPVGRVHR_	4	P16104;Q8IUE6;Q93077;Q16777;Q6FI13;Q9BTM1;Q9BTM1-2	P16104;Q8IUE6;Q93077;Q16777;Q9BTM1	Q16777	H2AFX;HIST2H2AB;HIST1H2AC;HIST2H2AC;HIST2H2AA3;H2AFJ	Histone H2AX;Histone H2A type 2-B;Histone H2A type 1-C;Histone H2A type 2-C;Histone H2A type 2-A;Histone H2A.J	Reverse	422.84	5	422.644	2108.18	91425.3	-0.23914	-0.00010107	0.88356	0.00037343	2.2462e-34	1	109.87	109.39	0.8008	0.91494	249260000	138010000	111250000
AKSRSSRAGLQFPVGRVHR	19	1	Unmodified	_AKSRSSRAGLQFPVGRVHR_	4	P16104;Q8IUE6;Q93077;Q16777;Q6FI13;Q9BTM1;Q9BTM1-2	P16104;Q8IUE6;Q93077;Q16777;Q9BTM1	Q16777	H2AFX;HIST2H2AB;HIST1H2AC;HIST2H2AC;HIST2H2AA3;H2AFJ	Histone H2AX;Histone H2A type 2-B;Histone H2A type 1-C;Histone H2A type 2-C;Histone H2A type 2-A;Histone H2A.J	Reverse	530.31	4	528.053	2108.18	NA	-0.19942	-0.0001053	NA	NA	1.7173e-23	1	140.8	137.68	NA	NA	17859000	0	17859000
AKSRSSRAGLQFPVGRVHR	19	1	Unmodified	_AKSRSSRAGLQFPVGRVHR_	4	P16104;Q8IUE6;Q93077;Q16777;Q6FI13;Q9BTM1;Q9BTM1-2	P16104;Q8IUE6;Q93077;Q16777;Q9BTM1	Q16777	H2AFX;HIST2H2AB;HIST1H2AC;HIST2H2AC;HIST2H2AA3;H2AFJ	Histone H2AX;Histone H2A type 2-B;Histone H2A type 1-C;Histone H2A type 2-C;Histone H2A type 2-A;Histone H2A.J	Forward	353.87	6	352.371	2108.18	102011	-0.23897	-8.4205e-05	0.085878	3.0261e-05	4.8499e-06	1	47.082	46.596	1.3706	1.4121	83053000	29716000	53337000
AKSRSSRAGLQFPVGRVHR	19	1	Unmodified	_AKSRSSRAGLQFPVGRVHR_	4	P16104;Q8IUE6;Q93077;Q16777;Q6FI13;Q9BTM1;Q9BTM1-2	P16104;Q8IUE6;Q93077;Q16777;Q9BTM1	Q16777	H2AFX;HIST2H2AB;HIST1H2AC;HIST2H2AC;HIST2H2AA3;H2AFJ	Histone H2AX;Histone H2A type 2-B;Histone H2A type 1-C;Histone H2A type 2-C;Histone H2A type 2-A;Histone H2A.J	Forward	424.45	5	422.644	2108.18	91604.6	-0.51893	-0.00021932	1.3433	0.00056773	5.5484e-21	1	92.264	91.778	1.3052	1.2661	145750000	59637000	86115000
AKSRSSRAGLQFPVGRVHR	19	1	Unmodified	_AKSRSSRAGLQFPVGRVHR_	4	P16104;Q8IUE6;Q93077;Q16777;Q6FI13;Q9BTM1;Q9BTM1-2	P16104;Q8IUE6;Q93077;Q16777;Q9BTM1	Q16777	H2AFX;HIST2H2AB;HIST1H2AC;HIST2H2AC;HIST2H2AA3;H2AFJ	Histone H2AX;Histone H2A type 2-B;Histone H2A type 1-C;Histone H2A type 2-C;Histone H2A type 2-A;Histone H2A.J	Forward	530.31	4	528.053	2108.18	NA	-0.11605	-6.1279e-05	NA	NA	1.0791e-07	1	105.2	102	NA	NA	16669000	0	16669000
AKSRSSRAGLQFPVGRVHR	19	1	Unmodified	_AKSRSSRAGLQFPVGRVHR_	4	P16104;Q8IUE6;Q93077;Q16777;Q6FI13;Q9BTM1;Q9BTM1-2	P16104;Q8IUE6;Q93077;Q16777;Q9BTM1	Q16777	H2AFX;HIST2H2AB;HIST1H2AC;HIST2H2AC;HIST2H2AA3;H2AFJ	Histone H2AX;Histone H2A type 2-B;Histone H2A type 1-C;Histone H2A type 2-C;Histone H2A type 2-A;Histone H2A.J	Reverse	422.84	5	422.644	2108.18	91160.5	0.051242	2.1657e-05	1.2291	0.00051948	1.282e-34	1	115.26	114.78	0.93223	0.94892	271440000	143210000	128230000
AKSRSSRAGLQFPVGRVHR	19	1	Unmodified	_AKSRSSRAGLQFPVGRVHR_	4	P16104;Q8IUE6;Q93077;Q16777;Q6FI13;Q9BTM1;Q9BTM1-2	P16104;Q8IUE6;Q93077;Q16777;Q9BTM1	Q16777	H2AFX;HIST2H2AB;HIST1H2AC;HIST2H2AC;HIST2H2AA3;H2AFJ	Histone H2AX;Histone H2A type 2-B;Histone H2A type 1-C;Histone H2A type 2-C;Histone H2A type 2-A;Histone H2A.J	Reverse	353.87	6	352.371	2108.18	99759.4	-0.76331	-0.00026897	0.44737	0.00015764	0.0002997	2	42.068	41.582	0.66415	0.65692	81796000	45292000	36504000
AKSRSSRAGLQFPVGRVHR	19	1	Unmodified	_AKSRSSRAGLQFPVGRVHR_	4	P16104;Q8IUE6;Q93077;Q16777;Q6FI13;Q9BTM1;Q9BTM1-2	P16104;Q8IUE6;Q93077;Q16777;Q9BTM1	Q16777	H2AFX;HIST2H2AB;HIST1H2AC;HIST2H2AC;HIST2H2AA3;H2AFJ	Histone H2AX;Histone H2A type 2-B;Histone H2A type 1-C;Histone H2A type 2-C;Histone H2A type 2-A;Histone H2A.J	Reverse	422.64	5	422.644	2108.18	90871.8	-0.13042	-5.5122e-05	1.9941	0.0008428	1.5334e-34	2	113.86	113.03	0.84478	0.95274	257760000	142750000	115010000
AKSRSSRAGLQFPVGRVHR	19	1	Unmodified	_AKSRSSRAGLQFPVGRVHR_	4	P16104;Q8IUE6;Q93077;Q16777;Q6FI13;Q9BTM1;Q9BTM1-2	P16104;Q8IUE6;Q93077;Q16777;Q9BTM1	Q16777	H2AFX;HIST2H2AB;HIST1H2AC;HIST2H2AC;HIST2H2AA3;H2AFJ	Histone H2AX;Histone H2A type 2-B;Histone H2A type 1-C;Histone H2A type 2-C;Histone H2A type 2-A;Histone H2A.J	Reverse	530.31	4	528.053	2108.18	NA	-0.81573	-0.00043075	NA	NA	3.1601e-16	1	124.37	118.87	NA	NA	17661000	0	17661000
AKSRSSRAGLQFPVGRVHR	19	1	Unmodified	_AKSRSSRAGLQFPVGRVHR_	4	P16104;Q8IUE6;Q93077;Q16777;Q6FI13;Q9BTM1;Q9BTM1-2	P16104;Q8IUE6;Q93077;Q16777;Q9BTM1	Q16777	H2AFX;HIST2H2AB;HIST1H2AC;HIST2H2AC;HIST2H2AA3;H2AFJ	Histone H2AX;Histone H2A type 2-B;Histone H2A type 1-C;Histone H2A type 2-C;Histone H2A type 2-A;Histone H2A.J	Forward	424.45	5	422.644	2108.18	90917.5	0.34483	0.00014574	0.45056	0.00019043	1.9068e-34	1	111.77	111.28	1.2222	1.1973	142530000	53067000	89459000
AKTRSSRAGLQFPVGRVHR	19	1	Unmodified	_AKTRSSRAGLQFPVGRVHR_	4	Q99878;Q96KK5;P0C0S8;P04908	Q99878;P04908	Q99878	HIST1H2AJ;HIST1H2AH;HIST1H2AG;HIST1H2AB	Histone H2A type 1-J;Histone H2A type 1-H;Histone H2A type 1;Histone H2A type 1-B/E	Reverse	425.65	5	425.447	2122.2	90240.7	-0.11729	-4.9902e-05	0.86381	0.00036751	4.2726e-21	2	93.371	0	0.91132	0.98325	164600000	85387000	79217000
AKTRSSRAGLQFPVGRVHR	19	1	Unmodified	_AKTRSSRAGLQFPVGRVHR_	4	Q99878;Q96KK5;P0C0S8;P04908	Q99878;P04908	Q99878	HIST1H2AJ;HIST1H2AH;HIST1H2AG;HIST1H2AB	Histone H2A type 1-J;Histone H2A type 1-H;Histone H2A type 1;Histone H2A type 1-B/E	Reverse	531.81	4	531.557	2122.2	81701.8	0.49896	0.00026522	1.754	0.00093233	4.4438e-06	1	48.053	0	0.74695	0.76361	26649000	15261000	11388000
AKTRSSRAGLQFPVGRVHR	19	1	Unmodified	_AKTRSSRAGLQFPVGRVHR_	4	Q99878;Q96KK5;P0C0S8;P04908	Q99878;P04908	Q99878	HIST1H2AJ;HIST1H2AH;HIST1H2AG;HIST1H2AB	Histone H2A type 1-J;Histone H2A type 1-H;Histone H2A type 1;Histone H2A type 1-B/E	Forward	427.25	5	425.447	2122.2	90772.6	-0.25429	-0.00010819	1.5236	0.00064819	4.2889e-15	1	82.865	0	1.1296	1.12	121080000	57034000	64044000
AKTRSSRAGLQFPVGRVHR	19	1	Unmodified	_AKTRSSRAGLQFPVGRVHR_	4	Q99878;Q96KK5;P0C0S8;P04908	Q99878;P04908	Q99878	HIST1H2AJ;HIST1H2AH;HIST1H2AG;HIST1H2AB	Histone H2A type 1-J;Histone H2A type 1-H;Histone H2A type 1;Histone H2A type 1-B/E	Reverse	425.65	5	425.447	2122.2	91197.8	-0.076002	-3.2335e-05	1.0801	0.00045953	1.0452e-28	1	101.5	0	1.0624	1.0367	180920000	87741000	93178000
AKTRSSRAGLQFPVGRVHR	19	1	Unmodified	_AKTRSSRAGLQFPVGRVHR_	4	Q99878;Q96KK5;P0C0S8;P04908	Q99878;P04908	Q99878	HIST1H2AJ;HIST1H2AH;HIST1H2AG;HIST1H2AB	Histone H2A type 1-J;Histone H2A type 1-H;Histone H2A type 1;Histone H2A type 1-B/E	Reverse	354.87	6	354.707	2122.2	102364	-0.50844	-0.00018035	0.72611	0.00025756	0.00091683	1	33.667	0	0.80443	0.79982	77593000	43007000	34586000
AKTRSSRAGLQFPVGRVHR	19	1	Unmodified	_AKTRSSRAGLQFPVGRVHR_	4	Q99878;Q96KK5;P0C0S8;P04908	Q99878;P04908	Q99878	HIST1H2AJ;HIST1H2AH;HIST1H2AG;HIST1H2AB	Histone H2A type 1-J;Histone H2A type 1-H;Histone H2A type 1;Histone H2A type 1-B/E	Reverse	427.25	5	425.447	2122.2	89948.9	-0.35418	-0.00015069	1.7539	0.00074621	2.6066e-41	2	123.14	0	0.87225	0.95933	190470000	106330000	84136000
AKTRSSRAGLQFPVGRVHR	19	1	Unmodified	_AKTRSSRAGLQFPVGRVHR_	4	Q99878;Q96KK5;P0C0S8;P04908	Q99878;P04908	Q99878	HIST1H2AJ;HIST1H2AH;HIST1H2AG;HIST1H2AB	Histone H2A type 1-J;Histone H2A type 1-H;Histone H2A type 1;Histone H2A type 1-B/E	Forward	427.25	5	425.447	2122.2	90938.7	-0.034528	-1.469e-05	0.060893	2.5907e-05	1.2522e-20	1	86.213	0	1.0921	1.0766	100570000	46361000	54212000
ALAAAGYDVEKNNSR	15	1	Unmodified	_ALAAAGYDVEKNNSR_	1	P10412;P22492;P16402	P10412;P22492;P16402	P22492	HIST1H1E;HIST1H1T;HIST1H1D	Histone H1.4;Histone H1t;Histone H1.3	Forward	526.932	3	526.934	1577.78	NA	NA	NA	NA	NA	0.00077929	1	42.314	24.686	NA	NA	NA	NA	NA
AMGIMNSFLNDIFER	15	0	Methyl (KR)	_AMGIMNSFLNDIFER(me)_	0	Q6DRA6;Q6DN03	Q6DRA6	Q6DRA6	HIST2H2BD;HIST2H2BC	Putative histone H2B type 2-D;Putative histone H2B type 2-C	Reverse	886.93	2	886.429	1770.84	NA	-0.55933	-0.0004958	NA	NA	3.2951e-45	1	174.39	173.31	NA	NA	NA	NA	NA
AMGIMNSFLNDIFER	15	0	Methyl (KR)	_AMGIMNSFLNDIFER(me)_	0	Q6DRA6;Q6DN03	Q6DRA6	Q6DRA6	HIST2H2BD;HIST2H2BC	Putative histone H2B type 2-D;Putative histone H2B type 2-C	Reverse	886.43	2	886.429	1770.84	NA	0.16764	0.0001486	NA	NA	2.4985e-55	1	190.1	187.44	NA	NA	NA	NA	NA
AMGIMNSFLNDIFER	15	0	Methyl (KR)	_AMGIMNSFLNDIFER(me)_	0	Q6DRA6;Q6DN03	Q6DRA6	Q6DRA6	HIST2H2BD;HIST2H2BC	Putative histone H2B type 2-D;Putative histone H2B type 2-C	Forward	886.43	2	886.429	1770.84	NA	2.8294	0.002508	NA	NA	2.0934e-45	1	178.15	173.25	NA	NA	NA	NA	NA
AMGIMNSFLNDIFER	15	0	Methyl (KR)	_AMGIMNSFLNDIFER(me)_	0	Q6DRA6;Q6DN03	Q6DRA6	Q6DRA6	HIST2H2BD;HIST2H2BC	Putative histone H2B type 2-D;Putative histone H2B type 2-C	Reverse	886.43	2	886.429	1770.84	NA	0.56546	0.00050124	NA	NA	6.9974e-30	1	155.08	154.38	NA	NA	NA	NA	NA
AMGIMNSFLNDIFER	15	0	Methyl (KR)	_AMGIMNSFLNDIFER(me)_	0	Q6DRA6;Q6DN03	Q6DRA6	Q6DRA6	HIST2H2BD;HIST2H2BC	Putative histone H2B type 2-D;Putative histone H2B type 2-C	Reverse	886.43	2	886.429	1770.84	NA	-1.0648	-0.00094383	NA	NA	2.875e-37	1	166.6	165.52	NA	NA	NA	NA	NA
AMGIMNSFLNDIFER	15	0	Methyl (KR)	_AMGIMNSFLNDIFER(me)_	0	Q6DRA6;Q6DN03	Q6DRA6	Q6DRA6	HIST2H2BD;HIST2H2BC	Putative histone H2B type 2-D;Putative histone H2B type 2-C	Forward	591.623	3	591.288	1770.84	NA	-0.40126	-0.00023726	NA	NA	0.00013584	1	71.879	71.133	NA	NA	NA	NA	NA
AMGIMNSFLNDIFER	15	0	Methyl (KR)	_AMGIMNSFLNDIFER(me)_	0	Q6DRA6;Q6DN03	Q6DRA6	Q6DRA6	HIST2H2BD;HIST2H2BC	Putative histone H2B type 2-D;Putative histone H2B type 2-C	Forward	591.622	3	591.288	1770.84	NA	0.51174	0.00030259	NA	NA	9.0135e-05	1	73.877	73.382	NA	NA	NA	NA	NA
AMGIMNSFLNDIFER	15	0	Methyl (KR)	_AMGIMNSFLNDIFER(me)_	0	Q6DRA6;Q6DN03	Q6DRA6	Q6DRA6	HIST2H2BD;HIST2H2BC	Putative histone H2B type 2-D;Putative histone H2B type 2-C	Reverse	591.287	3	591.288	1770.84	NA	-0.67241	-0.00039759	NA	NA	1.6726e-05	1	83.243	82.748	NA	NA	NA	NA	NA
AMGIMNSFLNDIFER	15	0	Methyl (KR)	_AMGIMNSFLNDIFER(me)_	0	Q6DRA6;Q6DN03	Q6DRA6	Q6DRA6	HIST2H2BD;HIST2H2BC	Putative histone H2B type 2-D;Putative histone H2B type 2-C	Reverse	591.288	3	591.288	1770.84	NA	0.33774	0.0001997	NA	NA	1.0815e-05	1	85.271	84.776	NA	NA	NA	NA	NA
AMGIMNSFLNDIFER	15	0	Methyl (KR)	_AMGIMNSFLNDIFER(me)_	0	Q6DRA6;Q6DN03	Q6DRA6	Q6DRA6	HIST2H2BD;HIST2H2BC	Putative histone H2B type 2-D;Putative histone H2B type 2-C	Forward	591.623	3	591.288	1770.84	NA	-0.33163	-0.00019609	NA	NA	0.00082368	1	56.29	55.544	NA	NA	NA	NA	NA
AMGIMNSFLNDIFER	15	0	Methyl (KR)	_AMGIMNSFLNDIFER(me)_	0	Q6DRA6;Q6DN03	Q6DRA6	Q6DRA6	HIST2H2BD;HIST2H2BC	Putative histone H2B type 2-D;Putative histone H2B type 2-C	Forward	591.288	3	591.288	1770.84	NA	-0.89783	-0.00053087	NA	NA	2.9484e-07	1	90.861	90.53	NA	NA	NA	NA	NA
AMGIMNSFLNDIFER	15	0	Methyl (KR)	_AMGIMNSFLNDIFER(me)_	0	Q6DRA6;Q6DN03	Q6DRA6	Q6DRA6	HIST2H2BD;HIST2H2BC	Putative histone H2B type 2-D;Putative histone H2B type 2-C	Reverse	591.623	3	591.288	1770.84	NA	0.40432	0.00023907	NA	NA	0.00022065	1	68.171	67.425	NA	NA	NA	NA	NA
AMGIMNSFLNDIFER	15	0	Methyl (KR)	_AMGIMNSFLNDIFER(me)_	0	Q6DRA6;Q6DN03	Q6DRA6	Q6DRA6	HIST2H2BD;HIST2H2BC	Putative histone H2B type 2-D;Putative histone H2B type 2-C	Forward	886.43	2	886.429	1770.84	NA	-0.012796	-1.1343e-05	NA	NA	3.2951e-45	1	174.39	173.26	NA	NA	NA	NA	NA
AMGIMNSFLNDIFER	15	0	Methyl (KR)	_AMGIMNSFLNDIFER(me)_	0	Q6DRA6;Q6DN03	Q6DRA6	Q6DRA6	HIST2H2BD;HIST2H2BC	Putative histone H2B type 2-D;Putative histone H2B type 2-C	Forward	886.43	2	886.429	1770.84	NA	0.39824	0.00035301	NA	NA	4.8263e-37	1	162.93	160.17	NA	NA	NA	NA	NA
AMGIMNSFLNDIFER	15	0	Methyl (KR)	_AMGIMNSFLNDIFER(me)_	0	Q6DRA6;Q6DN03	Q6DRA6	Q6DRA6	HIST2H2BD;HIST2H2BC	Putative histone H2B type 2-D;Putative histone H2B type 2-C	Reverse	886.43	2	886.429	1770.84	NA	2.3482	0.0020815	NA	NA	6.0459e-30	1	155.66	150.76	NA	NA	NA	NA	NA
AMGIMNSFLNDIFER	15	0	Methyl (KR)	_AMGIMNSFLNDIFER(me)_	0	Q6DRA6;Q6DN03	Q6DRA6	Q6DRA6	HIST2H2BD;HIST2H2BC	Putative histone H2B type 2-D;Putative histone H2B type 2-C	Reverse	886.43	2	886.429	1770.84	NA	0.19502	0.00017287	NA	NA	1.2327e-45	1	180.84	179.7	NA	NA	NA	NA	NA
AMGIMNSFLNDIFER	15	0	Methyl (KR)	_AMGIMNSFLNDIFER(me)_	0	Q6DRA6;Q6DN03	Q6DRA6	Q6DRA6	HIST2H2BD;HIST2H2BC	Putative histone H2B type 2-D;Putative histone H2B type 2-C	Forward	886.93	2	886.429	1770.84	NA	0.78873	0.00069915	NA	NA	1.1535e-29	1	152.32	151.07	NA	NA	NA	NA	NA
AMGIMNSFLNDIFER	15	0	Methyl (KR)	_AMGIMNSFLNDIFER(me)_	0	Q6DRA6;Q6DN03	Q6DRA6	Q6DRA6	HIST2H2BD;HIST2H2BC	Putative histone H2B type 2-D;Putative histone H2B type 2-C	Forward	591.29	3	591.288	1770.84	NA	0.43188	0.00025536	NA	NA	2.2248e-22	1	145.29	144.63	NA	NA	NA	NA	NA
AMGIMNSFLNDIFER	15	0	Methyl (KR)	_AMGIMNSFLNDIFER(me)_	0	Q6DRA6;Q6DN03	Q6DRA6	Q6DRA6	HIST2H2BD;HIST2H2BC	Putative histone H2B type 2-D;Putative histone H2B type 2-C	Forward	886.43	2	886.429	1770.84	NA	1.1194	0.00099228	NA	NA	2.942e-37	1	166.48	166.45	NA	NA	NA	NA	NA
AMGIMNSFLNDIFER	15	0	Methyl (KR)	_AMGIMNSFLNDIFER(me)_	0	Q6DRA6;Q6DN03	Q6DRA6	Q6DRA6	HIST2H2BD;HIST2H2BC	Putative histone H2B type 2-D;Putative histone H2B type 2-C	Forward	886.43	2	886.429	1770.84	NA	-0.39434	-0.00034955	NA	NA	1.2072e-29	1	151.99	150.86	NA	NA	NA	NA	NA
AMGIMNSFVNDIFER	15	0	Unmodified	_AMGIMNSFVNDIFER_	0	P58876;Q16778;U3KQK0;Q99877;Q99880;O60814;B2R4S9;P62807;Q93079;P57053;Q8N257;Q99879;Q5QNW6;Q5QNW6-2	P58876;Q16778;U3KQK0;Q99880;O60814;B2R4S9;Q93079;P57053;Q8N257;Q99879;Q5QNW6	B2R4S9	HIST1H2BD;HIST2H2BE;HIST1H2BN;HIST1H2BL;HIST1H2BK;HIST1H2BI;HIST1H2BC;HIST1H2BH;H2BFS;HIST3H2BB;HIST1H2BM;HIST2H2BF	Histone H2B type 1-D;Histone H2B type 2-E;Histone H2B;Histone H2B type 1-N;Histone H2B type 1-L;Histone H2B type 1-K;Histone H2B type 1-C/E/F/G/I;Histone H2B type 1-H;Histone H2B type F-S;Histone H2B type 3-B;Histone H2B type 1-M;Histone H2B type 2-F	Reverse	872.42	2	872.413	1742.81	NA	-1.0446	-0.0009113	NA	NA	2.4119e-127	4	257.04	255.37	NA	NA	NA	NA	NA
AMGIMNSFVNDIFER	15	0	Unmodified	_AMGIMNSFVNDIFER_	0	P58876;Q16778;U3KQK0;Q99877;Q99880;O60814;B2R4S9;P62807;Q93079;P57053;Q8N257;Q99879;Q5QNW6;Q5QNW6-2	P58876;Q16778;U3KQK0;Q99880;O60814;B2R4S9;Q93079;P57053;Q8N257;Q99879;Q5QNW6	B2R4S9	HIST1H2BD;HIST2H2BE;HIST1H2BN;HIST1H2BL;HIST1H2BK;HIST1H2BI;HIST1H2BC;HIST1H2BH;H2BFS;HIST3H2BB;HIST1H2BM;HIST2H2BF	Histone H2B type 1-D;Histone H2B type 2-E;Histone H2B;Histone H2B type 1-N;Histone H2B type 1-L;Histone H2B type 1-K;Histone H2B type 1-C/E/F/G/I;Histone H2B type 1-H;Histone H2B type F-S;Histone H2B type 3-B;Histone H2B type 1-M;Histone H2B type 2-F	Reverse	872.92	2	872.413	1742.81	NA	2.417	0.0021086	NA	NA	4.8331e-95	3	228.25	226.95	NA	NA	NA	NA	NA
AMGIMNSFVNDIFER	15	0	Unmodified	_AMGIMNSFVNDIFER_	0	P58876;Q16778;U3KQK0;Q99877;Q99880;O60814;B2R4S9;P62807;Q93079;P57053;Q8N257;Q99879;Q5QNW6;Q5QNW6-2	P58876;Q16778;U3KQK0;Q99880;O60814;B2R4S9;Q93079;P57053;Q8N257;Q99879;Q5QNW6	B2R4S9	HIST1H2BD;HIST2H2BE;HIST1H2BN;HIST1H2BL;HIST1H2BK;HIST1H2BI;HIST1H2BC;HIST1H2BH;H2BFS;HIST3H2BB;HIST1H2BM;HIST2H2BF	Histone H2B type 1-D;Histone H2B type 2-E;Histone H2B;Histone H2B type 1-N;Histone H2B type 1-L;Histone H2B type 1-K;Histone H2B type 1-C/E/F/G/I;Histone H2B type 1-H;Histone H2B type F-S;Histone H2B type 3-B;Histone H2B type 1-M;Histone H2B type 2-F	Reverse	872.41	2	872.413	1742.81	NA	2.8106	0.002452	NA	NA	5.2576e-95	1	227.63	227.09	NA	NA	NA	NA	NA
AMGIMNSFVNDIFER	15	0	Unmodified	_AMGIMNSFVNDIFER_	0	P58876;Q16778;U3KQK0;Q99877;Q99880;O60814;B2R4S9;P62807;Q93079;P57053;Q8N257;Q99879;Q5QNW6;Q5QNW6-2	P58876;Q16778;U3KQK0;Q99880;O60814;B2R4S9;Q93079;P57053;Q8N257;Q99879;Q5QNW6	B2R4S9	HIST1H2BD;HIST2H2BE;HIST1H2BN;HIST1H2BL;HIST1H2BK;HIST1H2BI;HIST1H2BC;HIST1H2BH;H2BFS;HIST3H2BB;HIST1H2BM;HIST2H2BF	Histone H2B type 1-D;Histone H2B type 2-E;Histone H2B;Histone H2B type 1-N;Histone H2B type 1-L;Histone H2B type 1-K;Histone H2B type 1-C/E/F/G/I;Histone H2B type 1-H;Histone H2B type F-S;Histone H2B type 3-B;Histone H2B type 1-M;Histone H2B type 2-F	Reverse	872.92	2	872.413	1742.81	NA	0.37571	0.00032777	NA	NA	1.1575e-145	4	265.95	265.26	NA	NA	NA	NA	NA
AMGIMNSFVNDIFER	15	0	Unmodified	_AMGIMNSFVNDIFER_	0	P58876;Q16778;U3KQK0;Q99877;Q99880;O60814;B2R4S9;P62807;Q93079;P57053;Q8N257;Q99879;Q5QNW6;Q5QNW6-2	P58876;Q16778;U3KQK0;Q99880;O60814;B2R4S9;Q93079;P57053;Q8N257;Q99879;Q5QNW6	B2R4S9	HIST1H2BD;HIST2H2BE;HIST1H2BN;HIST1H2BL;HIST1H2BK;HIST1H2BI;HIST1H2BC;HIST1H2BH;H2BFS;HIST3H2BB;HIST1H2BM;HIST2H2BF	Histone H2B type 1-D;Histone H2B type 2-E;Histone H2B;Histone H2B type 1-N;Histone H2B type 1-L;Histone H2B type 1-K;Histone H2B type 1-C/E/F/G/I;Histone H2B type 1-H;Histone H2B type F-S;Histone H2B type 3-B;Histone H2B type 1-M;Histone H2B type 2-F	Reverse	872.41	2	872.413	1742.81	NA	0.18437	0.00016085	NA	NA	4.7175e-110	10	238.88	238.19	NA	NA	NA	NA	NA
AMGIMNSFVNDIFER	15	0	Unmodified	_AMGIMNSFVNDIFER_	0	P58876;Q16778;U3KQK0;Q99877;Q99880;O60814;B2R4S9;P62807;Q93079;P57053;Q8N257;Q99879;Q5QNW6;Q5QNW6-2	P58876;Q16778;U3KQK0;Q99880;O60814;B2R4S9;Q93079;P57053;Q8N257;Q99879;Q5QNW6	B2R4S9	HIST1H2BD;HIST2H2BE;HIST1H2BN;HIST1H2BL;HIST1H2BK;HIST1H2BI;HIST1H2BC;HIST1H2BH;H2BFS;HIST3H2BB;HIST1H2BM;HIST2H2BF	Histone H2B type 1-D;Histone H2B type 2-E;Histone H2B;Histone H2B type 1-N;Histone H2B type 1-L;Histone H2B type 1-K;Histone H2B type 1-C/E/F/G/I;Histone H2B type 1-H;Histone H2B type F-S;Histone H2B type 3-B;Histone H2B type 1-M;Histone H2B type 2-F	Reverse	582.28	3	581.945	1742.81	NA	0.19977	0.00011625	NA	NA	2.5059e-95	5	233.52	233.12	NA	NA	NA	NA	NA
AMGIMNSFVNDIFER	15	0	Unmodified	_AMGIMNSFVNDIFER_	0	P58876;Q16778;U3KQK0;Q99877;Q99880;O60814;B2R4S9;P62807;Q93079;P57053;Q8N257;Q99879;Q5QNW6;Q5QNW6-2	P58876;Q16778;U3KQK0;Q99880;O60814;B2R4S9;Q93079;P57053;Q8N257;Q99879;Q5QNW6	B2R4S9	HIST1H2BD;HIST2H2BE;HIST1H2BN;HIST1H2BL;HIST1H2BK;HIST1H2BI;HIST1H2BC;HIST1H2BH;H2BFS;HIST3H2BB;HIST1H2BM;HIST2H2BF	Histone H2B type 1-D;Histone H2B type 2-E;Histone H2B;Histone H2B type 1-N;Histone H2B type 1-L;Histone H2B type 1-K;Histone H2B type 1-C/E/F/G/I;Histone H2B type 1-H;Histone H2B type F-S;Histone H2B type 3-B;Histone H2B type 1-M;Histone H2B type 2-F	Reverse	872.42	2	872.413	1742.81	NA	-0.72426	-0.00063185	NA	NA	6.4528e-95	8	225.86	224.92	NA	NA	NA	NA	NA
AMGIMNSFVNDIFER	15	0	Unmodified	_AMGIMNSFVNDIFER_	0	P58876;Q16778;U3KQK0;Q99877;Q99880;O60814;B2R4S9;P62807;Q93079;P57053;Q8N257;Q99879;Q5QNW6;Q5QNW6-2	P58876;Q16778;U3KQK0;Q99880;O60814;B2R4S9;Q93079;P57053;Q8N257;Q99879;Q5QNW6	B2R4S9	HIST1H2BD;HIST2H2BE;HIST1H2BN;HIST1H2BL;HIST1H2BK;HIST1H2BI;HIST1H2BC;HIST1H2BH;H2BFS;HIST3H2BB;HIST1H2BM;HIST2H2BF	Histone H2B type 1-D;Histone H2B type 2-E;Histone H2B;Histone H2B type 1-N;Histone H2B type 1-L;Histone H2B type 1-K;Histone H2B type 1-C/E/F/G/I;Histone H2B type 1-H;Histone H2B type F-S;Histone H2B type 3-B;Histone H2B type 1-M;Histone H2B type 2-F	Reverse	872.41	2	872.413	1742.81	NA	-0.12625	-0.00011014	NA	NA	4.8331e-95	6	228.25	227.62	NA	NA	NA	NA	NA
AMGIMNSFVNDIFER	15	0	Unmodified	_AMGIMNSFVNDIFER_	0	P58876;Q16778;U3KQK0;Q99877;Q99880;O60814;B2R4S9;P62807;Q93079;P57053;Q8N257;Q99879;Q5QNW6;Q5QNW6-2	P58876;Q16778;U3KQK0;Q99880;O60814;B2R4S9;Q93079;P57053;Q8N257;Q99879;Q5QNW6	B2R4S9	HIST1H2BD;HIST2H2BE;HIST1H2BN;HIST1H2BL;HIST1H2BK;HIST1H2BI;HIST1H2BC;HIST1H2BH;H2BFS;HIST3H2BB;HIST1H2BM;HIST2H2BF	Histone H2B type 1-D;Histone H2B type 2-E;Histone H2B;Histone H2B type 1-N;Histone H2B type 1-L;Histone H2B type 1-K;Histone H2B type 1-C/E/F/G/I;Histone H2B type 1-H;Histone H2B type F-S;Histone H2B type 3-B;Histone H2B type 1-M;Histone H2B type 2-F	Reverse	872.41	2	872.413	1742.81	NA	NA	NA	NA	NA	5.9755e-188	1	271.56	262.99	NA	NA	NA	NA	NA
AMGIMNSFVNDIFER	15	0	Unmodified	_AMGIMNSFVNDIFER_	0	P58876;Q16778;U3KQK0;Q99877;Q99880;O60814;B2R4S9;P62807;Q93079;P57053;Q8N257;Q99879;Q5QNW6;Q5QNW6-2	P58876;Q16778;U3KQK0;Q99880;O60814;B2R4S9;Q93079;P57053;Q8N257;Q99879;Q5QNW6	B2R4S9	HIST1H2BD;HIST2H2BE;HIST1H2BN;HIST1H2BL;HIST1H2BK;HIST1H2BI;HIST1H2BC;HIST1H2BH;H2BFS;HIST3H2BB;HIST1H2BM;HIST2H2BF	Histone H2B type 1-D;Histone H2B type 2-E;Histone H2B;Histone H2B type 1-N;Histone H2B type 1-L;Histone H2B type 1-K;Histone H2B type 1-C/E/F/G/I;Histone H2B type 1-H;Histone H2B type F-S;Histone H2B type 3-B;Histone H2B type 1-M;Histone H2B type 2-F	Reverse	872.41	2	872.413	1742.81	NA	NA	NA	NA	NA	7.5342e-88	1	200.19	195.28	NA	NA	NA	NA	NA
AMGIMNSFVNDIFER	15	0	Unmodified	_AMGIMNSFVNDIFER_	0	P58876;Q16778;U3KQK0;Q99877;Q99880;O60814;B2R4S9;P62807;Q93079;P57053;Q8N257;Q99879;Q5QNW6;Q5QNW6-2	P58876;Q16778;U3KQK0;Q99880;O60814;B2R4S9;Q93079;P57053;Q8N257;Q99879;Q5QNW6	B2R4S9	HIST1H2BD;HIST2H2BE;HIST1H2BN;HIST1H2BL;HIST1H2BK;HIST1H2BI;HIST1H2BC;HIST1H2BH;H2BFS;HIST3H2BB;HIST1H2BM;HIST2H2BF	Histone H2B type 1-D;Histone H2B type 2-E;Histone H2B;Histone H2B type 1-N;Histone H2B type 1-L;Histone H2B type 1-K;Histone H2B type 1-C/E/F/G/I;Histone H2B type 1-H;Histone H2B type F-S;Histone H2B type 3-B;Histone H2B type 1-M;Histone H2B type 2-F	Reverse	872.42	2	872.413	1742.81	NA	NA	NA	NA	NA	3.6422e-73	1	194.55	188.34	NA	NA	NA	NA	NA
AMGIMNSFVNDIFER	15	0	Unmodified	_AMGIMNSFVNDIFER_	0	P58876;Q16778;U3KQK0;Q99877;Q99880;O60814;B2R4S9;P62807;Q93079;P57053;Q8N257;Q99879;Q5QNW6;Q5QNW6-2	P58876;Q16778;U3KQK0;Q99880;O60814;B2R4S9;Q93079;P57053;Q8N257;Q99879;Q5QNW6	B2R4S9	HIST1H2BD;HIST2H2BE;HIST1H2BN;HIST1H2BL;HIST1H2BK;HIST1H2BI;HIST1H2BC;HIST1H2BH;H2BFS;HIST3H2BB;HIST1H2BM;HIST2H2BF	Histone H2B type 1-D;Histone H2B type 2-E;Histone H2B;Histone H2B type 1-N;Histone H2B type 1-L;Histone H2B type 1-K;Histone H2B type 1-C/E/F/G/I;Histone H2B type 1-H;Histone H2B type F-S;Histone H2B type 3-B;Histone H2B type 1-M;Histone H2B type 2-F	Reverse	872.42	2	872.413	1742.81	NA	NA	NA	NA	NA	5.9755e-188	1	271.56	262.99	NA	NA	NA	NA	NA
AMGIMNSFVNDIFER	15	0	Unmodified	_AMGIMNSFVNDIFER_	0	P58876;Q16778;U3KQK0;Q99877;Q99880;O60814;B2R4S9;P62807;Q93079;P57053;Q8N257;Q99879;Q5QNW6;Q5QNW6-2	P58876;Q16778;U3KQK0;Q99880;O60814;B2R4S9;Q93079;P57053;Q8N257;Q99879;Q5QNW6	B2R4S9	HIST1H2BD;HIST2H2BE;HIST1H2BN;HIST1H2BL;HIST1H2BK;HIST1H2BI;HIST1H2BC;HIST1H2BH;H2BFS;HIST3H2BB;HIST1H2BM;HIST2H2BF	Histone H2B type 1-D;Histone H2B type 2-E;Histone H2B;Histone H2B type 1-N;Histone H2B type 1-L;Histone H2B type 1-K;Histone H2B type 1-C/E/F/G/I;Histone H2B type 1-H;Histone H2B type F-S;Histone H2B type 3-B;Histone H2B type 1-M;Histone H2B type 2-F	Reverse	872.42	2	872.413	1742.81	NA	NA	NA	NA	NA	2.4501e-123	1	233.52	232.16	NA	NA	NA	NA	NA
AMGIMNSFVNDIFER	15	0	Unmodified	_AMGIMNSFVNDIFER_	0	P58876;Q16778;U3KQK0;Q99877;Q99880;O60814;B2R4S9;P62807;Q93079;P57053;Q8N257;Q99879;Q5QNW6;Q5QNW6-2	P58876;Q16778;U3KQK0;Q99880;O60814;B2R4S9;Q93079;P57053;Q8N257;Q99879;Q5QNW6	B2R4S9	HIST1H2BD;HIST2H2BE;HIST1H2BN;HIST1H2BL;HIST1H2BK;HIST1H2BI;HIST1H2BC;HIST1H2BH;H2BFS;HIST3H2BB;HIST1H2BM;HIST2H2BF	Histone H2B type 1-D;Histone H2B type 2-E;Histone H2B;Histone H2B type 1-N;Histone H2B type 1-L;Histone H2B type 1-K;Histone H2B type 1-C/E/F/G/I;Histone H2B type 1-H;Histone H2B type F-S;Histone H2B type 3-B;Histone H2B type 1-M;Histone H2B type 2-F	Reverse	872.42	2	872.413	1742.81	NA	NA	NA	NA	NA	1.2779e-16	1	128.22	126.74	NA	NA	NA	NA	NA
AMGIMNSFVNDIFER	15	0	Unmodified	_AMGIMNSFVNDIFER_	0	P58876;Q16778;U3KQK0;Q99877;Q99880;O60814;B2R4S9;P62807;Q93079;P57053;Q8N257;Q99879;Q5QNW6;Q5QNW6-2	P58876;Q16778;U3KQK0;Q99880;O60814;B2R4S9;Q93079;P57053;Q8N257;Q99879;Q5QNW6	B2R4S9	HIST1H2BD;HIST2H2BE;HIST1H2BN;HIST1H2BL;HIST1H2BK;HIST1H2BI;HIST1H2BC;HIST1H2BH;H2BFS;HIST3H2BB;HIST1H2BM;HIST2H2BF	Histone H2B type 1-D;Histone H2B type 2-E;Histone H2B;Histone H2B type 1-N;Histone H2B type 1-L;Histone H2B type 1-K;Histone H2B type 1-C/E/F/G/I;Histone H2B type 1-H;Histone H2B type F-S;Histone H2B type 3-B;Histone H2B type 1-M;Histone H2B type 2-F	Reverse	872.42	2	872.413	1742.81	NA	NA	NA	NA	NA	2.679e-164	1	253.15	251.08	NA	NA	NA	NA	NA
AMGIMNSFVNDIFER	15	0	Unmodified	_AMGIMNSFVNDIFER_	0	P58876;Q16778;U3KQK0;Q99877;Q99880;O60814;B2R4S9;P62807;Q93079;P57053;Q8N257;Q99879;Q5QNW6;Q5QNW6-2	P58876;Q16778;U3KQK0;Q99880;O60814;B2R4S9;Q93079;P57053;Q8N257;Q99879;Q5QNW6	B2R4S9	HIST1H2BD;HIST2H2BE;HIST1H2BN;HIST1H2BL;HIST1H2BK;HIST1H2BI;HIST1H2BC;HIST1H2BH;H2BFS;HIST3H2BB;HIST1H2BM;HIST2H2BF	Histone H2B type 1-D;Histone H2B type 2-E;Histone H2B;Histone H2B type 1-N;Histone H2B type 1-L;Histone H2B type 1-K;Histone H2B type 1-C/E/F/G/I;Histone H2B type 1-H;Histone H2B type F-S;Histone H2B type 3-B;Histone H2B type 1-M;Histone H2B type 2-F	Reverse	581.95	3	581.945	1742.81	NA	NA	NA	NA	NA	0.00030269	1	93.478	90.839	NA	NA	NA	NA	NA
AMGIMNSFVNDIFER	15	0	Unmodified	_AMGIMNSFVNDIFER_	0	P58876;Q16778;U3KQK0;Q99877;Q99880;O60814;B2R4S9;P62807;Q93079;P57053;Q8N257;Q99879;Q5QNW6;Q5QNW6-2	P58876;Q16778;U3KQK0;Q99880;O60814;B2R4S9;Q93079;P57053;Q8N257;Q99879;Q5QNW6	B2R4S9	HIST1H2BD;HIST2H2BE;HIST1H2BN;HIST1H2BL;HIST1H2BK;HIST1H2BI;HIST1H2BC;HIST1H2BH;H2BFS;HIST3H2BB;HIST1H2BM;HIST2H2BF	Histone H2B type 1-D;Histone H2B type 2-E;Histone H2B;Histone H2B type 1-N;Histone H2B type 1-L;Histone H2B type 1-K;Histone H2B type 1-C/E/F/G/I;Histone H2B type 1-H;Histone H2B type F-S;Histone H2B type 3-B;Histone H2B type 1-M;Histone H2B type 2-F	Reverse	872.41	2	872.413	1742.81	NA	NA	NA	NA	NA	1.5953e-104	1	215.87	214.92	NA	NA	NA	NA	NA
AMGIMNSFVNDIFER	15	0	Unmodified	_AMGIMNSFVNDIFER_	0	P58876;Q16778;U3KQK0;Q99877;Q99880;O60814;B2R4S9;P62807;Q93079;P57053;Q8N257;Q99879;Q5QNW6;Q5QNW6-2	P58876;Q16778;U3KQK0;Q99880;O60814;B2R4S9;Q93079;P57053;Q8N257;Q99879;Q5QNW6	B2R4S9	HIST1H2BD;HIST2H2BE;HIST1H2BN;HIST1H2BL;HIST1H2BK;HIST1H2BI;HIST1H2BC;HIST1H2BH;H2BFS;HIST3H2BB;HIST1H2BM;HIST2H2BF	Histone H2B type 1-D;Histone H2B type 2-E;Histone H2B;Histone H2B type 1-N;Histone H2B type 1-L;Histone H2B type 1-K;Histone H2B type 1-C/E/F/G/I;Histone H2B type 1-H;Histone H2B type F-S;Histone H2B type 3-B;Histone H2B type 1-M;Histone H2B type 2-F	Reverse	872.42	2	872.413	1742.81	NA	NA	NA	NA	NA	8.1545e-165	1	259.1	257.43	NA	NA	NA	NA	NA
AMGIMNSFVNDIFER	15	0	Unmodified	_AMGIMNSFVNDIFER_	0	P58876;Q16778;U3KQK0;Q99877;Q99880;O60814;B2R4S9;P62807;Q93079;P57053;Q8N257;Q99879;Q5QNW6;Q5QNW6-2	P58876;Q16778;U3KQK0;Q99880;O60814;B2R4S9;Q93079;P57053;Q8N257;Q99879;Q5QNW6	B2R4S9	HIST1H2BD;HIST2H2BE;HIST1H2BN;HIST1H2BL;HIST1H2BK;HIST1H2BI;HIST1H2BC;HIST1H2BH;H2BFS;HIST3H2BB;HIST1H2BM;HIST2H2BF	Histone H2B type 1-D;Histone H2B type 2-E;Histone H2B;Histone H2B type 1-N;Histone H2B type 1-L;Histone H2B type 1-K;Histone H2B type 1-C/E/F/G/I;Histone H2B type 1-H;Histone H2B type F-S;Histone H2B type 3-B;Histone H2B type 1-M;Histone H2B type 2-F	Reverse	872.42	2	872.413	1742.81	NA	NA	NA	NA	NA	7.0274e-123	1	228.25	226.58	NA	NA	NA	NA	NA
AMGIMNSFVNDIFER	15	0	Unmodified	_AMGIMNSFVNDIFER_	0	P58876;Q16778;U3KQK0;Q99877;Q99880;O60814;B2R4S9;P62807;Q93079;P57053;Q8N257;Q99879;Q5QNW6;Q5QNW6-2	P58876;Q16778;U3KQK0;Q99880;O60814;B2R4S9;Q93079;P57053;Q8N257;Q99879;Q5QNW6	B2R4S9	HIST1H2BD;HIST2H2BE;HIST1H2BN;HIST1H2BL;HIST1H2BK;HIST1H2BI;HIST1H2BC;HIST1H2BH;H2BFS;HIST3H2BB;HIST1H2BM;HIST2H2BF	Histone H2B type 1-D;Histone H2B type 2-E;Histone H2B;Histone H2B type 1-N;Histone H2B type 1-L;Histone H2B type 1-K;Histone H2B type 1-C/E/F/G/I;Histone H2B type 1-H;Histone H2B type F-S;Histone H2B type 3-B;Histone H2B type 1-M;Histone H2B type 2-F	Reverse	581.95	3	581.945	1742.81	NA	NA	NA	NA	NA	9.1184e-25	1	136.33	134.66	NA	NA	NA	NA	NA
AMGIMNSFVNDIFER	15	0	Unmodified	_AMGIMNSFVNDIFER_	0	P58876;Q16778;U3KQK0;Q99877;Q99880;O60814;B2R4S9;P62807;Q93079;P57053;Q8N257;Q99879;Q5QNW6;Q5QNW6-2	P58876;Q16778;U3KQK0;Q99880;O60814;B2R4S9;Q93079;P57053;Q8N257;Q99879;Q5QNW6	B2R4S9	HIST1H2BD;HIST2H2BE;HIST1H2BN;HIST1H2BL;HIST1H2BK;HIST1H2BI;HIST1H2BC;HIST1H2BH;H2BFS;HIST3H2BB;HIST1H2BM;HIST2H2BF	Histone H2B type 1-D;Histone H2B type 2-E;Histone H2B;Histone H2B type 1-N;Histone H2B type 1-L;Histone H2B type 1-K;Histone H2B type 1-C/E/F/G/I;Histone H2B type 1-H;Histone H2B type F-S;Histone H2B type 3-B;Histone H2B type 1-M;Histone H2B type 2-F	Reverse	872.42	2	872.413	1742.81	NA	NA	NA	NA	NA	3.6643e-123	1	232.13	229.63	NA	NA	NA	NA	NA
AMGIMNSFVNDIFER	15	0	Unmodified	_AMGIMNSFVNDIFER_	0	P58876;Q16778;U3KQK0;Q99877;Q99880;O60814;B2R4S9;P62807;Q93079;P57053;Q8N257;Q99879;Q5QNW6;Q5QNW6-2	P58876;Q16778;U3KQK0;Q99880;O60814;B2R4S9;Q93079;P57053;Q8N257;Q99879;Q5QNW6	B2R4S9	HIST1H2BD;HIST2H2BE;HIST1H2BN;HIST1H2BL;HIST1H2BK;HIST1H2BI;HIST1H2BC;HIST1H2BH;H2BFS;HIST3H2BB;HIST1H2BM;HIST2H2BF	Histone H2B type 1-D;Histone H2B type 2-E;Histone H2B;Histone H2B type 1-N;Histone H2B type 1-L;Histone H2B type 1-K;Histone H2B type 1-C/E/F/G/I;Histone H2B type 1-H;Histone H2B type F-S;Histone H2B type 3-B;Histone H2B type 1-M;Histone H2B type 2-F	Reverse	581.95	3	581.945	1742.81	NA	NA	NA	NA	NA	1.1066e-06	1	102.52	100.69	NA	NA	NA	NA	NA
AMGIMNSFVNDIFER	15	0	Unmodified	_AMGIMNSFVNDIFER_	0	P58876;Q16778;U3KQK0;Q99877;Q99880;O60814;B2R4S9;P62807;Q93079;P57053;Q8N257;Q99879;Q5QNW6;Q5QNW6-2	P58876;Q16778;U3KQK0;Q99880;O60814;B2R4S9;Q93079;P57053;Q8N257;Q99879;Q5QNW6	B2R4S9	HIST1H2BD;HIST2H2BE;HIST1H2BN;HIST1H2BL;HIST1H2BK;HIST1H2BI;HIST1H2BC;HIST1H2BH;H2BFS;HIST3H2BB;HIST1H2BM;HIST2H2BF	Histone H2B type 1-D;Histone H2B type 2-E;Histone H2B;Histone H2B type 1-N;Histone H2B type 1-L;Histone H2B type 1-K;Histone H2B type 1-C/E/F/G/I;Histone H2B type 1-H;Histone H2B type F-S;Histone H2B type 3-B;Histone H2B type 1-M;Histone H2B type 2-F	Reverse	872.42	2	872.413	1742.81	NA	NA	NA	NA	NA	3.6643e-123	1	232.13	230.46	NA	NA	NA	NA	NA
AMGIMNSFVNDIFER	15	0	Unmodified	_AMGIMNSFVNDIFER_	0	P58876;Q16778;U3KQK0;Q99877;Q99880;O60814;B2R4S9;P62807;Q93079;P57053;Q8N257;Q99879;Q5QNW6;Q5QNW6-2	P58876;Q16778;U3KQK0;Q99880;O60814;B2R4S9;Q93079;P57053;Q8N257;Q99879;Q5QNW6	B2R4S9	HIST1H2BD;HIST2H2BE;HIST1H2BN;HIST1H2BL;HIST1H2BK;HIST1H2BI;HIST1H2BC;HIST1H2BH;H2BFS;HIST3H2BB;HIST1H2BM;HIST2H2BF	Histone H2B type 1-D;Histone H2B type 2-E;Histone H2B;Histone H2B type 1-N;Histone H2B type 1-L;Histone H2B type 1-K;Histone H2B type 1-C/E/F/G/I;Histone H2B type 1-H;Histone H2B type F-S;Histone H2B type 3-B;Histone H2B type 1-M;Histone H2B type 2-F	Reverse	581.95	3	581.945	1742.81	NA	NA	NA	NA	NA	1.4828e-06	1	100.11	98.444	NA	NA	NA	NA	NA
AMGIMNSFVNDIFER	15	0	Unmodified	_AMGIMNSFVNDIFER_	0	P58876;Q16778;U3KQK0;Q99877;Q99880;O60814;B2R4S9;P62807;Q93079;P57053;Q8N257;Q99879;Q5QNW6;Q5QNW6-2	P58876;Q16778;U3KQK0;Q99880;O60814;B2R4S9;Q93079;P57053;Q8N257;Q99879;Q5QNW6	B2R4S9	HIST1H2BD;HIST2H2BE;HIST1H2BN;HIST1H2BL;HIST1H2BK;HIST1H2BI;HIST1H2BC;HIST1H2BH;H2BFS;HIST3H2BB;HIST1H2BM;HIST2H2BF	Histone H2B type 1-D;Histone H2B type 2-E;Histone H2B;Histone H2B type 1-N;Histone H2B type 1-L;Histone H2B type 1-K;Histone H2B type 1-C/E/F/G/I;Histone H2B type 1-H;Histone H2B type F-S;Histone H2B type 3-B;Histone H2B type 1-M;Histone H2B type 2-F	Reverse	872.42	2	872.413	1742.81	NA	NA	NA	NA	NA	4.6803e-88	1	204.28	202.61	NA	NA	NA	NA	NA
AMGIMNSFVNDIFER	15	0	Unmodified	_AMGIMNSFVNDIFER_	0	P58876;Q16778;U3KQK0;Q99877;Q99880;O60814;B2R4S9;P62807;Q93079;P57053;Q8N257;Q99879;Q5QNW6;Q5QNW6-2	P58876;Q16778;U3KQK0;Q99880;O60814;B2R4S9;Q93079;P57053;Q8N257;Q99879;Q5QNW6	B2R4S9	HIST1H2BD;HIST2H2BE;HIST1H2BN;HIST1H2BL;HIST1H2BK;HIST1H2BI;HIST1H2BC;HIST1H2BH;H2BFS;HIST3H2BB;HIST1H2BM;HIST2H2BF	Histone H2B type 1-D;Histone H2B type 2-E;Histone H2B;Histone H2B type 1-N;Histone H2B type 1-L;Histone H2B type 1-K;Histone H2B type 1-C/E/F/G/I;Histone H2B type 1-H;Histone H2B type F-S;Histone H2B type 3-B;Histone H2B type 1-M;Histone H2B type 2-F	Reverse	872.42	2	872.413	1742.81	NA	NA	NA	NA	NA	5.0729e-73	1	193.06	191.39	NA	NA	NA	NA	NA
AMGIMNSFVNDIFER	15	0	Unmodified	_AMGIMNSFVNDIFER_	0	P58876;Q16778;U3KQK0;Q99877;Q99880;O60814;B2R4S9;P62807;Q93079;P57053;Q8N257;Q99879;Q5QNW6;Q5QNW6-2	P58876;Q16778;U3KQK0;Q99880;O60814;B2R4S9;Q93079;P57053;Q8N257;Q99879;Q5QNW6	B2R4S9	HIST1H2BD;HIST2H2BE;HIST1H2BN;HIST1H2BL;HIST1H2BK;HIST1H2BI;HIST1H2BC;HIST1H2BH;H2BFS;HIST3H2BB;HIST1H2BM;HIST2H2BF	Histone H2B type 1-D;Histone H2B type 2-E;Histone H2B;Histone H2B type 1-N;Histone H2B type 1-L;Histone H2B type 1-K;Histone H2B type 1-C/E/F/G/I;Histone H2B type 1-H;Histone H2B type F-S;Histone H2B type 3-B;Histone H2B type 1-M;Histone H2B type 2-F	Reverse	872.41	2	872.413	1742.81	NA	NA	NA	NA	NA	7.5717e-123	1	227.63	225.96	NA	NA	NA	NA	NA
AMGIMNSFVNDIFER	15	0	Unmodified	_AMGIMNSFVNDIFER_	0	P58876;Q16778;U3KQK0;Q99877;Q99880;O60814;B2R4S9;P62807;Q93079;P57053;Q8N257;Q99879;Q5QNW6;Q5QNW6-2	P58876;Q16778;U3KQK0;Q99880;O60814;B2R4S9;Q93079;P57053;Q8N257;Q99879;Q5QNW6	B2R4S9	HIST1H2BD;HIST2H2BE;HIST1H2BN;HIST1H2BL;HIST1H2BK;HIST1H2BI;HIST1H2BC;HIST1H2BH;H2BFS;HIST3H2BB;HIST1H2BM;HIST2H2BF	Histone H2B type 1-D;Histone H2B type 2-E;Histone H2B;Histone H2B type 1-N;Histone H2B type 1-L;Histone H2B type 1-K;Histone H2B type 1-C/E/F/G/I;Histone H2B type 1-H;Histone H2B type F-S;Histone H2B type 3-B;Histone H2B type 1-M;Histone H2B type 2-F	Reverse	872.41	2	872.413	1742.81	NA	NA	NA	NA	NA	1.9849e-88	1	208.15	206.27	NA	NA	NA	NA	NA
AMGIMNSFVNDIFER	15	0	Unmodified	_AMGIMNSFVNDIFER_	0	P58876;Q16778;U3KQK0;Q99877;Q99880;O60814;B2R4S9;P62807;Q93079;P57053;Q8N257;Q99879;Q5QNW6;Q5QNW6-2	P58876;Q16778;U3KQK0;Q99880;O60814;B2R4S9;Q93079;P57053;Q8N257;Q99879;Q5QNW6	B2R4S9	HIST1H2BD;HIST2H2BE;HIST1H2BN;HIST1H2BL;HIST1H2BK;HIST1H2BI;HIST1H2BC;HIST1H2BH;H2BFS;HIST3H2BB;HIST1H2BM;HIST2H2BF	Histone H2B type 1-D;Histone H2B type 2-E;Histone H2B;Histone H2B type 1-N;Histone H2B type 1-L;Histone H2B type 1-K;Histone H2B type 1-C/E/F/G/I;Histone H2B type 1-H;Histone H2B type F-S;Histone H2B type 3-B;Histone H2B type 1-M;Histone H2B type 2-F	Reverse	872.41	2	872.413	1742.81	NA	NA	NA	NA	NA	5.0729e-73	1	193.06	191.62	NA	NA	NA	NA	NA
AMGIMNSFVNDIFER	15	0	Unmodified	_AMGIMNSFVNDIFER_	0	P58876;Q16778;U3KQK0;Q99877;Q99880;O60814;B2R4S9;P62807;Q93079;P57053;Q8N257;Q99879;Q5QNW6;Q5QNW6-2	P58876;Q16778;U3KQK0;Q99880;O60814;B2R4S9;Q93079;P57053;Q8N257;Q99879;Q5QNW6	B2R4S9	HIST1H2BD;HIST2H2BE;HIST1H2BN;HIST1H2BL;HIST1H2BK;HIST1H2BI;HIST1H2BC;HIST1H2BH;H2BFS;HIST3H2BB;HIST1H2BM;HIST2H2BF	Histone H2B type 1-D;Histone H2B type 2-E;Histone H2B;Histone H2B type 1-N;Histone H2B type 1-L;Histone H2B type 1-K;Histone H2B type 1-C/E/F/G/I;Histone H2B type 1-H;Histone H2B type F-S;Histone H2B type 3-B;Histone H2B type 1-M;Histone H2B type 2-F	Reverse	872.41	2	872.413	1742.81	NA	NA	NA	NA	NA	2.5508e-58	1	182.02	180.35	NA	NA	NA	NA	NA
AMGIMNSFVNDIFER	15	0	Unmodified	_AMGIMNSFVNDIFER_	0	P58876;Q16778;U3KQK0;Q99877;Q99880;O60814;B2R4S9;P62807;Q93079;P57053;Q8N257;Q99879;Q5QNW6;Q5QNW6-2	P58876;Q16778;U3KQK0;Q99880;O60814;B2R4S9;Q93079;P57053;Q8N257;Q99879;Q5QNW6	B2R4S9	HIST1H2BD;HIST2H2BE;HIST1H2BN;HIST1H2BL;HIST1H2BK;HIST1H2BI;HIST1H2BC;HIST1H2BH;H2BFS;HIST3H2BB;HIST1H2BM;HIST2H2BF	Histone H2B type 1-D;Histone H2B type 2-E;Histone H2B;Histone H2B type 1-N;Histone H2B type 1-L;Histone H2B type 1-K;Histone H2B type 1-C/E/F/G/I;Histone H2B type 1-H;Histone H2B type F-S;Histone H2B type 3-B;Histone H2B type 1-M;Histone H2B type 2-F	Reverse	872.41	2	872.413	1742.81	NA	NA	NA	NA	NA	1.1337e-72	1	186.56	184.9	NA	NA	NA	NA	NA
AMGIMNSFVNDIFER	15	0	Unmodified	_AMGIMNSFVNDIFER_	0	P58876;Q16778;U3KQK0;Q99877;Q99880;O60814;B2R4S9;P62807;Q93079;P57053;Q8N257;Q99879;Q5QNW6;Q5QNW6-2	P58876;Q16778;U3KQK0;Q99880;O60814;B2R4S9;Q93079;P57053;Q8N257;Q99879;Q5QNW6	B2R4S9	HIST1H2BD;HIST2H2BE;HIST1H2BN;HIST1H2BL;HIST1H2BK;HIST1H2BI;HIST1H2BC;HIST1H2BH;H2BFS;HIST3H2BB;HIST1H2BM;HIST2H2BF	Histone H2B type 1-D;Histone H2B type 2-E;Histone H2B;Histone H2B type 1-N;Histone H2B type 1-L;Histone H2B type 1-K;Histone H2B type 1-C/E/F/G/I;Histone H2B type 1-H;Histone H2B type F-S;Histone H2B type 3-B;Histone H2B type 1-M;Histone H2B type 2-F	Reverse	872.41	2	872.413	1742.81	NA	NA	NA	NA	NA	7.5124e-58	1	174.95	173.51	NA	NA	NA	NA	NA
AMGIMNSFVNDIFER	15	0	Unmodified	_AMGIMNSFVNDIFER_	0	P58876;Q16778;U3KQK0;Q99877;Q99880;O60814;B2R4S9;P62807;Q93079;P57053;Q8N257;Q99879;Q5QNW6;Q5QNW6-2	P58876;Q16778;U3KQK0;Q99880;O60814;B2R4S9;Q93079;P57053;Q8N257;Q99879;Q5QNW6	B2R4S9	HIST1H2BD;HIST2H2BE;HIST1H2BN;HIST1H2BL;HIST1H2BK;HIST1H2BI;HIST1H2BC;HIST1H2BH;H2BFS;HIST3H2BB;HIST1H2BM;HIST2H2BF	Histone H2B type 1-D;Histone H2B type 2-E;Histone H2B;Histone H2B type 1-N;Histone H2B type 1-L;Histone H2B type 1-K;Histone H2B type 1-C/E/F/G/I;Histone H2B type 1-H;Histone H2B type F-S;Histone H2B type 3-B;Histone H2B type 1-M;Histone H2B type 2-F	Reverse	872.41	2	872.413	1742.81	NA	NA	NA	NA	NA	1.0378e-33	1	154.65	150.14	NA	NA	NA	NA	NA
AMGIMNSFVNDIFER	15	0	Unmodified	_AMGIMNSFVNDIFER_	0	P58876;Q16778;U3KQK0;Q99877;Q99880;O60814;B2R4S9;P62807;Q93079;P57053;Q8N257;Q99879;Q5QNW6;Q5QNW6-2	P58876;Q16778;U3KQK0;Q99880;O60814;B2R4S9;Q93079;P57053;Q8N257;Q99879;Q5QNW6	B2R4S9	HIST1H2BD;HIST2H2BE;HIST1H2BN;HIST1H2BL;HIST1H2BK;HIST1H2BI;HIST1H2BC;HIST1H2BH;H2BFS;HIST3H2BB;HIST1H2BM;HIST2H2BF	Histone H2B type 1-D;Histone H2B type 2-E;Histone H2B;Histone H2B type 1-N;Histone H2B type 1-L;Histone H2B type 1-K;Histone H2B type 1-C/E/F/G/I;Histone H2B type 1-H;Histone H2B type F-S;Histone H2B type 3-B;Histone H2B type 1-M;Histone H2B type 2-F	Reverse	872.41	2	872.413	1742.81	NA	NA	NA	NA	NA	3.254e-24	1	136.6	135.16	NA	NA	NA	NA	NA
AMGIMNSFVNDIFER	15	0	Unmodified	_AMGIMNSFVNDIFER_	0	P58876;Q16778;U3KQK0;Q99877;Q99880;O60814;B2R4S9;P62807;Q93079;P57053;Q8N257;Q99879;Q5QNW6;Q5QNW6-2	P58876;Q16778;U3KQK0;Q99880;O60814;B2R4S9;Q93079;P57053;Q8N257;Q99879;Q5QNW6	B2R4S9	HIST1H2BD;HIST2H2BE;HIST1H2BN;HIST1H2BL;HIST1H2BK;HIST1H2BI;HIST1H2BC;HIST1H2BH;H2BFS;HIST3H2BB;HIST1H2BM;HIST2H2BF	Histone H2B type 1-D;Histone H2B type 2-E;Histone H2B;Histone H2B type 1-N;Histone H2B type 1-L;Histone H2B type 1-K;Histone H2B type 1-C/E/F/G/I;Histone H2B type 1-H;Histone H2B type F-S;Histone H2B type 3-B;Histone H2B type 1-M;Histone H2B type 2-F	Reverse	872.41	2	872.413	1742.81	NA	NA	NA	NA	NA	6.4906e-25	1	145.43	143.99	NA	NA	NA	NA	NA
AMGIMNSFVNDIFER	15	0	Unmodified	_AMGIMNSFVNDIFER_	0	P58876;Q16778;U3KQK0;Q99877;Q99880;O60814;B2R4S9;P62807;Q93079;P57053;Q8N257;Q99879;Q5QNW6;Q5QNW6-2	P58876;Q16778;U3KQK0;Q99880;O60814;B2R4S9;Q93079;P57053;Q8N257;Q99879;Q5QNW6	B2R4S9	HIST1H2BD;HIST2H2BE;HIST1H2BN;HIST1H2BL;HIST1H2BK;HIST1H2BI;HIST1H2BC;HIST1H2BH;H2BFS;HIST3H2BB;HIST1H2BM;HIST2H2BF	Histone H2B type 1-D;Histone H2B type 2-E;Histone H2B;Histone H2B type 1-N;Histone H2B type 1-L;Histone H2B type 1-K;Histone H2B type 1-C/E/F/G/I;Histone H2B type 1-H;Histone H2B type F-S;Histone H2B type 3-B;Histone H2B type 1-M;Histone H2B type 2-F	Reverse	872.41	2	872.413	1742.81	NA	NA	NA	NA	NA	1.4427e-16	1	127.36	125.92	NA	NA	NA	NA	NA
AMGIMNSFVNDIFER	15	0	Unmodified	_AMGIMNSFVNDIFER_	0	P58876;Q16778;U3KQK0;Q99877;Q99880;O60814;B2R4S9;P62807;Q93079;P57053;Q8N257;Q99879;Q5QNW6;Q5QNW6-2	P58876;Q16778;U3KQK0;Q99880;O60814;B2R4S9;Q93079;P57053;Q8N257;Q99879;Q5QNW6	B2R4S9	HIST1H2BD;HIST2H2BE;HIST1H2BN;HIST1H2BL;HIST1H2BK;HIST1H2BI;HIST1H2BC;HIST1H2BH;H2BFS;HIST3H2BB;HIST1H2BM;HIST2H2BF	Histone H2B type 1-D;Histone H2B type 2-E;Histone H2B;Histone H2B type 1-N;Histone H2B type 1-L;Histone H2B type 1-K;Histone H2B type 1-C/E/F/G/I;Histone H2B type 1-H;Histone H2B type F-S;Histone H2B type 3-B;Histone H2B type 1-M;Histone H2B type 2-F	Reverse	872.41	2	872.413	1742.81	NA	NA	NA	NA	NA	1.0677e-06	1	107.74	106.3	NA	NA	NA	NA	NA
AMGIMNSFVNDIFER	15	0	Unmodified	_AMGIMNSFVNDIFER_	0	P58876;Q16778;U3KQK0;Q99877;Q99880;O60814;B2R4S9;P62807;Q93079;P57053;Q8N257;Q99879;Q5QNW6;Q5QNW6-2	P58876;Q16778;U3KQK0;Q99880;O60814;B2R4S9;Q93079;P57053;Q8N257;Q99879;Q5QNW6	B2R4S9	HIST1H2BD;HIST2H2BE;HIST1H2BN;HIST1H2BL;HIST1H2BK;HIST1H2BI;HIST1H2BC;HIST1H2BH;H2BFS;HIST3H2BB;HIST1H2BM;HIST2H2BF	Histone H2B type 1-D;Histone H2B type 2-E;Histone H2B;Histone H2B type 1-N;Histone H2B type 1-L;Histone H2B type 1-K;Histone H2B type 1-C/E/F/G/I;Histone H2B type 1-H;Histone H2B type F-S;Histone H2B type 3-B;Histone H2B type 1-M;Histone H2B type 2-F	Reverse	872.41	2	872.413	1742.81	NA	NA	NA	NA	NA	1.9849e-88	1	208.15	206.48	NA	NA	NA	NA	NA
AMGIMNSFVNDIFER	15	0	Unmodified	_AMGIMNSFVNDIFER_	0	P58876;Q16778;U3KQK0;Q99877;Q99880;O60814;B2R4S9;P62807;Q93079;P57053;Q8N257;Q99879;Q5QNW6;Q5QNW6-2	P58876;Q16778;U3KQK0;Q99880;O60814;B2R4S9;Q93079;P57053;Q8N257;Q99879;Q5QNW6	B2R4S9	HIST1H2BD;HIST2H2BE;HIST1H2BN;HIST1H2BL;HIST1H2BK;HIST1H2BI;HIST1H2BC;HIST1H2BH;H2BFS;HIST3H2BB;HIST1H2BM;HIST2H2BF	Histone H2B type 1-D;Histone H2B type 2-E;Histone H2B;Histone H2B type 1-N;Histone H2B type 1-L;Histone H2B type 1-K;Histone H2B type 1-C/E/F/G/I;Histone H2B type 1-H;Histone H2B type F-S;Histone H2B type 3-B;Histone H2B type 1-M;Histone H2B type 2-F	Reverse	872.42	2	872.413	1742.81	NA	NA	NA	NA	NA	4.9003e-58	1	178.67	177	NA	NA	NA	NA	NA
AMGIMNSFVNDIFER	15	0	Unmodified	_AMGIMNSFVNDIFER_	0	P58876;Q16778;U3KQK0;Q99877;Q99880;O60814;B2R4S9;P62807;Q93079;P57053;Q8N257;Q99879;Q5QNW6;Q5QNW6-2	P58876;Q16778;U3KQK0;Q99880;O60814;B2R4S9;Q93079;P57053;Q8N257;Q99879;Q5QNW6	B2R4S9	HIST1H2BD;HIST2H2BE;HIST1H2BN;HIST1H2BL;HIST1H2BK;HIST1H2BI;HIST1H2BC;HIST1H2BH;H2BFS;HIST3H2BB;HIST1H2BM;HIST2H2BF	Histone H2B type 1-D;Histone H2B type 2-E;Histone H2B;Histone H2B type 1-N;Histone H2B type 1-L;Histone H2B type 1-K;Histone H2B type 1-C/E/F/G/I;Histone H2B type 1-H;Histone H2B type F-S;Histone H2B type 3-B;Histone H2B type 1-M;Histone H2B type 2-F	Reverse	581.95	3	581.945	1742.81	NA	-1.2679	-0.00073784	NA	NA	1.2295e-110	1	246.86	245.37	NA	NA	NA	NA	NA
AMGIMNSFVNDIFER	15	0	Unmodified	_AMGIMNSFVNDIFER_	0	P58876;Q16778;U3KQK0;Q99877;Q99880;O60814;B2R4S9;P62807;Q93079;P57053;Q8N257;Q99879;Q5QNW6;Q5QNW6-2	P58876;Q16778;U3KQK0;Q99880;O60814;B2R4S9;Q93079;P57053;Q8N257;Q99879;Q5QNW6	B2R4S9	HIST1H2BD;HIST2H2BE;HIST1H2BN;HIST1H2BL;HIST1H2BK;HIST1H2BI;HIST1H2BC;HIST1H2BH;H2BFS;HIST3H2BB;HIST1H2BM;HIST2H2BF	Histone H2B type 1-D;Histone H2B type 2-E;Histone H2B;Histone H2B type 1-N;Histone H2B type 1-L;Histone H2B type 1-K;Histone H2B type 1-C/E/F/G/I;Histone H2B type 1-H;Histone H2B type F-S;Histone H2B type 3-B;Histone H2B type 1-M;Histone H2B type 2-F	Reverse	872.42	2	872.413	1742.81	NA	0.32526	0.00028376	NA	NA	1.0984e-37	3	164.93	163.32	NA	NA	NA	NA	NA
AMGIMNSFVNDIFER	15	0	Unmodified	_AMGIMNSFVNDIFER_	0	P58876;Q16778;U3KQK0;Q99877;Q99880;O60814;B2R4S9;P62807;Q93079;P57053;Q8N257;Q99879;Q5QNW6;Q5QNW6-2	P58876;Q16778;U3KQK0;Q99880;O60814;B2R4S9;Q93079;P57053;Q8N257;Q99879;Q5QNW6	B2R4S9	HIST1H2BD;HIST2H2BE;HIST1H2BN;HIST1H2BL;HIST1H2BK;HIST1H2BI;HIST1H2BC;HIST1H2BH;H2BFS;HIST3H2BB;HIST1H2BM;HIST2H2BF	Histone H2B type 1-D;Histone H2B type 2-E;Histone H2B;Histone H2B type 1-N;Histone H2B type 1-L;Histone H2B type 1-K;Histone H2B type 1-C/E/F/G/I;Histone H2B type 1-H;Histone H2B type F-S;Histone H2B type 3-B;Histone H2B type 1-M;Histone H2B type 2-F	Reverse	872.92	2	872.413	1742.81	NA	-1.1809	-0.0010302	NA	NA	1.0372e-56	10	196.33	195.39	NA	NA	NA	NA	NA
AMGIMNSFVNDIFER	15	0	Unmodified	_AMGIMNSFVNDIFER_	0	P58876;Q16778;U3KQK0;Q99877;Q99880;O60814;B2R4S9;P62807;Q93079;P57053;Q8N257;Q99879;Q5QNW6;Q5QNW6-2	P58876;Q16778;U3KQK0;Q99880;O60814;B2R4S9;Q93079;P57053;Q8N257;Q99879;Q5QNW6	B2R4S9	HIST1H2BD;HIST2H2BE;HIST1H2BN;HIST1H2BL;HIST1H2BK;HIST1H2BI;HIST1H2BC;HIST1H2BH;H2BFS;HIST3H2BB;HIST1H2BM;HIST2H2BF	Histone H2B type 1-D;Histone H2B type 2-E;Histone H2B;Histone H2B type 1-N;Histone H2B type 1-L;Histone H2B type 1-K;Histone H2B type 1-C/E/F/G/I;Histone H2B type 1-H;Histone H2B type F-S;Histone H2B type 3-B;Histone H2B type 1-M;Histone H2B type 2-F	Reverse	872.41	2	872.413	1742.81	NA	NA	NA	NA	NA	3.2356e-143	1	244.37	242.3	NA	NA	NA	NA	NA
AMGIMNSFVNDIFER	15	0	Unmodified	_AMGIMNSFVNDIFER_	0	P58876;Q16778;U3KQK0;Q99877;Q99880;O60814;B2R4S9;P62807;Q93079;P57053;Q8N257;Q99879;Q5QNW6;Q5QNW6-2	P58876;Q16778;U3KQK0;Q99880;O60814;B2R4S9;Q93079;P57053;Q8N257;Q99879;Q5QNW6	B2R4S9	HIST1H2BD;HIST2H2BE;HIST1H2BN;HIST1H2BL;HIST1H2BK;HIST1H2BI;HIST1H2BC;HIST1H2BH;H2BFS;HIST3H2BB;HIST1H2BM;HIST2H2BF	Histone H2B type 1-D;Histone H2B type 2-E;Histone H2B;Histone H2B type 1-N;Histone H2B type 1-L;Histone H2B type 1-K;Histone H2B type 1-C/E/F/G/I;Histone H2B type 1-H;Histone H2B type F-S;Histone H2B type 3-B;Histone H2B type 1-M;Histone H2B type 2-F	Reverse	872.42	2	872.413	1742.81	NA	NA	NA	NA	NA	5.9755e-188	1	271.56	270.61	NA	NA	NA	NA	NA
AMGIMNSFVNDIFER	15	0	Unmodified	_AMGIMNSFVNDIFER_	0	P58876;Q16778;U3KQK0;Q99877;Q99880;O60814;B2R4S9;P62807;Q93079;P57053;Q8N257;Q99879;Q5QNW6;Q5QNW6-2	P58876;Q16778;U3KQK0;Q99880;O60814;B2R4S9;Q93079;P57053;Q8N257;Q99879;Q5QNW6	B2R4S9	HIST1H2BD;HIST2H2BE;HIST1H2BN;HIST1H2BL;HIST1H2BK;HIST1H2BI;HIST1H2BC;HIST1H2BH;H2BFS;HIST3H2BB;HIST1H2BM;HIST2H2BF	Histone H2B type 1-D;Histone H2B type 2-E;Histone H2B;Histone H2B type 1-N;Histone H2B type 1-L;Histone H2B type 1-K;Histone H2B type 1-C/E/F/G/I;Histone H2B type 1-H;Histone H2B type F-S;Histone H2B type 3-B;Histone H2B type 1-M;Histone H2B type 2-F	Reverse	872.41	2	872.413	1742.81	NA	NA	NA	NA	NA	5.352e-88	1	203.32	201.25	NA	NA	NA	NA	NA
AMGIMNSFVNDIFER	15	0	Unmodified	_AMGIMNSFVNDIFER_	0	P58876;Q16778;U3KQK0;Q99877;Q99880;O60814;B2R4S9;P62807;Q93079;P57053;Q8N257;Q99879;Q5QNW6;Q5QNW6-2	P58876;Q16778;U3KQK0;Q99880;O60814;B2R4S9;Q93079;P57053;Q8N257;Q99879;Q5QNW6	B2R4S9	HIST1H2BD;HIST2H2BE;HIST1H2BN;HIST1H2BL;HIST1H2BK;HIST1H2BI;HIST1H2BC;HIST1H2BH;H2BFS;HIST3H2BB;HIST1H2BM;HIST2H2BF	Histone H2B type 1-D;Histone H2B type 2-E;Histone H2B;Histone H2B type 1-N;Histone H2B type 1-L;Histone H2B type 1-K;Histone H2B type 1-C/E/F/G/I;Histone H2B type 1-H;Histone H2B type F-S;Histone H2B type 3-B;Histone H2B type 1-M;Histone H2B type 2-F	Forward	582.28	3	581.945	1742.81	NA	-0.5138	-0.000299	NA	NA	8.2396e-110	2	239.98	239.35	NA	NA	NA	NA	NA
AMGIMNSFVNDIFER	15	0	Unmodified	_AMGIMNSFVNDIFER_	0	P58876;Q16778;U3KQK0;Q99877;Q99880;O60814;B2R4S9;P62807;Q93079;P57053;Q8N257;Q99879;Q5QNW6;Q5QNW6-2	P58876;Q16778;U3KQK0;Q99880;O60814;B2R4S9;Q93079;P57053;Q8N257;Q99879;Q5QNW6	B2R4S9	HIST1H2BD;HIST2H2BE;HIST1H2BN;HIST1H2BL;HIST1H2BK;HIST1H2BI;HIST1H2BC;HIST1H2BH;H2BFS;HIST3H2BB;HIST1H2BM;HIST2H2BF	Histone H2B type 1-D;Histone H2B type 2-E;Histone H2B;Histone H2B type 1-N;Histone H2B type 1-L;Histone H2B type 1-K;Histone H2B type 1-C/E/F/G/I;Histone H2B type 1-H;Histone H2B type F-S;Histone H2B type 3-B;Histone H2B type 1-M;Histone H2B type 2-F	Forward	1744.82	1	1743.82	1742.81	NA	-0.89515	-0.001561	NA	NA	0	1	440.72	414.34	NA	NA	NA	NA	NA
AMGIMNSFVNDIFER	15	0	Unmodified	_AMGIMNSFVNDIFER_	0	P58876;Q16778;U3KQK0;Q99877;Q99880;O60814;B2R4S9;P62807;Q93079;P57053;Q8N257;Q99879;Q5QNW6;Q5QNW6-2	P58876;Q16778;U3KQK0;Q99880;O60814;B2R4S9;Q93079;P57053;Q8N257;Q99879;Q5QNW6	B2R4S9	HIST1H2BD;HIST2H2BE;HIST1H2BN;HIST1H2BL;HIST1H2BK;HIST1H2BI;HIST1H2BC;HIST1H2BH;H2BFS;HIST3H2BB;HIST1H2BM;HIST2H2BF	Histone H2B type 1-D;Histone H2B type 2-E;Histone H2B;Histone H2B type 1-N;Histone H2B type 1-L;Histone H2B type 1-K;Histone H2B type 1-C/E/F/G/I;Histone H2B type 1-H;Histone H2B type F-S;Histone H2B type 3-B;Histone H2B type 1-M;Histone H2B type 2-F	Forward	872.42	2	872.413	1742.81	NA	0.5354	0.00046709	NA	NA	8.3451e-95	1	223.06	222.1	NA	NA	NA	NA	NA
AMGIMNSFVNDIFER	15	0	Unmodified	_AMGIMNSFVNDIFER_	0	P58876;Q16778;U3KQK0;Q99877;Q99880;O60814;B2R4S9;P62807;Q93079;P57053;Q8N257;Q99879;Q5QNW6;Q5QNW6-2	P58876;Q16778;U3KQK0;Q99880;O60814;B2R4S9;Q93079;P57053;Q8N257;Q99879;Q5QNW6	B2R4S9	HIST1H2BD;HIST2H2BE;HIST1H2BN;HIST1H2BL;HIST1H2BK;HIST1H2BI;HIST1H2BC;HIST1H2BH;H2BFS;HIST3H2BB;HIST1H2BM;HIST2H2BF	Histone H2B type 1-D;Histone H2B type 2-E;Histone H2B;Histone H2B type 1-N;Histone H2B type 1-L;Histone H2B type 1-K;Histone H2B type 1-C/E/F/G/I;Histone H2B type 1-H;Histone H2B type F-S;Histone H2B type 3-B;Histone H2B type 1-M;Histone H2B type 2-F	Forward	872.42	2	872.413	1742.81	NA	1.1935	0.0010412	NA	NA	1.0715e-127	2	259.1	257.13	NA	NA	NA	NA	NA
AMGIMNSFVNDIFER	15	0	Unmodified	_AMGIMNSFVNDIFER_	0	P58876;Q16778;U3KQK0;Q99877;Q99880;O60814;B2R4S9;P62807;Q93079;P57053;Q8N257;Q99879;Q5QNW6;Q5QNW6-2	P58876;Q16778;U3KQK0;Q99880;O60814;B2R4S9;Q93079;P57053;Q8N257;Q99879;Q5QNW6	B2R4S9	HIST1H2BD;HIST2H2BE;HIST1H2BN;HIST1H2BL;HIST1H2BK;HIST1H2BI;HIST1H2BC;HIST1H2BH;H2BFS;HIST3H2BB;HIST1H2BM;HIST2H2BF	Histone H2B type 1-D;Histone H2B type 2-E;Histone H2B;Histone H2B type 1-N;Histone H2B type 1-L;Histone H2B type 1-K;Histone H2B type 1-C/E/F/G/I;Histone H2B type 1-H;Histone H2B type F-S;Histone H2B type 3-B;Histone H2B type 1-M;Histone H2B type 2-F	Forward	872.91	2	872.413	1742.81	NA	-1.0776	-0.00094008	NA	NA	6.1995e-111	9	246.86	245.91	NA	NA	NA	NA	NA
AMGIMNSFVNDIFER	15	0	Unmodified	_AMGIMNSFVNDIFER_	0	P58876;Q16778;U3KQK0;Q99877;Q99880;O60814;B2R4S9;P62807;Q93079;P57053;Q8N257;Q99879;Q5QNW6;Q5QNW6-2	P58876;Q16778;U3KQK0;Q99880;O60814;B2R4S9;Q93079;P57053;Q8N257;Q99879;Q5QNW6	B2R4S9	HIST1H2BD;HIST2H2BE;HIST1H2BN;HIST1H2BL;HIST1H2BK;HIST1H2BI;HIST1H2BC;HIST1H2BH;H2BFS;HIST3H2BB;HIST1H2BM;HIST2H2BF	Histone H2B type 1-D;Histone H2B type 2-E;Histone H2B;Histone H2B type 1-N;Histone H2B type 1-L;Histone H2B type 1-K;Histone H2B type 1-C/E/F/G/I;Histone H2B type 1-H;Histone H2B type F-S;Histone H2B type 3-B;Histone H2B type 1-M;Histone H2B type 2-F	Forward	872.41	2	872.413	1742.81	NA	NA	NA	NA	NA	6.747e-06	1	97.797	96.358	NA	NA	NA	NA	NA
AMGIMNSFVNDIFER	15	0	Unmodified	_AMGIMNSFVNDIFER_	0	P58876;Q16778;U3KQK0;Q99877;Q99880;O60814;B2R4S9;P62807;Q93079;P57053;Q8N257;Q99879;Q5QNW6;Q5QNW6-2	P58876;Q16778;U3KQK0;Q99880;O60814;B2R4S9;Q93079;P57053;Q8N257;Q99879;Q5QNW6	B2R4S9	HIST1H2BD;HIST2H2BE;HIST1H2BN;HIST1H2BL;HIST1H2BK;HIST1H2BI;HIST1H2BC;HIST1H2BH;H2BFS;HIST3H2BB;HIST1H2BM;HIST2H2BF	Histone H2B type 1-D;Histone H2B type 2-E;Histone H2B;Histone H2B type 1-N;Histone H2B type 1-L;Histone H2B type 1-K;Histone H2B type 1-C/E/F/G/I;Histone H2B type 1-H;Histone H2B type F-S;Histone H2B type 3-B;Histone H2B type 1-M;Histone H2B type 2-F	Reverse	581.95	3	581.945	1742.81	NA	-0.14578	-8.4834e-05	NA	NA	1.7342e-145	2	267.77	266.29	NA	NA	NA	NA	NA
AMGIMNSFVNDIFER	15	0	Unmodified	_AMGIMNSFVNDIFER_	0	P58876;Q16778;U3KQK0;Q99877;Q99880;O60814;B2R4S9;P62807;Q93079;P57053;Q8N257;Q99879;Q5QNW6;Q5QNW6-2	P58876;Q16778;U3KQK0;Q99880;O60814;B2R4S9;Q93079;P57053;Q8N257;Q99879;Q5QNW6	B2R4S9	HIST1H2BD;HIST2H2BE;HIST1H2BN;HIST1H2BL;HIST1H2BK;HIST1H2BI;HIST1H2BC;HIST1H2BH;H2BFS;HIST3H2BB;HIST1H2BM;HIST2H2BF	Histone H2B type 1-D;Histone H2B type 2-E;Histone H2B;Histone H2B type 1-N;Histone H2B type 1-L;Histone H2B type 1-K;Histone H2B type 1-C/E/F/G/I;Histone H2B type 1-H;Histone H2B type F-S;Histone H2B type 3-B;Histone H2B type 1-M;Histone H2B type 2-F	Reverse	1744.83	1	1743.82	1742.81	NA	0.47534	0.0008289	NA	NA	0	1	493.1	476.32	NA	NA	NA	NA	NA
AMGIMNSFVNDIFER	15	0	Unmodified	_AMGIMNSFVNDIFER_	0	P58876;Q16778;U3KQK0;Q99877;Q99880;O60814;B2R4S9;P62807;Q93079;P57053;Q8N257;Q99879;Q5QNW6;Q5QNW6-2	P58876;Q16778;U3KQK0;Q99880;O60814;B2R4S9;Q93079;P57053;Q8N257;Q99879;Q5QNW6	B2R4S9	HIST1H2BD;HIST2H2BE;HIST1H2BN;HIST1H2BL;HIST1H2BK;HIST1H2BI;HIST1H2BC;HIST1H2BH;H2BFS;HIST3H2BB;HIST1H2BM;HIST2H2BF	Histone H2B type 1-D;Histone H2B type 2-E;Histone H2B;Histone H2B type 1-N;Histone H2B type 1-L;Histone H2B type 1-K;Histone H2B type 1-C/E/F/G/I;Histone H2B type 1-H;Histone H2B type F-S;Histone H2B type 3-B;Histone H2B type 1-M;Histone H2B type 2-F	Reverse	872.42	2	872.413	1742.81	NA	1.77	0.0015442	NA	NA	6.6603e-127	1	250.52	249.53	NA	NA	NA	NA	NA
AMGIMNSFVNDIFER	15	0	Unmodified	_AMGIMNSFVNDIFER_	0	P58876;Q16778;U3KQK0;Q99877;Q99880;O60814;B2R4S9;P62807;Q93079;P57053;Q8N257;Q99879;Q5QNW6;Q5QNW6-2	P58876;Q16778;U3KQK0;Q99880;O60814;B2R4S9;Q93079;P57053;Q8N257;Q99879;Q5QNW6	B2R4S9	HIST1H2BD;HIST2H2BE;HIST1H2BN;HIST1H2BL;HIST1H2BK;HIST1H2BI;HIST1H2BC;HIST1H2BH;H2BFS;HIST3H2BB;HIST1H2BM;HIST2H2BF	Histone H2B type 1-D;Histone H2B type 2-E;Histone H2B;Histone H2B type 1-N;Histone H2B type 1-L;Histone H2B type 1-K;Histone H2B type 1-C/E/F/G/I;Histone H2B type 1-H;Histone H2B type F-S;Histone H2B type 3-B;Histone H2B type 1-M;Histone H2B type 2-F	Reverse	872.92	2	872.413	1742.81	NA	2.2838	0.0019924	NA	NA	7.8611e-127	5	248.68	247.81	NA	NA	NA	NA	NA
AMGIMNSFVNDIFER	15	0	Unmodified	_AMGIMNSFVNDIFER_	0	P58876;Q16778;U3KQK0;Q99877;Q99880;O60814;B2R4S9;P62807;Q93079;P57053;Q8N257;Q99879;Q5QNW6;Q5QNW6-2	P58876;Q16778;U3KQK0;Q99880;O60814;B2R4S9;Q93079;P57053;Q8N257;Q99879;Q5QNW6	B2R4S9	HIST1H2BD;HIST2H2BE;HIST1H2BN;HIST1H2BL;HIST1H2BK;HIST1H2BI;HIST1H2BC;HIST1H2BH;H2BFS;HIST3H2BB;HIST1H2BM;HIST2H2BF	Histone H2B type 1-D;Histone H2B type 2-E;Histone H2B;Histone H2B type 1-N;Histone H2B type 1-L;Histone H2B type 1-K;Histone H2B type 1-C/E/F/G/I;Histone H2B type 1-H;Histone H2B type F-S;Histone H2B type 3-B;Histone H2B type 1-M;Histone H2B type 2-F	Reverse	872.42	2	872.413	1742.81	NA	-0.24789	-0.00021626	NA	NA	1.4144e-145	15	264.29	263.71	NA	NA	NA	NA	NA
AMGIMNSFVNDIFER	15	0	Unmodified	_AMGIMNSFVNDIFER_	0	P58876;Q16778;U3KQK0;Q99877;Q99880;O60814;B2R4S9;P62807;Q93079;P57053;Q8N257;Q99879;Q5QNW6;Q5QNW6-2	P58876;Q16778;U3KQK0;Q99880;O60814;B2R4S9;Q93079;P57053;Q8N257;Q99879;Q5QNW6	B2R4S9	HIST1H2BD;HIST2H2BE;HIST1H2BN;HIST1H2BL;HIST1H2BK;HIST1H2BI;HIST1H2BC;HIST1H2BH;H2BFS;HIST3H2BB;HIST1H2BM;HIST2H2BF	Histone H2B type 1-D;Histone H2B type 2-E;Histone H2B;Histone H2B type 1-N;Histone H2B type 1-L;Histone H2B type 1-K;Histone H2B type 1-C/E/F/G/I;Histone H2B type 1-H;Histone H2B type F-S;Histone H2B type 3-B;Histone H2B type 1-M;Histone H2B type 2-F	Reverse	872.42	2	872.413	1742.81	NA	1.3486	0.0011766	NA	NA	1.768e-95	5	232.78	232.15	NA	NA	NA	NA	NA
AMGIMNSFVNDIFER	15	0	Unmodified	_AMGIMNSFVNDIFER_	0	P58876;Q16778;U3KQK0;Q99877;Q99880;O60814;B2R4S9;P62807;Q93079;P57053;Q8N257;Q99879;Q5QNW6;Q5QNW6-2	P58876;Q16778;U3KQK0;Q99880;O60814;B2R4S9;Q93079;P57053;Q8N257;Q99879;Q5QNW6	B2R4S9	HIST1H2BD;HIST2H2BE;HIST1H2BN;HIST1H2BL;HIST1H2BK;HIST1H2BI;HIST1H2BC;HIST1H2BH;H2BFS;HIST3H2BB;HIST1H2BM;HIST2H2BF	Histone H2B type 1-D;Histone H2B type 2-E;Histone H2B;Histone H2B type 1-N;Histone H2B type 1-L;Histone H2B type 1-K;Histone H2B type 1-C/E/F/G/I;Histone H2B type 1-H;Histone H2B type F-S;Histone H2B type 3-B;Histone H2B type 1-M;Histone H2B type 2-F	Reverse	872.41	2	872.413	1742.81	NA	0.35357	0.00030846	NA	NA	4.9441e-127	5	253.15	252.46	NA	NA	NA	NA	NA
AMGIMNSFVNDIFER	15	0	Unmodified	_AMGIMNSFVNDIFER_	0	P58876;Q16778;U3KQK0;Q99877;Q99880;O60814;B2R4S9;P62807;Q93079;P57053;Q8N257;Q99879;Q5QNW6;Q5QNW6-2	P58876;Q16778;U3KQK0;Q99880;O60814;B2R4S9;Q93079;P57053;Q8N257;Q99879;Q5QNW6	B2R4S9	HIST1H2BD;HIST2H2BE;HIST1H2BN;HIST1H2BL;HIST1H2BK;HIST1H2BI;HIST1H2BC;HIST1H2BH;H2BFS;HIST3H2BB;HIST1H2BM;HIST2H2BF	Histone H2B type 1-D;Histone H2B type 2-E;Histone H2B;Histone H2B type 1-N;Histone H2B type 1-L;Histone H2B type 1-K;Histone H2B type 1-C/E/F/G/I;Histone H2B type 1-H;Histone H2B type F-S;Histone H2B type 3-B;Histone H2B type 1-M;Histone H2B type 2-F	Reverse	581.95	3	581.945	1742.81	NA	0.11223	6.5311e-05	NA	NA	4.7932e-09	3	115.68	115.27	NA	NA	NA	NA	NA
AMGIMNSFVNDIFER	15	0	Unmodified	_AMGIMNSFVNDIFER_	0	P58876;Q16778;U3KQK0;Q99877;Q99880;O60814;B2R4S9;P62807;Q93079;P57053;Q8N257;Q99879;Q5QNW6;Q5QNW6-2	P58876;Q16778;U3KQK0;Q99880;O60814;B2R4S9;Q93079;P57053;Q8N257;Q99879;Q5QNW6	B2R4S9	HIST1H2BD;HIST2H2BE;HIST1H2BN;HIST1H2BL;HIST1H2BK;HIST1H2BI;HIST1H2BC;HIST1H2BH;H2BFS;HIST3H2BB;HIST1H2BM;HIST2H2BF	Histone H2B type 1-D;Histone H2B type 2-E;Histone H2B;Histone H2B type 1-N;Histone H2B type 1-L;Histone H2B type 1-K;Histone H2B type 1-C/E/F/G/I;Histone H2B type 1-H;Histone H2B type F-S;Histone H2B type 3-B;Histone H2B type 1-M;Histone H2B type 2-F	Reverse	872.42	2	872.413	1742.81	NA	1.1179	0.00097531	NA	NA	1.8819e-145	4	261.27	260.59	NA	NA	NA	NA	NA
AMGIMNSFVNDIFER	15	0	Unmodified	_AMGIMNSFVNDIFER_	0	P58876;Q16778;U3KQK0;Q99877;Q99880;O60814;B2R4S9;P62807;Q93079;P57053;Q8N257;Q99879;Q5QNW6;Q5QNW6-2	P58876;Q16778;U3KQK0;Q99880;O60814;B2R4S9;Q93079;P57053;Q8N257;Q99879;Q5QNW6	B2R4S9	HIST1H2BD;HIST2H2BE;HIST1H2BN;HIST1H2BL;HIST1H2BK;HIST1H2BI;HIST1H2BC;HIST1H2BH;H2BFS;HIST3H2BB;HIST1H2BM;HIST2H2BF	Histone H2B type 1-D;Histone H2B type 2-E;Histone H2B;Histone H2B type 1-N;Histone H2B type 1-L;Histone H2B type 1-K;Histone H2B type 1-C/E/F/G/I;Histone H2B type 1-H;Histone H2B type F-S;Histone H2B type 3-B;Histone H2B type 1-M;Histone H2B type 2-F	Reverse	872.92	2	872.413	1742.81	NA	0.90234	0.00078722	NA	NA	7.4575e-127	7	249.3	247.79	NA	NA	NA	NA	NA
AMGIMNSFVNDIFER	15	0	Unmodified	_AMGIMNSFVNDIFER_	0	P58876;Q16778;U3KQK0;Q99877;Q99880;O60814;B2R4S9;P62807;Q93079;P57053;Q8N257;Q99879;Q5QNW6;Q5QNW6-2	P58876;Q16778;U3KQK0;Q99880;O60814;B2R4S9;Q93079;P57053;Q8N257;Q99879;Q5QNW6	B2R4S9	HIST1H2BD;HIST2H2BE;HIST1H2BN;HIST1H2BL;HIST1H2BK;HIST1H2BI;HIST1H2BC;HIST1H2BH;H2BFS;HIST3H2BB;HIST1H2BM;HIST2H2BF	Histone H2B type 1-D;Histone H2B type 2-E;Histone H2B;Histone H2B type 1-N;Histone H2B type 1-L;Histone H2B type 1-K;Histone H2B type 1-C/E/F/G/I;Histone H2B type 1-H;Histone H2B type F-S;Histone H2B type 3-B;Histone H2B type 1-M;Histone H2B type 2-F	Reverse	582.28	3	581.945	1742.81	NA	-2.0402	-0.0011873	NA	NA	1.4071e-30	1	157.86	156.2	NA	NA	NA	NA	NA
AMGIMNSFVNDIFER	15	0	Unmodified	_AMGIMNSFVNDIFER_	0	P58876;Q16778;U3KQK0;Q99877;Q99880;O60814;B2R4S9;P62807;Q93079;P57053;Q8N257;Q99879;Q5QNW6;Q5QNW6-2	P58876;Q16778;U3KQK0;Q99880;O60814;B2R4S9;Q93079;P57053;Q8N257;Q99879;Q5QNW6	B2R4S9	HIST1H2BD;HIST2H2BE;HIST1H2BN;HIST1H2BL;HIST1H2BK;HIST1H2BI;HIST1H2BC;HIST1H2BH;H2BFS;HIST3H2BB;HIST1H2BM;HIST2H2BF	Histone H2B type 1-D;Histone H2B type 2-E;Histone H2B;Histone H2B type 1-N;Histone H2B type 1-L;Histone H2B type 1-K;Histone H2B type 1-C/E/F/G/I;Histone H2B type 1-H;Histone H2B type F-S;Histone H2B type 3-B;Histone H2B type 1-M;Histone H2B type 2-F	Reverse	872.42	2	872.413	1742.81	NA	1.1486	0.001002	NA	NA	2.5011e-46	3	182.02	181.41	NA	NA	NA	NA	NA
AMGIMNSFVNDIFER	15	0	Unmodified	_AMGIMNSFVNDIFER_	0	P58876;Q16778;U3KQK0;Q99877;Q99880;O60814;B2R4S9;P62807;Q93079;P57053;Q8N257;Q99879;Q5QNW6;Q5QNW6-2	P58876;Q16778;U3KQK0;Q99880;O60814;B2R4S9;Q93079;P57053;Q8N257;Q99879;Q5QNW6	B2R4S9	HIST1H2BD;HIST2H2BE;HIST1H2BN;HIST1H2BL;HIST1H2BK;HIST1H2BI;HIST1H2BC;HIST1H2BH;H2BFS;HIST3H2BB;HIST1H2BM;HIST2H2BF	Histone H2B type 1-D;Histone H2B type 2-E;Histone H2B;Histone H2B type 1-N;Histone H2B type 1-L;Histone H2B type 1-K;Histone H2B type 1-C/E/F/G/I;Histone H2B type 1-H;Histone H2B type F-S;Histone H2B type 3-B;Histone H2B type 1-M;Histone H2B type 2-F	Reverse	872.42	2	872.413	1742.81	NA	-0.3357	-0.00029287	NA	NA	2.9895e-81	4	220.21	219.57	NA	NA	NA	NA	NA
AMGIMNSFVNDIFER	15	0	Unmodified	_AMGIMNSFVNDIFER_	0	P58876;Q16778;U3KQK0;Q99877;Q99880;O60814;B2R4S9;P62807;Q93079;P57053;Q8N257;Q99879;Q5QNW6;Q5QNW6-2	P58876;Q16778;U3KQK0;Q99880;O60814;B2R4S9;Q93079;P57053;Q8N257;Q99879;Q5QNW6	B2R4S9	HIST1H2BD;HIST2H2BE;HIST1H2BN;HIST1H2BL;HIST1H2BK;HIST1H2BI;HIST1H2BC;HIST1H2BH;H2BFS;HIST3H2BB;HIST1H2BM;HIST2H2BF	Histone H2B type 1-D;Histone H2B type 2-E;Histone H2B;Histone H2B type 1-N;Histone H2B type 1-L;Histone H2B type 1-K;Histone H2B type 1-C/E/F/G/I;Histone H2B type 1-H;Histone H2B type F-S;Histone H2B type 3-B;Histone H2B type 1-M;Histone H2B type 2-F	Reverse	872.42	2	872.413	1742.81	NA	NA	NA	NA	NA	7.0274e-123	1	228.25	215.76	NA	NA	NA	NA	NA
AMGIMNSFVNDIFER	15	0	Unmodified	_AMGIMNSFVNDIFER_	0	P58876;Q16778;U3KQK0;Q99877;Q99880;O60814;B2R4S9;P62807;Q93079;P57053;Q8N257;Q99879;Q5QNW6;Q5QNW6-2	P58876;Q16778;U3KQK0;Q99880;O60814;B2R4S9;Q93079;P57053;Q8N257;Q99879;Q5QNW6	B2R4S9	HIST1H2BD;HIST2H2BE;HIST1H2BN;HIST1H2BL;HIST1H2BK;HIST1H2BI;HIST1H2BC;HIST1H2BH;H2BFS;HIST3H2BB;HIST1H2BM;HIST2H2BF	Histone H2B type 1-D;Histone H2B type 2-E;Histone H2B;Histone H2B type 1-N;Histone H2B type 1-L;Histone H2B type 1-K;Histone H2B type 1-C/E/F/G/I;Histone H2B type 1-H;Histone H2B type F-S;Histone H2B type 3-B;Histone H2B type 1-M;Histone H2B type 2-F	Reverse	872.42	2	872.413	1742.81	NA	NA	NA	NA	NA	7.5717e-123	1	227.63	222.33	NA	NA	NA	NA	NA
AMGIMNSFVNDIFER	15	0	Unmodified	_AMGIMNSFVNDIFER_	0	P58876;Q16778;U3KQK0;Q99877;Q99880;O60814;B2R4S9;P62807;Q93079;P57053;Q8N257;Q99879;Q5QNW6;Q5QNW6-2	P58876;Q16778;U3KQK0;Q99880;O60814;B2R4S9;Q93079;P57053;Q8N257;Q99879;Q5QNW6	B2R4S9	HIST1H2BD;HIST2H2BE;HIST1H2BN;HIST1H2BL;HIST1H2BK;HIST1H2BI;HIST1H2BC;HIST1H2BH;H2BFS;HIST3H2BB;HIST1H2BM;HIST2H2BF	Histone H2B type 1-D;Histone H2B type 2-E;Histone H2B;Histone H2B type 1-N;Histone H2B type 1-L;Histone H2B type 1-K;Histone H2B type 1-C/E/F/G/I;Histone H2B type 1-H;Histone H2B type F-S;Histone H2B type 3-B;Histone H2B type 1-M;Histone H2B type 2-F	Reverse	872.42	2	872.413	1742.81	NA	NA	NA	NA	NA	6.5375e-143	1	239.61	234.71	NA	NA	NA	NA	NA
AMGIMNSFVNDIFER	15	0	Unmodified	_AMGIMNSFVNDIFER_	0	P58876;Q16778;U3KQK0;Q99877;Q99880;O60814;B2R4S9;P62807;Q93079;P57053;Q8N257;Q99879;Q5QNW6;Q5QNW6-2	P58876;Q16778;U3KQK0;Q99880;O60814;B2R4S9;Q93079;P57053;Q8N257;Q99879;Q5QNW6	B2R4S9	HIST1H2BD;HIST2H2BE;HIST1H2BN;HIST1H2BL;HIST1H2BK;HIST1H2BI;HIST1H2BC;HIST1H2BH;H2BFS;HIST3H2BB;HIST1H2BM;HIST2H2BF	Histone H2B type 1-D;Histone H2B type 2-E;Histone H2B;Histone H2B type 1-N;Histone H2B type 1-L;Histone H2B type 1-K;Histone H2B type 1-C/E/F/G/I;Histone H2B type 1-H;Histone H2B type F-S;Histone H2B type 3-B;Histone H2B type 1-M;Histone H2B type 2-F	Reverse	872.42	2	872.413	1742.81	NA	NA	NA	NA	NA	8.0223e-143	1	237.48	232.42	NA	NA	NA	NA	NA
AMGIMNSFVNDIFER	15	0	Unmodified	_AMGIMNSFVNDIFER_	0	P58876;Q16778;U3KQK0;Q99877;Q99880;O60814;B2R4S9;P62807;Q93079;P57053;Q8N257;Q99879;Q5QNW6;Q5QNW6-2	P58876;Q16778;U3KQK0;Q99880;O60814;B2R4S9;Q93079;P57053;Q8N257;Q99879;Q5QNW6	B2R4S9	HIST1H2BD;HIST2H2BE;HIST1H2BN;HIST1H2BL;HIST1H2BK;HIST1H2BI;HIST1H2BC;HIST1H2BH;H2BFS;HIST3H2BB;HIST1H2BM;HIST2H2BF	Histone H2B type 1-D;Histone H2B type 2-E;Histone H2B;Histone H2B type 1-N;Histone H2B type 1-L;Histone H2B type 1-K;Histone H2B type 1-C/E/F/G/I;Histone H2B type 1-H;Histone H2B type F-S;Histone H2B type 3-B;Histone H2B type 1-M;Histone H2B type 2-F	Reverse	872.42	2	872.413	1742.81	NA	NA	NA	NA	NA	7.5717e-123	1	227.63	222.57	NA	NA	NA	NA	NA
AMGIMNSFVNDIFER	15	0	Unmodified	_AMGIMNSFVNDIFER_	0	P58876;Q16778;U3KQK0;Q99877;Q99880;O60814;B2R4S9;P62807;Q93079;P57053;Q8N257;Q99879;Q5QNW6;Q5QNW6-2	P58876;Q16778;U3KQK0;Q99880;O60814;B2R4S9;Q93079;P57053;Q8N257;Q99879;Q5QNW6	B2R4S9	HIST1H2BD;HIST2H2BE;HIST1H2BN;HIST1H2BL;HIST1H2BK;HIST1H2BI;HIST1H2BC;HIST1H2BH;H2BFS;HIST3H2BB;HIST1H2BM;HIST2H2BF	Histone H2B type 1-D;Histone H2B type 2-E;Histone H2B;Histone H2B type 1-N;Histone H2B type 1-L;Histone H2B type 1-K;Histone H2B type 1-C/E/F/G/I;Histone H2B type 1-H;Histone H2B type F-S;Histone H2B type 3-B;Histone H2B type 1-M;Histone H2B type 2-F	Reverse	872.42	2	872.413	1742.81	NA	NA	NA	NA	NA	1.9849e-88	1	208.15	199.35	NA	NA	NA	NA	NA
AMGIMNSFVNDIFER	15	0	Unmodified	_AMGIMNSFVNDIFER_	0	P58876;Q16778;U3KQK0;Q99877;Q99880;O60814;B2R4S9;P62807;Q93079;P57053;Q8N257;Q99879;Q5QNW6;Q5QNW6-2	P58876;Q16778;U3KQK0;Q99880;O60814;B2R4S9;Q93079;P57053;Q8N257;Q99879;Q5QNW6	B2R4S9	HIST1H2BD;HIST2H2BE;HIST1H2BN;HIST1H2BL;HIST1H2BK;HIST1H2BI;HIST1H2BC;HIST1H2BH;H2BFS;HIST3H2BB;HIST1H2BM;HIST2H2BF	Histone H2B type 1-D;Histone H2B type 2-E;Histone H2B;Histone H2B type 1-N;Histone H2B type 1-L;Histone H2B type 1-K;Histone H2B type 1-C/E/F/G/I;Histone H2B type 1-H;Histone H2B type F-S;Histone H2B type 3-B;Histone H2B type 1-M;Histone H2B type 2-F	Forward	581.945	3	581.945	1742.81	NA	0.63399	0.00036895	NA	NA	4.8063e-07	1	95.822	95.36	NA	NA	NA	NA	NA
AMGIMNSFVNDIFER	15	0	Unmodified	_AMGIMNSFVNDIFER_	0	P58876;Q16778;U3KQK0;Q99877;Q99880;O60814;B2R4S9;P62807;Q93079;P57053;Q8N257;Q99879;Q5QNW6;Q5QNW6-2	P58876;Q16778;U3KQK0;Q99880;O60814;B2R4S9;Q93079;P57053;Q8N257;Q99879;Q5QNW6	B2R4S9	HIST1H2BD;HIST2H2BE;HIST1H2BN;HIST1H2BL;HIST1H2BK;HIST1H2BI;HIST1H2BC;HIST1H2BH;H2BFS;HIST3H2BB;HIST1H2BM;HIST2H2BF	Histone H2B type 1-D;Histone H2B type 2-E;Histone H2B;Histone H2B type 1-N;Histone H2B type 1-L;Histone H2B type 1-K;Histone H2B type 1-C/E/F/G/I;Histone H2B type 1-H;Histone H2B type F-S;Histone H2B type 3-B;Histone H2B type 1-M;Histone H2B type 2-F	Forward	581.946	3	581.945	1742.81	NA	1.235	0.00071871	NA	NA	1.3548e-07	1	99.927	98.792	NA	NA	NA	NA	NA
AMGIMNSFVNDIFER	15	0	Unmodified	_AMGIMNSFVNDIFER_	0	P58876;Q16778;U3KQK0;Q99877;Q99880;O60814;B2R4S9;P62807;Q93079;P57053;Q8N257;Q99879;Q5QNW6;Q5QNW6-2	P58876;Q16778;U3KQK0;Q99880;O60814;B2R4S9;Q93079;P57053;Q8N257;Q99879;Q5QNW6	B2R4S9	HIST1H2BD;HIST2H2BE;HIST1H2BN;HIST1H2BL;HIST1H2BK;HIST1H2BI;HIST1H2BC;HIST1H2BH;H2BFS;HIST3H2BB;HIST1H2BM;HIST2H2BF	Histone H2B type 1-D;Histone H2B type 2-E;Histone H2B;Histone H2B type 1-N;Histone H2B type 1-L;Histone H2B type 1-K;Histone H2B type 1-C/E/F/G/I;Histone H2B type 1-H;Histone H2B type F-S;Histone H2B type 3-B;Histone H2B type 1-M;Histone H2B type 2-F	Forward	581.944	3	581.945	1742.81	NA	NA	NA	NA	NA	1.2099e-83	1	246.86	244.9	NA	NA	NA	NA	NA
AMGIMNSFVNDIFER	15	0	Unmodified	_AMGIMNSFVNDIFER_	0	P58876;Q16778;U3KQK0;Q99877;Q99880;O60814;B2R4S9;P62807;Q93079;P57053;Q8N257;Q99879;Q5QNW6;Q5QNW6-2	P58876;Q16778;U3KQK0;Q99880;O60814;B2R4S9;Q93079;P57053;Q8N257;Q99879;Q5QNW6	B2R4S9	HIST1H2BD;HIST2H2BE;HIST1H2BN;HIST1H2BL;HIST1H2BK;HIST1H2BI;HIST1H2BC;HIST1H2BH;H2BFS;HIST3H2BB;HIST1H2BM;HIST2H2BF	Histone H2B type 1-D;Histone H2B type 2-E;Histone H2B;Histone H2B type 1-N;Histone H2B type 1-L;Histone H2B type 1-K;Histone H2B type 1-C/E/F/G/I;Histone H2B type 1-H;Histone H2B type F-S;Histone H2B type 3-B;Histone H2B type 1-M;Histone H2B type 2-F	Forward	581.946	3	581.945	1742.81	NA	1.0112	0.00058846	NA	NA	2.2485e-71	1	203.32	200.9	NA	NA	NA	NA	NA
AMGIMNSFVNDIFER	15	0	Unmodified	_AMGIMNSFVNDIFER_	0	P58876;Q16778;U3KQK0;Q99877;Q99880;O60814;B2R4S9;P62807;Q93079;P57053;Q8N257;Q99879;Q5QNW6;Q5QNW6-2	P58876;Q16778;U3KQK0;Q99880;O60814;B2R4S9;Q93079;P57053;Q8N257;Q99879;Q5QNW6	B2R4S9	HIST1H2BD;HIST2H2BE;HIST1H2BN;HIST1H2BL;HIST1H2BK;HIST1H2BI;HIST1H2BC;HIST1H2BH;H2BFS;HIST3H2BB;HIST1H2BM;HIST2H2BF	Histone H2B type 1-D;Histone H2B type 2-E;Histone H2B;Histone H2B type 1-N;Histone H2B type 1-L;Histone H2B type 1-K;Histone H2B type 1-C/E/F/G/I;Histone H2B type 1-H;Histone H2B type F-S;Histone H2B type 3-B;Histone H2B type 1-M;Histone H2B type 2-F	Forward	581.944	3	581.945	1742.81	NA	0.32251	0.00018768	NA	NA	3.7096e-47	1	178.23	177.71	NA	NA	NA	NA	NA
AMGIMNSFVNDIFER	15	0	Unmodified	_AMGIMNSFVNDIFER_	0	P58876;Q16778;U3KQK0;Q99877;Q99880;O60814;B2R4S9;P62807;Q93079;P57053;Q8N257;Q99879;Q5QNW6;Q5QNW6-2	P58876;Q16778;U3KQK0;Q99880;O60814;B2R4S9;Q93079;P57053;Q8N257;Q99879;Q5QNW6	B2R4S9	HIST1H2BD;HIST2H2BE;HIST1H2BN;HIST1H2BL;HIST1H2BK;HIST1H2BI;HIST1H2BC;HIST1H2BH;H2BFS;HIST3H2BB;HIST1H2BM;HIST2H2BF	Histone H2B type 1-D;Histone H2B type 2-E;Histone H2B;Histone H2B type 1-N;Histone H2B type 1-L;Histone H2B type 1-K;Histone H2B type 1-C/E/F/G/I;Histone H2B type 1-H;Histone H2B type F-S;Histone H2B type 3-B;Histone H2B type 1-M;Histone H2B type 2-F	Forward	582.28	3	581.945	1742.81	NA	-0.090018	-5.2385e-05	NA	NA	2.1942e-19	1	133.48	132.3	NA	NA	NA	NA	NA
AMGIMNSFVNDIFER	15	0	Unmodified	_AMGIMNSFVNDIFER_	0	P58876;Q16778;U3KQK0;Q99877;Q99880;O60814;B2R4S9;P62807;Q93079;P57053;Q8N257;Q99879;Q5QNW6;Q5QNW6-2	P58876;Q16778;U3KQK0;Q99880;O60814;B2R4S9;Q93079;P57053;Q8N257;Q99879;Q5QNW6	B2R4S9	HIST1H2BD;HIST2H2BE;HIST1H2BN;HIST1H2BL;HIST1H2BK;HIST1H2BI;HIST1H2BC;HIST1H2BH;H2BFS;HIST3H2BB;HIST1H2BM;HIST2H2BF	Histone H2B type 1-D;Histone H2B type 2-E;Histone H2B;Histone H2B type 1-N;Histone H2B type 1-L;Histone H2B type 1-K;Histone H2B type 1-C/E/F/G/I;Histone H2B type 1-H;Histone H2B type F-S;Histone H2B type 3-B;Histone H2B type 1-M;Histone H2B type 2-F	Forward	581.945	3	581.945	1742.81	NA	0.30329	0.0001765	NA	NA	3.6475e-30	1	160.5	159.65	NA	NA	NA	NA	NA
AMGIMNSFVNDIFER	15	0	Unmodified	_AMGIMNSFVNDIFER_	0	P58876;Q16778;U3KQK0;Q99877;Q99880;O60814;B2R4S9;P62807;Q93079;P57053;Q8N257;Q99879;Q5QNW6;Q5QNW6-2	P58876;Q16778;U3KQK0;Q99880;O60814;B2R4S9;Q93079;P57053;Q8N257;Q99879;Q5QNW6	B2R4S9	HIST1H2BD;HIST2H2BE;HIST1H2BN;HIST1H2BL;HIST1H2BK;HIST1H2BI;HIST1H2BC;HIST1H2BH;H2BFS;HIST3H2BB;HIST1H2BM;HIST2H2BF	Histone H2B type 1-D;Histone H2B type 2-E;Histone H2B;Histone H2B type 1-N;Histone H2B type 1-L;Histone H2B type 1-K;Histone H2B type 1-C/E/F/G/I;Histone H2B type 1-H;Histone H2B type F-S;Histone H2B type 3-B;Histone H2B type 1-M;Histone H2B type 2-F	Forward	581.944	3	581.945	1742.81	NA	0.022467	1.3075e-05	NA	NA	1.3619e-05	1	87.447	86.008	NA	NA	NA	NA	NA
AMGIMNSFVNDIFER	15	0	Unmodified	_AMGIMNSFVNDIFER_	0	P58876;Q16778;U3KQK0;Q99877;Q99880;O60814;B2R4S9;P62807;Q93079;P57053;Q8N257;Q99879;Q5QNW6;Q5QNW6-2	P58876;Q16778;U3KQK0;Q99880;O60814;B2R4S9;Q93079;P57053;Q8N257;Q99879;Q5QNW6	B2R4S9	HIST1H2BD;HIST2H2BE;HIST1H2BN;HIST1H2BL;HIST1H2BK;HIST1H2BI;HIST1H2BC;HIST1H2BH;H2BFS;HIST3H2BB;HIST1H2BM;HIST2H2BF	Histone H2B type 1-D;Histone H2B type 2-E;Histone H2B;Histone H2B type 1-N;Histone H2B type 1-L;Histone H2B type 1-K;Histone H2B type 1-C/E/F/G/I;Histone H2B type 1-H;Histone H2B type F-S;Histone H2B type 3-B;Histone H2B type 1-M;Histone H2B type 2-F	Forward	581.944	3	581.945	1742.81	NA	-0.1609	-9.3636e-05	NA	NA	2.1963e-19	1	133.48	132.79	NA	NA	NA	NA	NA
AMGIMNSFVNDIFER	15	0	Unmodified	_AMGIMNSFVNDIFER_	0	P58876;Q16778;U3KQK0;Q99877;Q99880;O60814;B2R4S9;P62807;Q93079;P57053;Q8N257;Q99879;Q5QNW6;Q5QNW6-2	P58876;Q16778;U3KQK0;Q99880;O60814;B2R4S9;Q93079;P57053;Q8N257;Q99879;Q5QNW6	B2R4S9	HIST1H2BD;HIST2H2BE;HIST1H2BN;HIST1H2BL;HIST1H2BK;HIST1H2BI;HIST1H2BC;HIST1H2BH;H2BFS;HIST3H2BB;HIST1H2BM;HIST2H2BF	Histone H2B type 1-D;Histone H2B type 2-E;Histone H2B;Histone H2B type 1-N;Histone H2B type 1-L;Histone H2B type 1-K;Histone H2B type 1-C/E/F/G/I;Histone H2B type 1-H;Histone H2B type F-S;Histone H2B type 3-B;Histone H2B type 1-M;Histone H2B type 2-F	Forward	582.279	3	581.945	1742.81	NA	-0.65104	-0.00037887	NA	NA	0.00011206	1	76.358	75.668	NA	NA	NA	NA	NA
AMGIMNSFVNDIFER	15	0	Unmodified	_AMGIMNSFVNDIFER_	0	P58876;Q16778;U3KQK0;Q99877;Q99880;O60814;B2R4S9;P62807;Q93079;P57053;Q8N257;Q99879;Q5QNW6;Q5QNW6-2	P58876;Q16778;U3KQK0;Q99880;O60814;B2R4S9;Q93079;P57053;Q8N257;Q99879;Q5QNW6	B2R4S9	HIST1H2BD;HIST2H2BE;HIST1H2BN;HIST1H2BL;HIST1H2BK;HIST1H2BI;HIST1H2BC;HIST1H2BH;H2BFS;HIST3H2BB;HIST1H2BM;HIST2H2BF	Histone H2B type 1-D;Histone H2B type 2-E;Histone H2B;Histone H2B type 1-N;Histone H2B type 1-L;Histone H2B type 1-K;Histone H2B type 1-C/E/F/G/I;Histone H2B type 1-H;Histone H2B type F-S;Histone H2B type 3-B;Histone H2B type 1-M;Histone H2B type 2-F	Forward	581.944	3	581.945	1742.81	NA	-0.29236	-0.00017014	NA	NA	0.00086674	1	65.374	65.053	NA	NA	NA	NA	NA
AMGIMNSFVNDIFER	15	0	Unmodified	_AMGIMNSFVNDIFER_	0	P58876;Q16778;U3KQK0;Q99877;Q99880;O60814;B2R4S9;P62807;Q93079;P57053;Q8N257;Q99879;Q5QNW6;Q5QNW6-2	P58876;Q16778;U3KQK0;Q99880;O60814;B2R4S9;Q93079;P57053;Q8N257;Q99879;Q5QNW6	B2R4S9	HIST1H2BD;HIST2H2BE;HIST1H2BN;HIST1H2BL;HIST1H2BK;HIST1H2BI;HIST1H2BC;HIST1H2BH;H2BFS;HIST3H2BB;HIST1H2BM;HIST2H2BF	Histone H2B type 1-D;Histone H2B type 2-E;Histone H2B;Histone H2B type 1-N;Histone H2B type 1-L;Histone H2B type 1-K;Histone H2B type 1-C/E/F/G/I;Histone H2B type 1-H;Histone H2B type F-S;Histone H2B type 3-B;Histone H2B type 1-M;Histone H2B type 2-F	Forward	582.279	3	581.945	1742.81	NA	-0.15284	-8.8943e-05	NA	NA	6.4053e-16	1	117.08	115.41	NA	NA	NA	NA	NA
AMGIMNSFVNDIFER	15	0	Unmodified	_AMGIMNSFVNDIFER_	0	P58876;Q16778;U3KQK0;Q99877;Q99880;O60814;B2R4S9;P62807;Q93079;P57053;Q8N257;Q99879;Q5QNW6;Q5QNW6-2	P58876;Q16778;U3KQK0;Q99880;O60814;B2R4S9;Q93079;P57053;Q8N257;Q99879;Q5QNW6	B2R4S9	HIST1H2BD;HIST2H2BE;HIST1H2BN;HIST1H2BL;HIST1H2BK;HIST1H2BI;HIST1H2BC;HIST1H2BH;H2BFS;HIST3H2BB;HIST1H2BM;HIST2H2BF	Histone H2B type 1-D;Histone H2B type 2-E;Histone H2B;Histone H2B type 1-N;Histone H2B type 1-L;Histone H2B type 1-K;Histone H2B type 1-C/E/F/G/I;Histone H2B type 1-H;Histone H2B type F-S;Histone H2B type 3-B;Histone H2B type 1-M;Histone H2B type 2-F	Forward	581.944	3	581.945	1742.81	NA	NA	NA	NA	NA	3.633e-14	1	109.1	107.66	NA	NA	NA	NA	NA
AMGIMNSFVNDIFER	15	0	Unmodified	_AMGIMNSFVNDIFER_	0	P58876;Q16778;U3KQK0;Q99877;Q99880;O60814;B2R4S9;P62807;Q93079;P57053;Q8N257;Q99879;Q5QNW6;Q5QNW6-2	P58876;Q16778;U3KQK0;Q99880;O60814;B2R4S9;Q93079;P57053;Q8N257;Q99879;Q5QNW6	B2R4S9	HIST1H2BD;HIST2H2BE;HIST1H2BN;HIST1H2BL;HIST1H2BK;HIST1H2BI;HIST1H2BC;HIST1H2BH;H2BFS;HIST3H2BB;HIST1H2BM;HIST2H2BF	Histone H2B type 1-D;Histone H2B type 2-E;Histone H2B;Histone H2B type 1-N;Histone H2B type 1-L;Histone H2B type 1-K;Histone H2B type 1-C/E/F/G/I;Histone H2B type 1-H;Histone H2B type F-S;Histone H2B type 3-B;Histone H2B type 1-M;Histone H2B type 2-F	Reverse	581.945	3	581.945	1742.81	NA	-0.92915	-0.00054071	NA	NA	2.06e-71	1	204.35	203.17	NA	NA	NA	NA	NA
AMGIMNSFVNDIFER	15	0	Unmodified	_AMGIMNSFVNDIFER_	0	P58876;Q16778;U3KQK0;Q99877;Q99880;O60814;B2R4S9;P62807;Q93079;P57053;Q8N257;Q99879;Q5QNW6;Q5QNW6-2	P58876;Q16778;U3KQK0;Q99880;O60814;B2R4S9;Q93079;P57053;Q8N257;Q99879;Q5QNW6	B2R4S9	HIST1H2BD;HIST2H2BE;HIST1H2BN;HIST1H2BL;HIST1H2BK;HIST1H2BI;HIST1H2BC;HIST1H2BH;H2BFS;HIST3H2BB;HIST1H2BM;HIST2H2BF	Histone H2B type 1-D;Histone H2B type 2-E;Histone H2B;Histone H2B type 1-N;Histone H2B type 1-L;Histone H2B type 1-K;Histone H2B type 1-C/E/F/G/I;Histone H2B type 1-H;Histone H2B type F-S;Histone H2B type 3-B;Histone H2B type 1-M;Histone H2B type 2-F	Reverse	581.945	3	581.945	1742.81	NA	0.82339	0.00047917	NA	NA	3.244e-16	1	121.92	121.58	NA	NA	NA	NA	NA
AMGIMNSFVNDIFER	15	0	Unmodified	_AMGIMNSFVNDIFER_	0	P58876;Q16778;U3KQK0;Q99877;Q99880;O60814;B2R4S9;P62807;Q93079;P57053;Q8N257;Q99879;Q5QNW6;Q5QNW6-2	P58876;Q16778;U3KQK0;Q99880;O60814;B2R4S9;Q93079;P57053;Q8N257;Q99879;Q5QNW6	B2R4S9	HIST1H2BD;HIST2H2BE;HIST1H2BN;HIST1H2BL;HIST1H2BK;HIST1H2BI;HIST1H2BC;HIST1H2BH;H2BFS;HIST3H2BB;HIST1H2BM;HIST2H2BF	Histone H2B type 1-D;Histone H2B type 2-E;Histone H2B;Histone H2B type 1-N;Histone H2B type 1-L;Histone H2B type 1-K;Histone H2B type 1-C/E/F/G/I;Histone H2B type 1-H;Histone H2B type F-S;Histone H2B type 3-B;Histone H2B type 1-M;Histone H2B type 2-F	Reverse	581.945	3	581.945	1742.81	NA	0.72012	0.00041907	NA	NA	7.3099e-05	1	80.746	79.079	NA	NA	NA	NA	NA
AMGIMNSFVNDIFER	15	0	Unmodified	_AMGIMNSFVNDIFER_	0	P58876;Q16778;U3KQK0;Q99877;Q99880;O60814;B2R4S9;P62807;Q93079;P57053;Q8N257;Q99879;Q5QNW6;Q5QNW6-2	P58876;Q16778;U3KQK0;Q99880;O60814;B2R4S9;Q93079;P57053;Q8N257;Q99879;Q5QNW6	B2R4S9	HIST1H2BD;HIST2H2BE;HIST1H2BN;HIST1H2BL;HIST1H2BK;HIST1H2BI;HIST1H2BC;HIST1H2BH;H2BFS;HIST3H2BB;HIST1H2BM;HIST2H2BF	Histone H2B type 1-D;Histone H2B type 2-E;Histone H2B;Histone H2B type 1-N;Histone H2B type 1-L;Histone H2B type 1-K;Histone H2B type 1-C/E/F/G/I;Histone H2B type 1-H;Histone H2B type F-S;Histone H2B type 3-B;Histone H2B type 1-M;Histone H2B type 2-F	Reverse	581.943	3	581.945	1742.81	NA	0.56051	0.00032618	NA	NA	2.5428e-47	2	182.02	179.07	NA	NA	NA	NA	NA
AMGIMNSFVNDIFER	15	0	Unmodified	_AMGIMNSFVNDIFER_	0	P58876;Q16778;U3KQK0;Q99877;Q99880;O60814;B2R4S9;P62807;Q93079;P57053;Q8N257;Q99879;Q5QNW6;Q5QNW6-2	P58876;Q16778;U3KQK0;Q99880;O60814;B2R4S9;Q93079;P57053;Q8N257;Q99879;Q5QNW6	B2R4S9	HIST1H2BD;HIST2H2BE;HIST1H2BN;HIST1H2BL;HIST1H2BK;HIST1H2BI;HIST1H2BC;HIST1H2BH;H2BFS;HIST3H2BB;HIST1H2BM;HIST2H2BF	Histone H2B type 1-D;Histone H2B type 2-E;Histone H2B;Histone H2B type 1-N;Histone H2B type 1-L;Histone H2B type 1-K;Histone H2B type 1-C/E/F/G/I;Histone H2B type 1-H;Histone H2B type F-S;Histone H2B type 3-B;Histone H2B type 1-M;Histone H2B type 2-F	Reverse	581.943	3	581.945	1742.81	NA	-0.51529	-0.00029987	NA	NA	3.3035e-11	3	112.02	111.78	NA	NA	NA	NA	NA
AMGIMNSFVNDIFER	15	0	Unmodified	_AMGIMNSFVNDIFER_	0	P58876;Q16778;U3KQK0;Q99877;Q99880;O60814;B2R4S9;P62807;Q93079;P57053;Q8N257;Q99879;Q5QNW6;Q5QNW6-2	P58876;Q16778;U3KQK0;Q99880;O60814;B2R4S9;Q93079;P57053;Q8N257;Q99879;Q5QNW6	B2R4S9	HIST1H2BD;HIST2H2BE;HIST1H2BN;HIST1H2BL;HIST1H2BK;HIST1H2BI;HIST1H2BC;HIST1H2BH;H2BFS;HIST3H2BB;HIST1H2BM;HIST2H2BF	Histone H2B type 1-D;Histone H2B type 2-E;Histone H2B;Histone H2B type 1-N;Histone H2B type 1-L;Histone H2B type 1-K;Histone H2B type 1-C/E/F/G/I;Histone H2B type 1-H;Histone H2B type F-S;Histone H2B type 3-B;Histone H2B type 1-M;Histone H2B type 2-F	Reverse	582.279	3	581.945	1742.81	NA	-0.006248	-3.636e-06	NA	NA	6.524e-05	3	81.632	81.486	NA	NA	NA	NA	NA
AMGIMNSFVNDIFER	15	0	Unmodified	_AMGIMNSFVNDIFER_	0	P58876;Q16778;U3KQK0;Q99877;Q99880;O60814;B2R4S9;P62807;Q93079;P57053;Q8N257;Q99879;Q5QNW6;Q5QNW6-2	P58876;Q16778;U3KQK0;Q99880;O60814;B2R4S9;Q93079;P57053;Q8N257;Q99879;Q5QNW6	B2R4S9	HIST1H2BD;HIST2H2BE;HIST1H2BN;HIST1H2BL;HIST1H2BK;HIST1H2BI;HIST1H2BC;HIST1H2BH;H2BFS;HIST3H2BB;HIST1H2BM;HIST2H2BF	Histone H2B type 1-D;Histone H2B type 2-E;Histone H2B;Histone H2B type 1-N;Histone H2B type 1-L;Histone H2B type 1-K;Histone H2B type 1-C/E/F/G/I;Histone H2B type 1-H;Histone H2B type F-S;Histone H2B type 3-B;Histone H2B type 1-M;Histone H2B type 2-F	Reverse	581.944	3	581.945	1742.81	NA	0.23303	0.00013561	NA	NA	3.5923e-11	7	111.83	111.14	NA	NA	NA	NA	NA
AMGIMNSFVNDIFER	15	0	Unmodified	_AMGIMNSFVNDIFER_	0	P58876;Q16778;U3KQK0;Q99877;Q99880;O60814;B2R4S9;P62807;Q93079;P57053;Q8N257;Q99879;Q5QNW6;Q5QNW6-2	P58876;Q16778;U3KQK0;Q99880;O60814;B2R4S9;Q93079;P57053;Q8N257;Q99879;Q5QNW6	B2R4S9	HIST1H2BD;HIST2H2BE;HIST1H2BN;HIST1H2BL;HIST1H2BK;HIST1H2BI;HIST1H2BC;HIST1H2BH;H2BFS;HIST3H2BB;HIST1H2BM;HIST2H2BF	Histone H2B type 1-D;Histone H2B type 2-E;Histone H2B;Histone H2B type 1-N;Histone H2B type 1-L;Histone H2B type 1-K;Histone H2B type 1-C/E/F/G/I;Histone H2B type 1-H;Histone H2B type F-S;Histone H2B type 3-B;Histone H2B type 1-M;Histone H2B type 2-F	Reverse	581.943	3	581.945	1742.81	NA	NA	NA	NA	NA	3.891e-13	1	102.63	100.96	NA	NA	NA	NA	NA
AMGIMNSFVNDIFER	15	0	Unmodified	_AMGIMNSFVNDIFER_	0	P58876;Q16778;U3KQK0;Q99877;Q99880;O60814;B2R4S9;P62807;Q93079;P57053;Q8N257;Q99879;Q5QNW6;Q5QNW6-2	P58876;Q16778;U3KQK0;Q99880;O60814;B2R4S9;Q93079;P57053;Q8N257;Q99879;Q5QNW6	B2R4S9	HIST1H2BD;HIST2H2BE;HIST1H2BN;HIST1H2BL;HIST1H2BK;HIST1H2BI;HIST1H2BC;HIST1H2BH;H2BFS;HIST3H2BB;HIST1H2BM;HIST2H2BF	Histone H2B type 1-D;Histone H2B type 2-E;Histone H2B;Histone H2B type 1-N;Histone H2B type 1-L;Histone H2B type 1-K;Histone H2B type 1-C/E/F/G/I;Histone H2B type 1-H;Histone H2B type F-S;Histone H2B type 3-B;Histone H2B type 1-M;Histone H2B type 2-F	Reverse	581.944	3	581.945	1742.81	NA	NA	NA	NA	NA	5.364e-13	1	99.927	99.32	NA	NA	NA	NA	NA
AMGIMNSFVNDIFER	15	0	Unmodified	_AMGIMNSFVNDIFER_	0	P58876;Q16778;U3KQK0;Q99877;Q99880;O60814;B2R4S9;P62807;Q93079;P57053;Q8N257;Q99879;Q5QNW6;Q5QNW6-2	P58876;Q16778;U3KQK0;Q99880;O60814;B2R4S9;Q93079;P57053;Q8N257;Q99879;Q5QNW6	B2R4S9	HIST1H2BD;HIST2H2BE;HIST1H2BN;HIST1H2BL;HIST1H2BK;HIST1H2BI;HIST1H2BC;HIST1H2BH;H2BFS;HIST3H2BB;HIST1H2BM;HIST2H2BF	Histone H2B type 1-D;Histone H2B type 2-E;Histone H2B;Histone H2B type 1-N;Histone H2B type 1-L;Histone H2B type 1-K;Histone H2B type 1-C/E/F/G/I;Histone H2B type 1-H;Histone H2B type F-S;Histone H2B type 3-B;Histone H2B type 1-M;Histone H2B type 2-F	Reverse	581.943	3	581.945	1742.81	NA	NA	NA	NA	NA	1.1993e-16	1	143.93	142.26	NA	NA	NA	NA	NA
AMGIMNSFVNDIFER	15	0	Unmodified	_AMGIMNSFVNDIFER_	0	P58876;Q16778;U3KQK0;Q99877;Q99880;O60814;B2R4S9;P62807;Q93079;P57053;Q8N257;Q99879;Q5QNW6;Q5QNW6-2	P58876;Q16778;U3KQK0;Q99880;O60814;B2R4S9;Q93079;P57053;Q8N257;Q99879;Q5QNW6	B2R4S9	HIST1H2BD;HIST2H2BE;HIST1H2BN;HIST1H2BL;HIST1H2BK;HIST1H2BI;HIST1H2BC;HIST1H2BH;H2BFS;HIST3H2BB;HIST1H2BM;HIST2H2BF	Histone H2B type 1-D;Histone H2B type 2-E;Histone H2B;Histone H2B type 1-N;Histone H2B type 1-L;Histone H2B type 1-K;Histone H2B type 1-C/E/F/G/I;Histone H2B type 1-H;Histone H2B type F-S;Histone H2B type 3-B;Histone H2B type 1-M;Histone H2B type 2-F	Reverse	581.946	3	581.945	1742.81	NA	-0.07583	-4.4129e-05	NA	NA	5.1165e-155	1	271.56	269.07	NA	NA	NA	NA	NA
AMGIMNSFVNDIFER	15	0	Unmodified	_AMGIMNSFVNDIFER_	0	P58876;Q16778;U3KQK0;Q99877;Q99880;O60814;B2R4S9;P62807;Q93079;P57053;Q8N257;Q99879;Q5QNW6;Q5QNW6-2	P58876;Q16778;U3KQK0;Q99880;O60814;B2R4S9;Q93079;P57053;Q8N257;Q99879;Q5QNW6	B2R4S9	HIST1H2BD;HIST2H2BE;HIST1H2BN;HIST1H2BL;HIST1H2BK;HIST1H2BI;HIST1H2BC;HIST1H2BH;H2BFS;HIST3H2BB;HIST1H2BM;HIST2H2BF	Histone H2B type 1-D;Histone H2B type 2-E;Histone H2B;Histone H2B type 1-N;Histone H2B type 1-L;Histone H2B type 1-K;Histone H2B type 1-C/E/F/G/I;Histone H2B type 1-H;Histone H2B type F-S;Histone H2B type 3-B;Histone H2B type 1-M;Histone H2B type 2-F	Reverse	582.28	3	581.945	1742.81	NA	0.8745	0.00050891	NA	NA	2.3867e-19	1	132.95	131.31	NA	NA	NA	NA	NA
AMGIMNSFVNDIFER	15	0	Unmodified	_AMGIMNSFVNDIFER_	0	P58876;Q16778;U3KQK0;Q99877;Q99880;O60814;B2R4S9;P62807;Q93079;P57053;Q8N257;Q99879;Q5QNW6;Q5QNW6-2	P58876;Q16778;U3KQK0;Q99880;O60814;B2R4S9;Q93079;P57053;Q8N257;Q99879;Q5QNW6	B2R4S9	HIST1H2BD;HIST2H2BE;HIST1H2BN;HIST1H2BL;HIST1H2BK;HIST1H2BI;HIST1H2BC;HIST1H2BH;H2BFS;HIST3H2BB;HIST1H2BM;HIST2H2BF	Histone H2B type 1-D;Histone H2B type 2-E;Histone H2B;Histone H2B type 1-N;Histone H2B type 1-L;Histone H2B type 1-K;Histone H2B type 1-C/E/F/G/I;Histone H2B type 1-H;Histone H2B type F-S;Histone H2B type 3-B;Histone H2B type 1-M;Histone H2B type 2-F	Reverse	582.279	3	581.945	1742.81	NA	0.29531	0.00017185	NA	NA	6.926e-72	1	211.82	207.65	NA	NA	NA	NA	NA
AMGIMNSFVNDIFER	15	0	Unmodified	_AMGIMNSFVNDIFER_	0	P58876;Q16778;U3KQK0;Q99877;Q99880;O60814;B2R4S9;P62807;Q93079;P57053;Q8N257;Q99879;Q5QNW6;Q5QNW6-2	P58876;Q16778;U3KQK0;Q99880;O60814;B2R4S9;Q93079;P57053;Q8N257;Q99879;Q5QNW6	B2R4S9	HIST1H2BD;HIST2H2BE;HIST1H2BN;HIST1H2BL;HIST1H2BK;HIST1H2BI;HIST1H2BC;HIST1H2BH;H2BFS;HIST3H2BB;HIST1H2BM;HIST2H2BF	Histone H2B type 1-D;Histone H2B type 2-E;Histone H2B;Histone H2B type 1-N;Histone H2B type 1-L;Histone H2B type 1-K;Histone H2B type 1-C/E/F/G/I;Histone H2B type 1-H;Histone H2B type F-S;Histone H2B type 3-B;Histone H2B type 1-M;Histone H2B type 2-F	Reverse	581.945	3	581.945	1742.81	NA	0.041789	2.4319e-05	NA	NA	2.81e-24	1	150.05	149.29	NA	NA	NA	NA	NA
AMGIMNSFVNDIFER	15	0	Unmodified	_AMGIMNSFVNDIFER_	0	P58876;Q16778;U3KQK0;Q99877;Q99880;O60814;B2R4S9;P62807;Q93079;P57053;Q8N257;Q99879;Q5QNW6;Q5QNW6-2	P58876;Q16778;U3KQK0;Q99880;O60814;B2R4S9;Q93079;P57053;Q8N257;Q99879;Q5QNW6	B2R4S9	HIST1H2BD;HIST2H2BE;HIST1H2BN;HIST1H2BL;HIST1H2BK;HIST1H2BI;HIST1H2BC;HIST1H2BH;H2BFS;HIST3H2BB;HIST1H2BM;HIST2H2BF	Histone H2B type 1-D;Histone H2B type 2-E;Histone H2B;Histone H2B type 1-N;Histone H2B type 1-L;Histone H2B type 1-K;Histone H2B type 1-C/E/F/G/I;Histone H2B type 1-H;Histone H2B type F-S;Histone H2B type 3-B;Histone H2B type 1-M;Histone H2B type 2-F	Reverse	582.28	3	581.945	1742.81	NA	-0.14417	-8.3901e-05	NA	NA	3.8951e-47	1	177.63	177.1	NA	NA	NA	NA	NA
AMGIMNSFVNDIFER	15	0	Unmodified	_AMGIMNSFVNDIFER_	0	P58876;Q16778;U3KQK0;Q99877;Q99880;O60814;B2R4S9;P62807;Q93079;P57053;Q8N257;Q99879;Q5QNW6;Q5QNW6-2	P58876;Q16778;U3KQK0;Q99880;O60814;B2R4S9;Q93079;P57053;Q8N257;Q99879;Q5QNW6	B2R4S9	HIST1H2BD;HIST2H2BE;HIST1H2BN;HIST1H2BL;HIST1H2BK;HIST1H2BI;HIST1H2BC;HIST1H2BH;H2BFS;HIST3H2BB;HIST1H2BM;HIST2H2BF	Histone H2B type 1-D;Histone H2B type 2-E;Histone H2B;Histone H2B type 1-N;Histone H2B type 1-L;Histone H2B type 1-K;Histone H2B type 1-C/E/F/G/I;Histone H2B type 1-H;Histone H2B type F-S;Histone H2B type 3-B;Histone H2B type 1-M;Histone H2B type 2-F	Reverse	582.279	3	581.945	1742.81	NA	-0.51763	-0.00030123	NA	NA	9.297e-05	1	78.508	77.136	NA	NA	NA	NA	NA
AMGIMNSFVNDIFER	15	0	Unmodified	_AMGIMNSFVNDIFER_	0	P58876;Q16778;U3KQK0;Q99877;Q99880;O60814;B2R4S9;P62807;Q93079;P57053;Q8N257;Q99879;Q5QNW6;Q5QNW6-2	P58876;Q16778;U3KQK0;Q99880;O60814;B2R4S9;Q93079;P57053;Q8N257;Q99879;Q5QNW6	B2R4S9	HIST1H2BD;HIST2H2BE;HIST1H2BN;HIST1H2BL;HIST1H2BK;HIST1H2BI;HIST1H2BC;HIST1H2BH;H2BFS;HIST3H2BB;HIST1H2BM;HIST2H2BF	Histone H2B type 1-D;Histone H2B type 2-E;Histone H2B;Histone H2B type 1-N;Histone H2B type 1-L;Histone H2B type 1-K;Histone H2B type 1-C/E/F/G/I;Histone H2B type 1-H;Histone H2B type F-S;Histone H2B type 3-B;Histone H2B type 1-M;Histone H2B type 2-F	Reverse	582.279	3	581.945	1742.81	NA	-0.48063	-0.0002797	NA	NA	7.6029e-17	1	125.73	125.32	NA	NA	NA	NA	NA
AMGIMNSFVNDIFER	15	0	Unmodified	_AMGIMNSFVNDIFER_	0	P58876;Q16778;U3KQK0;Q99877;Q99880;O60814;B2R4S9;P62807;Q93079;P57053;Q8N257;Q99879;Q5QNW6;Q5QNW6-2	P58876;Q16778;U3KQK0;Q99880;O60814;B2R4S9;Q93079;P57053;Q8N257;Q99879;Q5QNW6	B2R4S9	HIST1H2BD;HIST2H2BE;HIST1H2BN;HIST1H2BL;HIST1H2BK;HIST1H2BI;HIST1H2BC;HIST1H2BH;H2BFS;HIST3H2BB;HIST1H2BM;HIST2H2BF	Histone H2B type 1-D;Histone H2B type 2-E;Histone H2B;Histone H2B type 1-N;Histone H2B type 1-L;Histone H2B type 1-K;Histone H2B type 1-C/E/F/G/I;Histone H2B type 1-H;Histone H2B type F-S;Histone H2B type 3-B;Histone H2B type 1-M;Histone H2B type 2-F	Reverse	582.613	3	581.945	1742.81	NA	-0.66899	-0.00038931	NA	NA	0.00021094	1	74.789	73.906	NA	NA	NA	NA	NA
AMGIMNSFVNDIFER	15	0	Unmodified	_AMGIMNSFVNDIFER_	0	P58876;Q16778;U3KQK0;Q99877;Q99880;O60814;B2R4S9;P62807;Q93079;P57053;Q8N257;Q99879;Q5QNW6;Q5QNW6-2	P58876;Q16778;U3KQK0;Q99880;O60814;B2R4S9;Q93079;P57053;Q8N257;Q99879;Q5QNW6	B2R4S9	HIST1H2BD;HIST2H2BE;HIST1H2BN;HIST1H2BL;HIST1H2BK;HIST1H2BI;HIST1H2BC;HIST1H2BH;H2BFS;HIST3H2BB;HIST1H2BM;HIST2H2BF	Histone H2B type 1-D;Histone H2B type 2-E;Histone H2B;Histone H2B type 1-N;Histone H2B type 1-L;Histone H2B type 1-K;Histone H2B type 1-C/E/F/G/I;Histone H2B type 1-H;Histone H2B type F-S;Histone H2B type 3-B;Histone H2B type 1-M;Histone H2B type 2-F	Reverse	582.279	3	581.945	1742.81	NA	-0.6486	-0.00037745	NA	NA	5.7638e-101	1	234.85	233.18	NA	NA	NA	NA	NA
AMGIMNSFVNDIFER	15	0	Unmodified	_AMGIMNSFVNDIFER_	0	P58876;Q16778;U3KQK0;Q99877;Q99880;O60814;B2R4S9;P62807;Q93079;P57053;Q8N257;Q99879;Q5QNW6;Q5QNW6-2	P58876;Q16778;U3KQK0;Q99880;O60814;B2R4S9;Q93079;P57053;Q8N257;Q99879;Q5QNW6	B2R4S9	HIST1H2BD;HIST2H2BE;HIST1H2BN;HIST1H2BL;HIST1H2BK;HIST1H2BI;HIST1H2BC;HIST1H2BH;H2BFS;HIST3H2BB;HIST1H2BM;HIST2H2BF	Histone H2B type 1-D;Histone H2B type 2-E;Histone H2B;Histone H2B type 1-N;Histone H2B type 1-L;Histone H2B type 1-K;Histone H2B type 1-C/E/F/G/I;Histone H2B type 1-H;Histone H2B type F-S;Histone H2B type 3-B;Histone H2B type 1-M;Histone H2B type 2-F	Reverse	581.945	3	581.945	1742.81	NA	-0.4044	-0.00023534	NA	NA	1.4829e-16	1	124.62	123.78	NA	NA	NA	NA	NA
AMGIMNSFVNDIFER	15	0	Unmodified	_AMGIMNSFVNDIFER_	0	P58876;Q16778;U3KQK0;Q99877;Q99880;O60814;B2R4S9;P62807;Q93079;P57053;Q8N257;Q99879;Q5QNW6;Q5QNW6-2	P58876;Q16778;U3KQK0;Q99880;O60814;B2R4S9;Q93079;P57053;Q8N257;Q99879;Q5QNW6	B2R4S9	HIST1H2BD;HIST2H2BE;HIST1H2BN;HIST1H2BL;HIST1H2BK;HIST1H2BI;HIST1H2BC;HIST1H2BH;H2BFS;HIST3H2BB;HIST1H2BM;HIST2H2BF	Histone H2B type 1-D;Histone H2B type 2-E;Histone H2B;Histone H2B type 1-N;Histone H2B type 1-L;Histone H2B type 1-K;Histone H2B type 1-C/E/F/G/I;Histone H2B type 1-H;Histone H2B type F-S;Histone H2B type 3-B;Histone H2B type 1-M;Histone H2B type 2-F	Reverse	581.945	3	581.945	1742.81	NA	NA	NA	NA	NA	1.8356e-36	1	193.06	190.89	NA	NA	NA	NA	NA
AMGIMNSFVNDIFER	15	0	Unmodified	_AMGIMNSFVNDIFER_	0	P58876;Q16778;U3KQK0;Q99877;Q99880;O60814;B2R4S9;P62807;Q93079;P57053;Q8N257;Q99879;Q5QNW6;Q5QNW6-2	P58876;Q16778;U3KQK0;Q99880;O60814;B2R4S9;Q93079;P57053;Q8N257;Q99879;Q5QNW6	B2R4S9	HIST1H2BD;HIST2H2BE;HIST1H2BN;HIST1H2BL;HIST1H2BK;HIST1H2BI;HIST1H2BC;HIST1H2BH;H2BFS;HIST3H2BB;HIST1H2BM;HIST2H2BF	Histone H2B type 1-D;Histone H2B type 2-E;Histone H2B;Histone H2B type 1-N;Histone H2B type 1-L;Histone H2B type 1-K;Histone H2B type 1-C/E/F/G/I;Histone H2B type 1-H;Histone H2B type F-S;Histone H2B type 3-B;Histone H2B type 1-M;Histone H2B type 2-F	Reverse	581.945	3	581.945	1742.81	NA	NA	NA	NA	NA	0.00020038	1	45.873	45.184	NA	NA	NA	NA	NA
AMGIMNSFVNDIFER	15	0	Unmodified	_AMGIMNSFVNDIFER_	0	P58876;Q16778;U3KQK0;Q99877;Q99880;O60814;B2R4S9;P62807;Q93079;P57053;Q8N257;Q99879;Q5QNW6;Q5QNW6-2	P58876;Q16778;U3KQK0;Q99880;O60814;B2R4S9;Q93079;P57053;Q8N257;Q99879;Q5QNW6	B2R4S9	HIST1H2BD;HIST2H2BE;HIST1H2BN;HIST1H2BL;HIST1H2BK;HIST1H2BI;HIST1H2BC;HIST1H2BH;H2BFS;HIST3H2BB;HIST1H2BM;HIST2H2BF	Histone H2B type 1-D;Histone H2B type 2-E;Histone H2B;Histone H2B type 1-N;Histone H2B type 1-L;Histone H2B type 1-K;Histone H2B type 1-C/E/F/G/I;Histone H2B type 1-H;Histone H2B type F-S;Histone H2B type 3-B;Histone H2B type 1-M;Histone H2B type 2-F	Forward	582.279	3	581.945	1742.81	NA	1.2595	0.00073297	NA	NA	0.00052646	1	70.26	70.102	NA	NA	NA	NA	NA
AMGIMNSFVNDIFER	15	0	Unmodified	_AMGIMNSFVNDIFER_	0	P58876;Q16778;U3KQK0;Q99877;Q99880;O60814;B2R4S9;P62807;Q93079;P57053;Q8N257;Q99879;Q5QNW6;Q5QNW6-2	P58876;Q16778;U3KQK0;Q99880;O60814;B2R4S9;Q93079;P57053;Q8N257;Q99879;Q5QNW6	B2R4S9	HIST1H2BD;HIST2H2BE;HIST1H2BN;HIST1H2BL;HIST1H2BK;HIST1H2BI;HIST1H2BC;HIST1H2BH;H2BFS;HIST3H2BB;HIST1H2BM;HIST2H2BF	Histone H2B type 1-D;Histone H2B type 2-E;Histone H2B;Histone H2B type 1-N;Histone H2B type 1-L;Histone H2B type 1-K;Histone H2B type 1-C/E/F/G/I;Histone H2B type 1-H;Histone H2B type F-S;Histone H2B type 3-B;Histone H2B type 1-M;Histone H2B type 2-F	Forward	581.944	3	581.945	1742.81	NA	2.554	0.0014863	NA	NA	6.6054e-155	7	269.4	262.99	NA	NA	NA	NA	NA
AMGIMNSFVNDIFER	15	0	Unmodified	_AMGIMNSFVNDIFER_	0	P58876;Q16778;U3KQK0;Q99877;Q99880;O60814;B2R4S9;P62807;Q93079;P57053;Q8N257;Q99879;Q5QNW6;Q5QNW6-2	P58876;Q16778;U3KQK0;Q99880;O60814;B2R4S9;Q93079;P57053;Q8N257;Q99879;Q5QNW6	B2R4S9	HIST1H2BD;HIST2H2BE;HIST1H2BN;HIST1H2BL;HIST1H2BK;HIST1H2BI;HIST1H2BC;HIST1H2BH;H2BFS;HIST3H2BB;HIST1H2BM;HIST2H2BF	Histone H2B type 1-D;Histone H2B type 2-E;Histone H2B;Histone H2B type 1-N;Histone H2B type 1-L;Histone H2B type 1-K;Histone H2B type 1-C/E/F/G/I;Histone H2B type 1-H;Histone H2B type F-S;Histone H2B type 3-B;Histone H2B type 1-M;Histone H2B type 2-F	Forward	582.278	3	581.945	1742.81	NA	-1.8317	-0.001066	NA	NA	7.3099e-05	3	80.746	79.676	NA	NA	NA	NA	NA
AMGIMNSFVNDIFER	15	0	Unmodified	_AMGIMNSFVNDIFER_	0	P58876;Q16778;U3KQK0;Q99877;Q99880;O60814;B2R4S9;P62807;Q93079;P57053;Q8N257;Q99879;Q5QNW6;Q5QNW6-2	P58876;Q16778;U3KQK0;Q99880;O60814;B2R4S9;Q93079;P57053;Q8N257;Q99879;Q5QNW6	B2R4S9	HIST1H2BD;HIST2H2BE;HIST1H2BN;HIST1H2BL;HIST1H2BK;HIST1H2BI;HIST1H2BC;HIST1H2BH;H2BFS;HIST3H2BB;HIST1H2BM;HIST2H2BF	Histone H2B type 1-D;Histone H2B type 2-E;Histone H2B;Histone H2B type 1-N;Histone H2B type 1-L;Histone H2B type 1-K;Histone H2B type 1-C/E/F/G/I;Histone H2B type 1-H;Histone H2B type F-S;Histone H2B type 3-B;Histone H2B type 1-M;Histone H2B type 2-F	Forward	581.944	3	581.945	1742.81	NA	-0.94394	-0.00054932	NA	NA	1.3699e-10	5	105.14	104.89	NA	NA	NA	NA	NA
AMGIMNSFVNDIFER	15	0	Unmodified	_AMGIMNSFVNDIFER_	0	P58876;Q16778;U3KQK0;Q99877;Q99880;O60814;B2R4S9;P62807;Q93079;P57053;Q8N257;Q99879;Q5QNW6;Q5QNW6-2	P58876;Q16778;U3KQK0;Q99880;O60814;B2R4S9;Q93079;P57053;Q8N257;Q99879;Q5QNW6	B2R4S9	HIST1H2BD;HIST2H2BE;HIST1H2BN;HIST1H2BL;HIST1H2BK;HIST1H2BI;HIST1H2BC;HIST1H2BH;H2BFS;HIST3H2BB;HIST1H2BM;HIST2H2BF	Histone H2B type 1-D;Histone H2B type 2-E;Histone H2B;Histone H2B type 1-N;Histone H2B type 1-L;Histone H2B type 1-K;Histone H2B type 1-C/E/F/G/I;Histone H2B type 1-H;Histone H2B type F-S;Histone H2B type 3-B;Histone H2B type 1-M;Histone H2B type 2-F	Forward	581.944	3	581.945	1742.81	NA	-1.1084	-0.00064501	NA	NA	5.6189e-05	1	82.651	81.661	NA	NA	NA	NA	NA
AMGIMNSFVNDIFER	15	0	Unmodified	_AMGIMNSFVNDIFER_	0	P58876;Q16778;U3KQK0;Q99877;Q99880;O60814;B2R4S9;P62807;Q93079;P57053;Q8N257;Q99879;Q5QNW6;Q5QNW6-2	P58876;Q16778;U3KQK0;Q99880;O60814;B2R4S9;Q93079;P57053;Q8N257;Q99879;Q5QNW6	B2R4S9	HIST1H2BD;HIST2H2BE;HIST1H2BN;HIST1H2BL;HIST1H2BK;HIST1H2BI;HIST1H2BC;HIST1H2BH;H2BFS;HIST3H2BB;HIST1H2BM;HIST2H2BF	Histone H2B type 1-D;Histone H2B type 2-E;Histone H2B;Histone H2B type 1-N;Histone H2B type 1-L;Histone H2B type 1-K;Histone H2B type 1-C/E/F/G/I;Histone H2B type 1-H;Histone H2B type F-S;Histone H2B type 3-B;Histone H2B type 1-M;Histone H2B type 2-F	Forward	581.944	3	581.945	1742.81	NA	NA	NA	NA	NA	9.3338e-05	1	50.806	48.804	NA	NA	NA	NA	NA
AMGIMNSFVNDIFER	15	0	Unmodified	_AMGIMNSFVNDIFER_	0	P58876;Q16778;U3KQK0;Q99877;Q99880;O60814;B2R4S9;P62807;Q93079;P57053;Q8N257;Q99879;Q5QNW6;Q5QNW6-2	P58876;Q16778;U3KQK0;Q99880;O60814;B2R4S9;Q93079;P57053;Q8N257;Q99879;Q5QNW6	B2R4S9	HIST1H2BD;HIST2H2BE;HIST1H2BN;HIST1H2BL;HIST1H2BK;HIST1H2BI;HIST1H2BC;HIST1H2BH;H2BFS;HIST3H2BB;HIST1H2BM;HIST2H2BF	Histone H2B type 1-D;Histone H2B type 2-E;Histone H2B;Histone H2B type 1-N;Histone H2B type 1-L;Histone H2B type 1-K;Histone H2B type 1-C/E/F/G/I;Histone H2B type 1-H;Histone H2B type F-S;Histone H2B type 3-B;Histone H2B type 1-M;Histone H2B type 2-F	Forward	581.947	3	581.945	1742.81	NA	-0.0083222	-4.8431e-06	NA	NA	5.1165e-155	1	271.56	269.95	NA	NA	NA	NA	NA
AMGIMNSFVNDIFER	15	0	Unmodified	_AMGIMNSFVNDIFER_	0	P58876;Q16778;U3KQK0;Q99877;Q99880;O60814;B2R4S9;P62807;Q93079;P57053;Q8N257;Q99879;Q5QNW6;Q5QNW6-2	P58876;Q16778;U3KQK0;Q99880;O60814;B2R4S9;Q93079;P57053;Q8N257;Q99879;Q5QNW6	B2R4S9	HIST1H2BD;HIST2H2BE;HIST1H2BN;HIST1H2BL;HIST1H2BK;HIST1H2BI;HIST1H2BC;HIST1H2BH;H2BFS;HIST3H2BB;HIST1H2BM;HIST2H2BF	Histone H2B type 1-D;Histone H2B type 2-E;Histone H2B;Histone H2B type 1-N;Histone H2B type 1-L;Histone H2B type 1-K;Histone H2B type 1-C/E/F/G/I;Histone H2B type 1-H;Histone H2B type F-S;Histone H2B type 3-B;Histone H2B type 1-M;Histone H2B type 2-F	Forward	582.279	3	581.945	1742.81	NA	-0.0088188	-5.1321e-06	NA	NA	7.7395e-16	1	115.04	113.73	NA	NA	NA	NA	NA
AMGIMNSFVNDIFER	15	0	Unmodified	_AMGIMNSFVNDIFER_	0	P58876;Q16778;U3KQK0;Q99877;Q99880;O60814;B2R4S9;P62807;Q93079;P57053;Q8N257;Q99879;Q5QNW6;Q5QNW6-2	P58876;Q16778;U3KQK0;Q99880;O60814;B2R4S9;Q93079;P57053;Q8N257;Q99879;Q5QNW6	B2R4S9	HIST1H2BD;HIST2H2BE;HIST1H2BN;HIST1H2BL;HIST1H2BK;HIST1H2BI;HIST1H2BC;HIST1H2BH;H2BFS;HIST3H2BB;HIST1H2BM;HIST2H2BF	Histone H2B type 1-D;Histone H2B type 2-E;Histone H2B;Histone H2B type 1-N;Histone H2B type 1-L;Histone H2B type 1-K;Histone H2B type 1-C/E/F/G/I;Histone H2B type 1-H;Histone H2B type F-S;Histone H2B type 3-B;Histone H2B type 1-M;Histone H2B type 2-F	Forward	581.945	3	581.945	1742.81	NA	-0.28864	-0.00016797	NA	NA	2.7002e-19	1	132.08	130.39	NA	NA	NA	NA	NA
AMGIMNSFVNDIFER	15	0	Unmodified	_AMGIMNSFVNDIFER_	0	P58876;Q16778;U3KQK0;Q99877;Q99880;O60814;B2R4S9;P62807;Q93079;P57053;Q8N257;Q99879;Q5QNW6;Q5QNW6-2	P58876;Q16778;U3KQK0;Q99880;O60814;B2R4S9;Q93079;P57053;Q8N257;Q99879;Q5QNW6	B2R4S9	HIST1H2BD;HIST2H2BE;HIST1H2BN;HIST1H2BL;HIST1H2BK;HIST1H2BI;HIST1H2BC;HIST1H2BH;H2BFS;HIST3H2BB;HIST1H2BM;HIST2H2BF	Histone H2B type 1-D;Histone H2B type 2-E;Histone H2B;Histone H2B type 1-N;Histone H2B type 1-L;Histone H2B type 1-K;Histone H2B type 1-C/E/F/G/I;Histone H2B type 1-H;Histone H2B type F-S;Histone H2B type 3-B;Histone H2B type 1-M;Histone H2B type 2-F	Forward	581.945	3	581.945	1742.81	NA	-0.50939	-0.00029644	NA	NA	8.1506e-86	1	218.68	217.07	NA	NA	NA	NA	NA
AMGIMNSFVNDIFER	15	0	Unmodified	_AMGIMNSFVNDIFER_	0	P58876;Q16778;U3KQK0;Q99877;Q99880;O60814;B2R4S9;P62807;Q93079;P57053;Q8N257;Q99879;Q5QNW6;Q5QNW6-2	P58876;Q16778;U3KQK0;Q99880;O60814;B2R4S9;Q93079;P57053;Q8N257;Q99879;Q5QNW6	B2R4S9	HIST1H2BD;HIST2H2BE;HIST1H2BN;HIST1H2BL;HIST1H2BK;HIST1H2BI;HIST1H2BC;HIST1H2BH;H2BFS;HIST3H2BB;HIST1H2BM;HIST2H2BF	Histone H2B type 1-D;Histone H2B type 2-E;Histone H2B;Histone H2B type 1-N;Histone H2B type 1-L;Histone H2B type 1-K;Histone H2B type 1-C/E/F/G/I;Histone H2B type 1-H;Histone H2B type F-S;Histone H2B type 3-B;Histone H2B type 1-M;Histone H2B type 2-F	Forward	581.946	3	581.945	1742.81	NA	NA	NA	NA	NA	6.8483e-16	1	131.86	130.68	NA	NA	NA	NA	NA
AMGIMNSFVNDIFER	15	0	Unmodified	_AMGIMNSFVNDIFER_	0	P58876;Q16778;U3KQK0;Q99877;Q99880;O60814;B2R4S9;P62807;Q93079;P57053;Q8N257;Q99879;Q5QNW6;Q5QNW6-2	P58876;Q16778;U3KQK0;Q99880;O60814;B2R4S9;Q93079;P57053;Q8N257;Q99879;Q5QNW6	B2R4S9	HIST1H2BD;HIST2H2BE;HIST1H2BN;HIST1H2BL;HIST1H2BK;HIST1H2BI;HIST1H2BC;HIST1H2BH;H2BFS;HIST3H2BB;HIST1H2BM;HIST2H2BF	Histone H2B type 1-D;Histone H2B type 2-E;Histone H2B;Histone H2B type 1-N;Histone H2B type 1-L;Histone H2B type 1-K;Histone H2B type 1-C/E/F/G/I;Histone H2B type 1-H;Histone H2B type F-S;Histone H2B type 3-B;Histone H2B type 1-M;Histone H2B type 2-F	Forward	581.945	3	581.945	1742.81	NA	NA	NA	NA	NA	7.3483e-05	1	52.662	48.146	NA	NA	NA	NA	NA
AMGIMNSFVNDIFER	15	0	Unmodified	_AMGIMNSFVNDIFER_	0	P58876;Q16778;U3KQK0;Q99877;Q99880;O60814;B2R4S9;P62807;Q93079;P57053;Q8N257;Q99879;Q5QNW6;Q5QNW6-2	P58876;Q16778;U3KQK0;Q99880;O60814;B2R4S9;Q93079;P57053;Q8N257;Q99879;Q5QNW6	B2R4S9	HIST1H2BD;HIST2H2BE;HIST1H2BN;HIST1H2BL;HIST1H2BK;HIST1H2BI;HIST1H2BC;HIST1H2BH;H2BFS;HIST3H2BB;HIST1H2BM;HIST2H2BF	Histone H2B type 1-D;Histone H2B type 2-E;Histone H2B;Histone H2B type 1-N;Histone H2B type 1-L;Histone H2B type 1-K;Histone H2B type 1-C/E/F/G/I;Histone H2B type 1-H;Histone H2B type F-S;Histone H2B type 3-B;Histone H2B type 1-M;Histone H2B type 2-F	Reverse	581.944	3	581.945	1742.81	NA	0.8651	0.00050344	NA	NA	6.1494e-11	1	110.14	109.25	NA	NA	NA	NA	NA
AMGIMNSFVNDIFER	15	0	Unmodified	_AMGIMNSFVNDIFER_	0	P58876;Q16778;U3KQK0;Q99877;Q99880;O60814;B2R4S9;P62807;Q93079;P57053;Q8N257;Q99879;Q5QNW6;Q5QNW6-2	P58876;Q16778;U3KQK0;Q99880;O60814;B2R4S9;Q93079;P57053;Q8N257;Q99879;Q5QNW6	B2R4S9	HIST1H2BD;HIST2H2BE;HIST1H2BN;HIST1H2BL;HIST1H2BK;HIST1H2BI;HIST1H2BC;HIST1H2BH;H2BFS;HIST3H2BB;HIST1H2BM;HIST2H2BF	Histone H2B type 1-D;Histone H2B type 2-E;Histone H2B;Histone H2B type 1-N;Histone H2B type 1-L;Histone H2B type 1-K;Histone H2B type 1-C/E/F/G/I;Histone H2B type 1-H;Histone H2B type F-S;Histone H2B type 3-B;Histone H2B type 1-M;Histone H2B type 2-F	Reverse	581.944	3	581.945	1742.81	NA	0.56076	0.00032633	NA	NA	7.9861e-39	1	176.87	176.06	NA	NA	NA	NA	NA
AMGIMNSFVNDIFER	15	0	Unmodified	_AMGIMNSFVNDIFER_	0	P58876;Q16778;U3KQK0;Q99877;Q99880;O60814;B2R4S9;P62807;Q93079;P57053;Q8N257;Q99879;Q5QNW6;Q5QNW6-2	P58876;Q16778;U3KQK0;Q99880;O60814;B2R4S9;Q93079;P57053;Q8N257;Q99879;Q5QNW6	B2R4S9	HIST1H2BD;HIST2H2BE;HIST1H2BN;HIST1H2BL;HIST1H2BK;HIST1H2BI;HIST1H2BC;HIST1H2BH;H2BFS;HIST3H2BB;HIST1H2BM;HIST2H2BF	Histone H2B type 1-D;Histone H2B type 2-E;Histone H2B;Histone H2B type 1-N;Histone H2B type 1-L;Histone H2B type 1-K;Histone H2B type 1-C/E/F/G/I;Histone H2B type 1-H;Histone H2B type F-S;Histone H2B type 3-B;Histone H2B type 1-M;Histone H2B type 2-F	Reverse	582.274	3	581.945	1742.81	NA	-4.3291	-0.0025193	NA	NA	5.2851e-30	1	158.52	157.34	NA	NA	NA	NA	NA
AMGIMNSFVNDIFER	15	0	Unmodified	_AMGIMNSFVNDIFER_	0	P58876;Q16778;U3KQK0;Q99877;Q99880;O60814;B2R4S9;P62807;Q93079;P57053;Q8N257;Q99879;Q5QNW6;Q5QNW6-2	P58876;Q16778;U3KQK0;Q99880;O60814;B2R4S9;Q93079;P57053;Q8N257;Q99879;Q5QNW6	B2R4S9	HIST1H2BD;HIST2H2BE;HIST1H2BN;HIST1H2BL;HIST1H2BK;HIST1H2BI;HIST1H2BC;HIST1H2BH;H2BFS;HIST3H2BB;HIST1H2BM;HIST2H2BF	Histone H2B type 1-D;Histone H2B type 2-E;Histone H2B;Histone H2B type 1-N;Histone H2B type 1-L;Histone H2B type 1-K;Histone H2B type 1-C/E/F/G/I;Histone H2B type 1-H;Histone H2B type F-S;Histone H2B type 3-B;Histone H2B type 1-M;Histone H2B type 2-F	Reverse	581.943	3	581.945	1742.81	NA	-0.60122	-0.00034988	NA	NA	2.7002e-19	4	132.08	131.67	NA	NA	NA	NA	NA
[truncated: 14,849 more rows]

## Sheet: ADPr_evidence_PARP1ko_Hx
Table S1
[truncated: 154 more rows]

## Sheet: Evidence_HPF1ko_Hx
Table S1
[truncated: 20,160 more rows]

## Sheet: ADPr_Evidence_HPF1ko_Hx
Table S1
[truncated: 154 more rows]

## Sheet: Evidence_HPF1ko_PARP1
Table S1
[truncated: 14,089 more rows]

## Sheet: ADPr_Evidence_HPF1ko_PARP1
Table S1
[truncated: 35 more rows]
