# Supplementary material for: Serine ADP-Ribosylation Depends on HPF1
Source: Mol Cell. 2017 Mar 2;65(5):932–940.e6. doi: 10.1016/j.molcel.2017.01.003 (PMC5344681; doi:10.1016/j.molcel.2017.01.003)
Supplement: Table S2. Identified Serine ADPr Sites after In Vitro ADP-Ribosylation Reactions in the Presence of HPF1, Related to Figures 1 and 2 — Analysis of serine ADP-ribosylation on different substrates. In vitro ADP-ribosylation assays were performed with NAD+, DNA and recombinant PARP-1 or PARP-2 obtained from E. coli in the presence of recombinant HPF1 WT. Serine ADPr sites that were also identified in vivo are indicated. aSerine ADPr sites were detected by using high resolution ETD Mass Spectrometry. bPreviously reported in Leidecker et al, Nat Chem Biol 2016. cReported in this work. [file mmc3.xlsx]

## Sheet: Table S2
Table S2
Substrate	Modifying enzyme	Serine ADPr sitesa	Identified in vivo
Recombinant human H3.1	PARP-1	H3 S10ad	+b, c
		H3 S28ad	+b, c
Recombinant human H1.0	PARP-1	H1 S103ad	+b, c
Recombinant human H1.2	PARP-1	H1 S35ad
		H1 S54ad	+b, c
		H1 S88ad
		H1 S112ad	+b, c
Recombinant human mononucleosomes	PARP-1	H2B S6ad	+b, c
		H3 S10ad	+b, c
		H3 S28ad	+b, c
H3 (1-21) wt synthetic peptide	PARP-1	H3 S10ad	+b, c
PARP-1	PARP-1	PARP-1 S104ad
		PARP-1 S204ad
		PARP-1 S224ad
		PARP-1 S499ad	+c
		PARP-1 S507ad	+c
		PARP-1 S519ad	+c
PARP-1 (494-524) wt synthetic peptide	PARP-1	PARP-1 S499ad	+c
		PARP-1 S507ad	+c
		PARP-1 S519ad	+c
H3 (1-21) wt synthetic peptide	PARP-2	H3 S10ad	+b, c
Recombinant human H1.0	PARP-2	H1 S6ad
		H1 S103ad	+b, c
Recombinant human mononucleosomes	PARP-2	H2B S6ad	+b, c
		H3 S10ad	+b, c
		H3 S28ad	+b, c
Table S2. Identified serine ADPr sites after in vitro ADP-ribosylation reactions in the presence of HPF1 aSerine ADPr sites were detected by using high resolution ETD Mass Spectrometry bPreviously reported in Leidecker et al, Nat Chem Biol 2016. cReported in this work.
