# Supplementary material for: Serine ADP-Ribosylation Depends on HPF1
Source: Mol Cell. 2017 Mar 2;65(5):932–940.e6. doi: 10.1016/j.molcel.2017.01.003 (PMC5344681; doi:10.1016/j.molcel.2017.01.003)
Supplement: Table S3. Identification of Serine ADPr Sites after Re-analysis of the Dataset Generated by Martello et al. (2016), Related to Figure 4 — List of serine ADPr sites after manual inspection of spectra pinpointing ADPr on serine residues. To consider a peptide as modified on serine, we required the presence of fragment ions with either the intact ADP-ribose or phosphoribose (resulting from the loss of AMP) pointing to ADPr on serine. For localization we disregarded fragment ions for which it is impossible to distinguish between an original lack of modification and complete loss of ADPr during fragmentation. See Experimental procedures for further details. Representative high-resolution HCD fragmentation MS/MS spectra of localized serine ADP-ribosylation sites are available at http://dx.doi.org/10.17632/pmvv5mdmrm.1 [file mmc4.xlsx]

## Sheet: ADPr on Serine
Table S3
Protein	Protein name	Gene name	Positions within protein	Amino acid	Score	Mass error [ppm]	PEP		ADPr is localised on one serine ADPr is localised on two/three possible serine but no other amino acid
H0Y849	Actin-related protein 8	ACTR8	198	S	125.53	0.48394	0.139129
Q9H2P0	Activity-dependent neuroprotector homeobox protein	ADNP	336	S	190.1	-0.24397	2.28607e-09
			607 or 608	S	117.09	0.65602	0.654429
Q8WYP5	Protein ELYS	AHCTF1	1846 or 1847	S	116.09	0.070221	0.0256754
Q6P6C2	RNA demethylase ALKBH5	ALKBH5	350	S	140.35	0.11887	0.00073335
			296	S	69431	-0.54423	0.00822804
Q6UB99	Ankyrin repeat domain-containing protein 11	ANKRD11	929	S	92428	-0.65803	0.00564039
Q9UBZ4	DNA-(apurinic or apyrimidinic site) lyase 2	APEX2	458	S	106.36	0.37161	0.00609737
Q96QE3	ATPase family AAA domain-containing protein 5	ATAD5	1625	S	89.55	0.026474	0.0264229
Q5T686	Arginine vasopressin-induced protein 1	AVPI1	136	S	179.57	-0.13897	0.000117111
Q8TBE0-3	Bromo adjacent homology domain-containing 1 protein	BAHD1	8	S	112.44	0.091546	0.700296
Q99728-3	BRCA1-associated RING domain protein 1	BARD1	34	S	142.83	-0.33523	2.47626
E9PK91	Bcl-2-associated transcription factor 1	BCLAF1	422	S	153.08	0.18903	0.000729066
			414	S	118.33	0.084734	0.00321064
A0A075B6Q3	BCL-6 corepressor-like protein 1	BCORL1	886	S	121.99	0.82676	0.000833093
H0YNU5	Bloom syndrome protein	BLM	1242 or 1243	S	257.75	-0.11959	5.88879e-38
			168	S	112.84	-0.48199	0.689015
Q15059	Bromodomain-containing protein 3	BRD3	681	S	157.84	0.10836	0.000164906
			682	S	137.3	0.18121	0.00192793
Q5TBI2	Uncharacterized protein C1orf131	C1orf131	218	S	132.32	0.22197	8.67655
			69	S	73248	0.18193	0.0783008
E9PGZ1	Caldesmon	CALD1	430	S	149.12	0.036751	4.64788e-06
Q9H6F5	Coiled-coil domain-containing protein 86	CCDC86	255	S	122.7	0.048838	0.691386
O15446	DNA-directed RNA polymerase I subunit RPA34	CD3EAP	163	S	76868	-0.31332	0.00335947
Q12834	Cell division cycle protein 20 homolog	CDC20	134	S	119.62	0.29299	0.0311139
G5EA36	Cell division cycle protein 27 homolog	CDC27	331	S	120.06	0.067033	0.000204597
E9PEI0	Cell division cycle-associated protein 2	CDCA2	984 or 985	S	137.61	0.48559	1.01795e-05
			962	S	134.2	-0.0053065	0.477259
			561	S	117.76	0.21682	1.12635
Q14004-2	Cyclin-dependent kinase 13	CDK13	447 or 448	S	105.94	0.01731	0.002515
Q9NXV6	CDKN2A-interacting protein	CDKN2AIP	496 or 497	S	178.67	-0.1596	0.000126239
Q7Z7K6-3	Centromere protein V	CENPV	18 or 21	S	114.75	0.26286	0.00265392
C9JUJ0	CGG triplet repeat-binding protein 1	CGGBP1	56	S	98582	-29882	0.00970362
Q13111	Chromatin assembly factor 1 subunit A	CHAF1A	255	S	85533	-0.39506	0.00723476
Q96JM3	Chromosome alignment-maintaining phosphoprotein 1	CHAMP1	482 or 483	S	113.73	0.25234	0.0415366
			392	S	103.8	0.065352	0.0017228
O14646-2	Chromodomain-helicase-DNA-binding protein 1	CHD1	89 or 90	S	140.17	-0.059276	0.01208
A0A0A0MRH8		CHD1L	599	S	123.29	0.45099	0.226363
O14647-2	Chromodomain-helicase-DNA-binding protein 2	CHD2	1686 or 1688	S	140.24	-0.28316	0.00831325
Q9P2D1	Chromodomain-helicase-DNA-binding protein 7	CHD7	1686	S	143.3	-0.20977	0.000324298
			1683	S	109.42	-0.018148	1.39371
Q3L8U1-2	Chromodomain-helicase-DNA-binding protein 9	CHD9	2387	S	156.88	-0.48876	6.575e-13
P0CG12	Chromosome transmission fidelity protein 8 homolog isoform 2	CHTF8	488	S	79116	0.55555	0.0529196
H3BV90	Anamorsin	CIAPIN1	182 or 183	S	85469	0.11253	0.000150313
K4DI93	Cullin-4B	CUL4B	148	S	171.79	-0.11043	5.05021e-11
K4DI93		CUL4B	3	S	162.11	0.19024	5.4675e-10
B7WP74	Pre-mRNA-splicing factor CWC22 homolog	CWC22	3 or 4	S	136.83	-0.23855	0.00107454
K7EJR0	CXXC-type zinc finger protein 1	CXXC1	142 or 143	S	190.83	-0.052721	4.22484e-14
D6RDY2	CXXC-type zinc finger protein 5	CXXC5	62	S	113.44	0.070759	0.000268204
A0A087WT20	DDB1- and CUL4-associated factor 13	DCAF13	551	S	192.12	0.24141	0.00213374
B7Z6D5	Probable ATP-dependent RNA helicase DDX27	DDX27	715	S	105.19	0.19024	4.45117
O00148	ATP-dependent RNA helicase DDX39A	DDX39A	37	S	81565	-0.18526	0.0023619
Q86XP3	ATP-dependent RNA helicase DDX42	DDX42	45	S	122.1	-0.14142	0.00867196
Q9BQ39	ATP-dependent RNA helicase DDX50	DDX50	680	S	125.81	0.0796	0.00554604
P35659	Protein DEK	DEK	51	S	87806	0.062011	0.0280752
Q9H2U1-3	ATP-dependent RNA helicase DHX36	DHX36	2	S	121.5	-0.13365	6.07253
Q92620	Pre-mRNA-splicing factor ATP-dependent RNA helicase PRP16	DHX38	31	S	112.95	-0.16891	0.000100133
J3KTK0	Probable ATP-dependent RNA helicase DHX40	DHX40	2	S	137.4	-0.25937	0.0129197
Q9BTC0-1	Death-inducer obliterator 1	DIDO1	571 or 572	S	167.03	0.35286	1.00464e-08
			660	S	132.65	-0.10838	0.00917845
			1011	S	114.54	-0.37767	0.265817
Q9UNQ2	Probable dimethyladenosine transferase	DIMT1	24	S	161.94	-0.2304	1.18752e-06
Q9NPF5	DNA methyltransferase 1-associated protein 1	DMAP1	317	S	101.6	-0.14243	0.0150013
P26358	DNA (cytosine-5)-methyltransferase 1	DNMT1	143	S	152.19	-0.77257	1.00338e-05
Q5QJE6	Deoxynucleotidyltransferase terminal-interacting protein 2	DNTTIP2	25	S	143.57	-0.93852	3.12951e-06
Q9H8V3-2	Protein ECT2	ECT2	333	S	210.91	-0.20586	9.05257e-13
A0A0D9SEQ1	Histone-lysine N-methyltransferase EHMT1	EHMT1	185	S	103.35	-0.028904	0.000264668
A6NMQ3	Alpha-endosulfine	ENSA	131 or 132	S	104.48	-0.026175	0.0118008
E5RFE4	N-acetyltransferase ESCO2	ESCO2	79	S	210.79	0.010102	5.05728e-12
P41162	ETS translocation variant 3	ETV3	132 or 133	S	113.88	0.051811	0.0467129
G3XAI9	Protein FAM133B	FAM133B	82	S	96171	-0.16042	0.00211288
B1AL16	Protein FAM178A	FAM178A	176	S	142.29	-0.14181	3.01534
I3L419	Protein FAM64A	FAM64A	144	S	144.29	0.051126	5.89185e-06
			91	S	147.4	0.0049798	0.000114113
F5GX09	Protein FAM76B	FAM76B	148	S	161.48	0.37353	1.42067e-06
H3BP78	Fanconi anemia group I protein	FANCI	988	S	114.89	0.57278	0.00132815
Q8N531-2	F-box/LRR-repeat protein 6	FBXL6	35	S	188.98	-0.2435	2.10441e-15
P85037	Forkhead box protein K1	FOXK1	459	S	93162	20768	0.0122176
H0YIT6	GAS2-like protein 3	GAS2L3	253	S	52.19	1247	0.0834089
Q86YP4-2	Transcriptional repressor p66-alpha	GATAD2A	600	S	92538	0.19396	0.00253968
A0A0A0MSF9	G patch domain-containing protein 11	GPATCH11	117	S	103.83	-0.082915	0.000174748
			134	S	102.6	0.37951	0.00124773
Q9NYZ3	G2 and S phase-expressed protein 1	GTSE1	228	S	95618	0.94662	0.000990897
K7EK07	Histone H3	H3F3B	29	S	76228	0.77199	0.0269375
A0A087WSW7	Lymphoid-specific helicase	HELLS	377	S	137.79	-0.16484	1.01131e-05
P16403	Histone H1.2	HIST1H1C	55	S	146.84	-0.089695	0.00743512
B2R4S9	Histone H2B	HIST1H2BI	7	S	64567	10846	0.0973999
Q71DI3	Histone H3.2	HIST2H3A	29	S	66321	-0.057577	0.0515047
D6RAZ3	Embryonic stem cell-specific 5-hydroxymethylcytosine-binding protein	HMCES	152	S	142.45	-0.24593	1.32819e-05
P17096	High mobility group protein HMG-I/HMG-Y	HMGA1	8 or 9	S	140.45	-0.033083	0.00824161
F2Z2W6	Non-histone chromosomal protein HMG-14	HMGN1	7	S	135.21	0.42648	0.00614512
			25	S	90707	-0.33856	0.000118461
P05204	Non-histone chromosomal protein HMG-17	HMGN2	29	S	117.07	-0.2251	0.218315
A0A087WZE9	High mobility group nucleosome-binding domain-containing protein 3	HMGN3	31	S	117.07	0.00095255	0.0280786
O00479	High mobility group nucleosome-binding domain-containing protein 4	HMGN4	29	S	107.65	0.13571	8.10908
Q5JSK7	High mobility group nucleosome-binding domain-containing protein 5	HMGN5	24	S	110.35	-0.14499	0.031354
F8W6I7	Heterogeneous nuclear ribonucleoprotein A1	HNRNPA1	272 or 273	S	178.67	0.14647	6.53542e-11
P51991	Heterogeneous nuclear ribonucleoprotein A3	HNRNPA3	350	S	76035	-0.046384	0.0662483
G3V4W0	Heterogeneous nuclear ribonucleoproteins C1/C2	HNRNPC	125	S	81297	0.22768	0.0434873
B7WPG3	Heterogeneous nuclear ribonucleoprotein L-like	HNRNPLL	61	S	83243	0.20543	0.000858344
Q00839-2	Heterogeneous nuclear ribonucleoprotein U	HNRNPU	187 or 188	S	179.81	0.41593	2.95235e-11
P17483	Homeobox protein Hox-B4	HOXB4	230	S	151.87	-12057	7.30459e-07
Q5SSJ5-2	Heterochromatin protein 1-binding protein 3	HP1BP3	138	S	97284	0.2282	0.000467059
D3DWI5	Jerky protein homolog	JRK	414	S	110.92	-0.75172	0.000107286
Q92794	Histone acetyltransferase KAT6A	KAT6A	1861	S	185.67	0.061415	2.1461e-12
A0A0C4DGG3	Lysine-specific demethylase 2B	KDM2B	216	S	183.7	0.2235	5.93105e-11
			215 or 216	S	151.11	-0.46351	5.10293e-06
Q07666	KH domain-containing, RNA-binding, signal transduction-associated protein 1	KHDRBS1	18	S	145.43	-0.27946	0.000106919
A2AB20	Kinesin-like protein KIFC1	KIFC1	158	S	76073	-0.034887	0.00575273
Q1ED39	Lysine-rich nucleolar protein 1	KNOP1	52	S	135.29	-0.067865	0.0363829
H0YL54	LIM/homeobox protein Lhx9	LHX9	214	S	112.67	-0.26932	0.0523412
B4E135	DNA ligase	LIG1	4	S	67334	-0.13956	0.0179732
P49916-3	DNA ligase 3	LIG3	140	S	162.65	0.39995	6.759e-10
			129	S	139.86	0.066479	0.0246262
Q9BRT6	Protein LLP homolog	LLPH	31	S	113.67	-0.0062607	0.763796
P02545	Prelamin-A/C	LMNA	628	S	224.86	-0.057513	5.04921e-22
			12	S	164.88	-0.24003	1.09414e-08
E7EVA0	Microtubule-associated protein	MAP4	1998	S	110.18	-0.16955	0.000127118
Q3KQU3-4	MAP7 domain-containing protein 1	MAP7D1	273 or 274	S	168.3	0.042577	0.000230294
Q15691	Microtubule-associated protein RP/EB family member 1	MAPRE1	155 or 156 or 157	S	163.41	0.096733	9.05306e-07
X6RBL6	Methyl-CpG-binding domain protein 2	MBD2	133	S	142.53	-0.016861	2.03685e-05
O95243-3	Methyl-CpG-binding domain protein 4	MBD4	253	S	179.35	0.27724	1.9446e-06
			205	S	135.62	-0.45476	3.89822e-06
Q5T670	Protein MCM10 homolog	MCM10	434	S	130.08	0.10901	0.485364
H3BP52	MAX gene-associated protein	MGA	917	S	70942	-0.10679	0.0332188
P46013	Antigen KI-67	MKI67	264	S	155.48	-0.0061327	0.00907811
			538	S	118.26	-0.17158	0.347569
			220	S	133.07	-0.23241	0.351378
			648	S	90614	0.024604	0.000425207
P42568-2	Protein AF-9	MLLT3	306	S	92264	-0.6281	5.00604
			213	S	81.48	-0.20307	0.00491454
P29372-4	DNA-3-methyladenine glycosylase	MPG	5	S	146.94	-0.14759	0.00278554
			68	S	86014	-0.067832	0.0122486
P52701	DNA mismatch repair protein Msh6	MSH6	341	S	132.73	0.85734	7.11623e-07
			722	S	85807	-0.47055	0.02997
E7ESY4	Metastasis-associated protein MTA1	MTA1	555 or 557	S	81904	18788	0.00483227
B4DZG1	Metal-response element-binding transcription factor 2	MTF2	386	S	140.17	-0.18273	0.01208
			299	S	116.84	0.038522	1.11172
Q8NI08-7	Nuclear receptor coactivator 7	NCOA7	555	S	146.96	0.38095	1.61495e-05
C9J7T7	Nuclear receptor corepressor 2	NCOR2	1784	S	83948	-0.41255	0.00779306
P18615-4	Negative elongation factor E	NELFE	313	S	135.47	-0.2238	0.0582166
			71	S	91701	0.23258	0.0128955
B1AKN5	Nuclear factor 1	NFIA	307	S	235.69	-0.67141	2.26712e-33
			243	S	89231	-0.37351	0.0012371
			466	S	85359	-0.36142	0.0303944
Q6P4R8-3	Nuclear factor related to kappa-B-binding protein	NFRKB	1198	S	68657	-0.05626	0.0457122
Q9NYR9-2	NF-kappa-B inhibitor-interacting Ras-like protein 2	NKIRAS2	173	S	98904	0.033404	0.0175576
A0A0A0MRM9	Nucleolar and coiled-body phosphoprotein 1	NOLC1	312	S	96143	0.059492	0.00113098
			465	S	62.78	0.65006	0.076719
P46087	Probable 28S rRNA (cytosine(4447)-C(5))-methyltransferase	NOP2	82	S	111.94	-0.069179	1.94678
Q86U38-2	Nucleolar protein 9	NOP9	28	S	95502	0.19906	0.00169047
Q96L73-2	Histone-lysine N-methyltransferase, H3 lysine-36 and H4 lysine-20 specific	NSD1	2095	S	94355	0.17081	0.000139506
Q9UHK0	Nuclear fragile X mental retardation-interacting protein 1	NUFIP1	133	S	103.42	0.40365	0.0132776
H0YFY6	Nuclear mitotic apparatus protein 1	NUMA1	896	S	156.13	-10079	0.000208259
			689	S	145.99	0.12028	0.928822
Q9BXS6-4	Nucleolar and spindle-associated protein 1	NUSAP1	224	S	130.7	0.35269	0.0795112
			239	S	127.02	-0.016097	0.106335
			148	S	125.82	-0.975	0.308294
			257	S	78939	0.4211	0.053686
Q13415	Origin recognition complex subunit 1	ORC1	345 or 346	S	90828	-0.29329	0.000118609
Q86U42-2	Polyadenylate-binding protein 2	PABPN1	19	S	146.03	-0.26116	5.61322e-05
P09874	Poly [ADP-ribose] polymerase 1	PARP1	499	S	105.36	0.015012	0.0015518
H0Y5B5	Protein polybromo-1	PBRM1	263	S	136.38	0.10482	0.0350064
A0A0A0MRJ6	Protein-L-isoaspartate O-methyltransferase	PCMT1	63	S	119.87	10919	0.102926
A0A087WUL4		PEG10	29	S	122.69	-0.038638	2.73215
B5MCF9	Pescadillo homolog	PES1	13	S	104.42	0.38586	0.00286641
B3KPJ4	Polyhomeotic-like protein 2	PHC2	196 or 197	S	92409	-0.575	0.00564463
			310	S	82803	0.137	0.0199401
S5FZ81		PHF10	366	S	107.11	0.17379	0.00025787
O75151	Lysine-specific demethylase PHF2	PHF2	570	S	88948	-0.077054	0.0141724
E5RJG9	PIN2/TERF1-interacting telomerase inhibitor 1	PINX1	110	S	91853	0.48468	0.0242396
			188	S	91313	-0.1162	0.000996758
Q12796-2	Proline-rich nuclear receptor coactivator 1	PNRC1	188	S	100.69	0.013402	0.0015513
			82	S	67061	0.23801	0.0419907
A0A087WU64	DNA polymerase	POLA1	186	S	112.36	-0.36457	0.00293151
F6VRR5	Polymerase delta-interacting protein 3	POLDIP3	422 or 423	S	176.87	0.13267	5.93879e-09
Q99575	Ribonucleases P/MRP protein subunit POP1	POP1	126 or 127	S	213.06	0.12559	4.24695e-08
			36	S	107.71	0.45389	3.66917
O95707	Ribonuclease P protein subunit p29	POP4	3	S	117.41	-0.00091455	0.000230113
B7Z8L1	Periphilin-1	PPHLN1	55	S	140.83	0.10076	0.000246638
Q13356	Peptidyl-prolyl cis-trans isomerase-like 2	PPIL2	463 or 464	S	189.09	-0.1044	5.93501e-11
O15297	Protein phosphatase 1D	PPM1D	558 or 559	S	190.86	-0.11584	1.97056e-11
Q92733	Proline-rich protein PRCC	PRCC	251	S	101.45	-0.12853	0.0083755
P78527	DNA-dependent protein kinase catalytic subunit	PRKDC	2695	S	90263	0.47615	0.00145264
P48634-2	Protein PRRC2A	PRRC2A	30	S	105.03	-0.50349	0.000118537
Q6NZI2	Polymerase I and transcript release factor	PTRF	300	S	126.19	-0.57803	1.54852
Q9H0H5	Rac GTPase-activating protein 1	RACGAP1	203	S	163.8	-0.096729	2.14711e-07
Q9Y620	DNA repair and recombination protein RAD54B	RAD54B	4	S	155.66	0.68238	0.000102464
Q7Z5J4-3	Retinoic acid-induced protein 1	RAI1	1226	S	104.59	-0.4537	0.000133877
Q9P2N5	RNA-binding protein 27	RBM27	733	S	117.22	-0.34482	0.0514859
H0Y3K4	RNA-binding protein 33	RBM33	826	S	82645	0.16262	0.00404404
A2A2V2	RNA-binding protein 34	RBM34	378	S	117.53	-0.2458	0.00595317
P38159	RNA-binding motif protein, X chromosome	RBMX	293	S	195.28	-0.071217	4.74466e-17
F8W689	DNA-binding protein RFX5	RFX5	486	S	101.38	-0.60572	0.000551694
Q8IYW5	E3 ubiquitin-protein ligase RNF168	RNF168	561	S	155.75	-0.31499	0.000243858
P62899	60S ribosomal protein L31	RPL31	15	S	140.45	0.48819	0.0101135
P62917	60S ribosomal protein L8	RPL8	130	S	156.49	0.29246	2.51583e-06
Q86WX3	Active regulator of SIRT1	RPS19BP1	58	S	119.17	-0.58391	0.00587223
E9PJN1	Ribosomal protein S6 kinase	RPS6KA4	714	S	101.65	-0.21366	0.00350865
Q14684	Ribosomal RNA processing protein 1 homolog B	RRP1B	702	S	139.32	0.10414	0.0251583
			661 or 662	S	116.85	-0.092861	0.0386308
Q92541	RNA polymerase-associated protein RTF1 homolog	RTF1	558	S	136.02	-0.18491	0.233268
			697	S	138.08	0.96609	7.59847
O43290	U4/U6.U5 tri-snRNP-associated protein 1	SART1	667	S	103.97	0.21873	0.000405291
F8VXG7	Protein SCAF11	SCAF11	912	S	161.06	-0.037335	3.05486e-06
Q8NC51	Plasminogen activator inhibitor 1 RNA-binding protein	SERBP1	53	S	208.47	0.35408	1.39598e-16
			202 or 203	S	147.08	0.16285	6.57285e-06
O75940	Survival of motor neuron-related-splicing factor 30	SMNDC1	197	S	70697	-0.62573	0.0102918
Q9Y657	Spindlin-1	SPIN1	38 or 39	S	124.07	-11242	0.127126
Q68D10-2	Protein SPT2 homolog	SPTY2D1	505 or 506	T	155.8	-0.11269	1.44187e-11
			162	S	166.48	-0.16623	2.05343e-08
			344 or 346	S	102.98	-0.2018	2.41515
A0A0A0MS59	Helicase SRCAP	SRCAP	2951 or 2952	S	157.68	-0.022279	4.03659e-06
Q8N9Q2	Protein SREK1IP1	SREK1IP1	145	S	138.24	0.24614	0.201552
J3KTL2	Serine/arginine-rich splicing factor 1	SRSF1	2	S	70.41	0.4853	0.00420219
E9PHI4	SUN domain-containing protein 1	SUN1	100	S	133.89	0.19454	4.70081
D2IYK5		TCF19	201	S	100.28	-0.00502	0.667032
Q5JRY4	Transcription factor 7-like 2	TCF7L2	155	S	102.01	0.020982	0.0146129
Q13428-8	Treacle protein	TCOF1	1331	S	159.04	-0.0072972	2.40933e-06
			494	S	112.44	0.14872	0.0437954
			657	S	98408	0.53191	0.000307579
Q7Z2Z1-2	Treslin	TICRR	864	S	177.78	-0.1351	0.0689987
			964	S	86898	0.10389	0.00253828
P42166	Lamina-associated polypeptide 2, isoform alpha	TMPO	335	S	126.71	-0.33045	0.000140709
O94842-3	TOX high mobility group box family member 4	TOX4	469	S	71614	21171	0.0516699
Q9ULW0	Targeting protein for Xklp2	TPX2	250	S	118.21	0.71655	0.00591958
Q14669-3	E3 ubiquitin-protein ligase TRIP12	TRIP12	320	S	158.02	0.11129	3.70004e-07
			1087 or 1088	S	140.49	0.14754	1.19285
E5RFF3	Zinc finger transcription factor Trps1	TRPS1	617	S	112.62	-0.11899	0.0046243
			336	S	91657	-0.22961	0.000121639
Q9NRE2-2	Teashirt homolog 2	TSHZ2	182 or 184	S	103.79	-0.73138	4.19197
O94782	Ubiquitin carboxyl-terminal hydrolase 1	USP1	344	S	111.94	0.34544	0.11853
Q9Y2W2	WW domain-binding protein 11	WBP11	615	S	143.93	-0.047784	8.20827e-07
O75717-2	WD repeat and HMG-box DNA-binding protein 1	WDHD1	777	S	129.82	-0.030842	1.06345
O96028-5	Histone-lysine N-methyltransferase NSD2	WHSC1	616	S	139.77	0.22921	0.000378661
Q9BZ95-3	Histone-lysine N-methyltransferase NSD3	WHSC1L1	478	S	99174	-0.18969	0.000638102
B9EGQ5	Protein Wiz	WIZ	12	S	181.71	0.0021931	3.92147e-09
Q01831	DNA repair protein complementing XP-C cells	XPC	156	S	131.67	0.17382	0.00688695
P49750	YLP motif-containing protein 1	YLPM1	527	E	91599	-0.035605	0.444103
O15062	Zinc finger and BTB domain-containing protein 5	ZBTB5	509	S	80318	-0.0046162	0.00373533
Q8TBF4	Zinc finger CCHC-type and RNA-binding motif-containing protein 1	ZCRB1	2	S	84507	0.56103	0.00561394
Q9Y6Q3	Zinc finger protein 37 homolog	ZFP37	211	S	121.48	-0.074872	0.515611
Q8NB50-3	Zinc finger protein 62 homolog	ZFP62	200	S	115.34	-0.23484	0.061987
			396 or 398	S	110.64	-0.65998	0.10807
H7C1I7	Zinc finger MYM-type protein 4	ZMYM4	840	S	93649	-0.36081	0.011992
O75362	Zinc finger protein 217	ZNF217	922 or 923	S	118.2	0.0078571	0.0361076
P17026	Zinc finger protein 22	ZNF22	91	S	98105	0.099884	0.000270167
Q9Y2X9-2	Zinc finger protein 281	ZNF281	374	S	112.8	0.49772	0.00618523
Q9UDV7	Zinc finger protein 282	ZNF282	532	S	73324	-0.01622	0.0286048
K7EQ88	Zinc finger protein 286A	ZNF286A	90	S	129.02	0.021535	0.000770992
A0A087WYF4	Zinc finger protein 302	ZNF302	189	S	138.22	0.40644	1.75957
A6NFI3	Zinc finger protein 316	ZNF316	727	S	63046	-0.24627	0.0187343
O94892	Zinc finger protein 432	ZNF432	164	S	126.4	10815	0.0207099
C9JV94	Zinc finger protein 763	ZNF440	239	S	146.68	-0.039265	9.32164
Q96JM2	Zinc finger protein 462	ZNF462	292	S	165.3	-0.2638	4.53301e-11
Q96KM6	Zinc finger protein 512B	ZNF512B	263	S	112.74	-0.21053	0.191707
K7EIE6	Zinc finger protein 562	ZNF562	267	S	135.02	0.062247	0.0025902
Q8N883	Zinc finger protein 614	ZNF614	272 or 273	S	177.21	0.13341	5.79767e-09
H9KV89	Zinc finger protein 615	ZNF615	169	S	63673	0.99173	0.0272155
Q969S3	Zinc finger protein 622	ZNF622	38	S	85.28	0.031162	0.000161994
A0A087WZL9	Zinc finger protein 644	ZNF644	155	S	103.19	0.57781	0.0134926
Q8TF20	Zinc finger protein 721	ZNF721	721	S	183.06	-0.14666	4.32283e-09
G3XAE0	Zinc finger protein 766	ZNF766	243	S	120.87	0.15483	0.00202951
H3BS42	Zinc finger protein 768	ZNF768	383	S	84743	-0.037423	0.0161231
C9IZS8	Zinc finger protein 92	ZNF92	105	S	111.53	-0.04545	0.725451
Q8IWY8	Zinc finger and SCAN domain-containing protein 29	ZSCAN29	5	S	148.48	0.019179	8.38309e-05
			174	S	76.1	0.15403	0.0659664
C9JUA4	ZZ-type zinc finger-containing protein 3	ZZZ3	32	S	84249	0.069948	0.000168521
P56179-2	Homeobox protein DLX-6	DLX6	84	S	180.65	0.27681	1.28924e-18
