# Supplementary material for: Serine ADP-Ribosylation Depends on HPF1
Source: Mol Cell. 2017 Mar 2;65(5):932–940.e6. doi: 10.1016/j.molcel.2017.01.003 (PMC5344681; doi:10.1016/j.molcel.2017.01.003)
Supplement: Table S4. Occurrence of the Different Amino Acids at N Termini of ADPr Peptides Relative to Non-ADPr Peptides, Obtained by Reprocessing the Dataset Generated by Martello et al. (2016), Related to Figure 4 — Analysis: Analysis of the occurrence of the different amino acids at the Nterminus of the ADPr peptides and nonADPr peptides. ADPr (FDR 1%): List of identified 1818 unique ADPr modified peptides after localization-free searching of the dataset generated by Martello et al. nonADPr (FDR 1%): List of identified 16982 unique peptides without ADPr after localization-free searching of the dataset generated by Martello et al. All searches of this table were performed using the fast search engine Morpheus 1.68. See Experimental procedures for further details. [file mmc5.xlsx]

## Sheet: Analysis
Table S4
		ADPR peptides					nonADPR peptides
Amino acid		Occurs in n peptides	Occurs at N-term of n peptides	Occurs in n% of peptides	Occurs at N-term n% of peptides		Occurs in n peptides	occurs at N-term of n peptides	occurs in n% of peptides	Occurs at N-term n% of peptides		Occurrence at N-term of ADPr peptides / nonADPr peptides
G		1181	106	0.649615	0.0583058		8779	1310	0.516959	0.0771405		0.755839
A		1014	100	0.557756	0.0550055		9273	1230	0.546049	0.0724296		0.759434
S		1771	830	0.974147	0.456546		8718	1042	0.513367	0.0613591		7.44055
P		1133	12	0.623212	0.00660066		7165	240	0.421917	0.0141326		0.467052
V		877	50	0.482398	0.0275028		10130	1282	0.596514	0.0754917		0.364315
T		820	77	0.451045	0.0423542		7939	1233	0.467495	0.0726063		0.583341
C		181	6	0.09956	0.00330033		2749	89	0.161877	0.00524084		0.629733
I		560	51	0.308031	0.0280528		9244	1139	0.544341	0.067071		0.418255
L		1190	115	0.654565	0.0632563		13207	2244	0.777706	0.13214		0.478707
N		627	38	0.344884	0.0209021		6301	674	0.37104	0.0396891		0.526646
D		508	36	0.279428	0.019802		6786	670	0.3996	0.0394535		0.501906
Q		722	35	0.39714	0.0192519		6489	573	0.38211	0.0337416		0.570569
K		1250	105	0.687569	0.0577558		9321	424	0.548875	0.0249676		2.31323
E		688	49	0.378438	0.0269527		7160	669	0.421623	0.0393947		0.684171
M		371	25	0.20407	0.0137514		4867	637	0.286598	0.0375103		0.366603
H		522	23	0.287129	0.0126513		4958	605	0.291956	0.035626		0.355114
F		576	35	0.316832	0.0192519		8833	1095	0.520139	0.06448		0.298572
R		970	94	0.533553	0.0517052		9474	677	0.557885	0.0398657		1.29698
Y		426	27	0.234323	0.0148515		7071	864	0.416382	0.0508774		0.291907
W		138	4	0.0759076	0.00220022		3307	285	0.194736	0.0167825		0.131102
Table S4. Analysis of the occurrence of the different amino acids at the N-terminus of the ADPr peptides and nonADPr peptides

## Sheet: ADPr (FDR 1%)
Table S4
Filename	Spectrum Number	Spectrum ID	Spectrum Title	Retention Time (minutes)	Precursor m/z	Precursor Intensity	Precursor Charge	Precursor Mass (Da)	Experimental Peaks	Total Intensity	Peptide Sequence	Base Peptide Sequence	Protein Description	Start Residue Number	Stop Residue Number	Missed Cleavages	Theoretical Mass (Da)	Precursor Mass Error (Da)	Precursor Mass Error (ppm)	Matching Products	Total Products	Ratio of Matching Products	Matching Intensity	Fraction of Intensity Matching	Morpheus Score	Target?	Decoy?	Cumulative Target	Cumulative Decoy	Q-Value (%)
\20140515_QE6_UPLC5_SCL_SA_Hela_PAR_PD_Rep3.mzML	8686	controllerType=0 controllerNumber=1 scan=11310	20140515_QE6_UPLC5_SCL_SA_Hela_PAR_PD_Rep3.11310.11310.3 File:"20140515_QE6_UPLC5_SCL_SA_Hela_PAR_PD_Rep3.raw", NativeID:"controllerType=0 controllerNumber=1 scan=11310"	51.6153	1077.08	3.17518e+06	3	3228.22	52	3.00634e+06	K.IGSGFLSGGGGTGSSGGSGSGGGGSGGGGGGGSSGR(ADP ribosylation of C-term).R	IGSGFLSGGGGTGSSGGSGSGGGGSGGGGGGGSSGR	sp|Q9Y2X9|ZN281_HUMAN Zinc finger protein 281 OS=Homo sapiens GN=ZNF281 PE=1 SV=1	3	38	0	3227.22	1.00072	310.087	29	70	0.414286	826662	0.274973	29.275	TRUE	FALSE	2	0	0
\20140515_QE6_UPLC5_SCL_SA_Hela_PAR_PD_Rep2.mzML	12782	controllerType=0 controllerNumber=1 scan=15452	20140515_QE6_UPLC5_SCL_SA_Hela_PAR_PD_Rep2.15452.15452.3 File:"20140515_QE6_UPLC5_SCL_SA_Hela_PAR_PD_Rep2.raw", NativeID:"controllerType=0 controllerNumber=1 scan=15452"	70.8152	864.62	1.14684e+06	3	2590.84	66	1.40062e+06	R.GGHMDDGGYSMNFNMSSSR(ADP ribosylation of C-term).G	GGHMDDGGYSMNFNMSSSR	sp|P38159-2|RBMX_HUMAN Isoform 2 of RNA-binding motif protein, X chromosome OS=Homo sapiens GN=RBMX	113	131	0	2589.84	0.999577	385.961	27	36	0.75	343014	0.244902	27.2449	TRUE	FALSE	11	0	0
\20140515_QE6_UPLC5_SCL_SA_Hela_PAR_PD_Rep2.mzML	7399	controllerType=0 controllerNumber=1 scan=9620	20140515_QE6_UPLC5_SCL_SA_Hela_PAR_PD_Rep2.9620.9620.3 File:"20140515_QE6_UPLC5_SCL_SA_Hela_PAR_PD_Rep2.raw", NativeID:"controllerType=0 controllerNumber=1 scan=9620"	43.9665	841.34	1.1493e+06	3	2521	74	1.09881e+06	K.LPQQSHSAFGATSSSSGFGK(ADP ribosylation of C-term).S	LPQQSHSAFGATSSSSGFGK	sp|Q86XP3|DDX42_HUMAN ATP-dependent RNA helicase DDX42 OS=Homo sapiens GN=DDX42 PE=1 SV=1	31	50	0	2520.99	0.00335274	1.32993	27	38	0.710526	193573	0.176165	27.1762	TRUE	FALSE	12	0	0
\20140515_QE6_UPLC5_SCL_SA_Hela_PAR_PD_Rep1.mzML	9773	controllerType=0 controllerNumber=1 scan=12304	20140515_QE6_UPLC5_SCL_SA_Hela_PAR_PD_Rep1.12304.12304.3 File:"20140515_QE6_UPLC5_SCL_SA_Hela_PAR_PD_Rep1.raw", NativeID:"controllerType=0 controllerNumber=1 scan=12304"	56.2565	818.67	1.5312e+06	3	2452.99	70	1.88798e+06	R.KDTEAGETFSSVQANLSK(ADP ribosylation of C-term).A	KDTEAGETFSSVQANLSK	sp|P35251|RFC1_HUMAN Replication factor C subunit 1 OS=Homo sapiens GN=RFC1 PE=1 SV=4	243	260	1	2451.98	1.00492	409.84	26	34	0.764706	358072	0.189659	26.1897	TRUE	FALSE	20	0	0
\20140515_QE6_UPLC5_SCL_SA_Hela_PAR_PD_Rep3.mzML	9695	controllerType=0 controllerNumber=1 scan=12403	20140515_QE6_UPLC5_SCL_SA_Hela_PAR_PD_Rep3.12403.12403.3 File:"20140515_QE6_UPLC5_SCL_SA_Hela_PAR_PD_Rep3.raw", NativeID:"controllerType=0 controllerNumber=1 scan=12403"	56.6469	900.37	2164640	3	2698.09	61	2.84846e+06	K.ERFGIVTSSAGTGTTEDTEAK(ADP ribosylation of C-term).K	ERFGIVTSSAGTGTTEDTEAK	sp|P82979|SARNP_HUMAN SAP domain-containing ribonucleoprotein OS=Homo sapiens GN=SARNP PE=1 SV=3	179	199	1	2697.08	1.00375	372.161	26	40	0.65	408818	0.143523	26.1435	TRUE	FALSE	21	0	0
\20140515_QE6_UPLC5_SCL_SA_Hela_PAR_PD_Rep3.mzML	9488	controllerType=0 controllerNumber=1 scan=12179	20140515_QE6_UPLC5_SCL_SA_Hela_PAR_PD_Rep3.12179.12179.3 File:"20140515_QE6_UPLC5_SCL_SA_Hela_PAR_PD_Rep3.raw", NativeID:"controllerType=0 controllerNumber=1 scan=12179"	55.6141	969.75	2317055	3	2906.23	59	3.52839e+06	K.ASASGSGAQVGGPISSGSSASSVTVTR(ADP ribosylation of C-term).S	ASASGSGAQVGGPISSGSSASSVTVTR	sp|P02545|LMNA_HUMAN Prelamin-A/C OS=Homo sapiens GN=LMNA PE=1 SV=1	598	624	0	2905.21	1.01536	349.496	25	52	0.480769	1.11752e+06	0.316721	25.3167	TRUE	FALSE	37	0	0
\20140515_QE6_UPLC5_SCL_SA_Hela_PAR_PD_Rep2.mzML	24518	controllerType=0 controllerNumber=1 scan=28188	20140515_QE6_UPLC5_SCL_SA_Hela_PAR_PD_Rep2.28188.28188.3 File:"20140515_QE6_UPLC5_SCL_SA_Hela_PAR_PD_Rep2.raw", NativeID:"controllerType=0 controllerNumber=1 scan=28188"	129.477	960.42	1060573	3	2878.24	68	1.72816e+06	R.LHFLMTGYTPLTTDQSVASVR(ADP ribosylation of C-term).K	LHFLMTGYTPLTTDQSVASVR	sp|P23258|TBG1_HUMAN Tubulin gamma-1 chain OS=Homo sapiens GN=TUBG1 PE=1 SV=2	266	286	0	2877.24	0.993603	345.332	25	40	0.625	546051	0.315973	25.316	TRUE	FALSE	38	0	0
\20140515_QE6_UPLC5_SCL_SA_Hela_PAR_PD_Rep2.mzML	18053	controllerType=0 controllerNumber=1 scan=21166	20140515_QE6_UPLC5_SCL_SA_Hela_PAR_PD_Rep2.21166.21166.4 File:"20140515_QE6_UPLC5_SCL_SA_Hela_PAR_PD_Rep2.raw", NativeID:"controllerType=0 controllerNumber=1 scan=21166"	97.1272	902.15	1482363	4	3604.57	64	2.25486e+06	K.TSPVTASDPAGPSYAAATLQASSAASSASPVSR(ADP ribosylation of C-term).A	TSPVTASDPAGPSYAAATLQASSAASSASPVSR	sp|P18887|XRCC1_HUMAN DNA repair protein XRCC1 OS=Homo sapiens GN=XRCC1 PE=1 SV=2	198	230	0	3603.54	1.03054	285.981	25	64	0.390625	647898	0.287334	25.2873	TRUE	FALSE	39	0	0
\20140515_QE6_UPLC5_SCL_SA_Hela_PAR_PD_Rep3.mzML	9634	controllerType=0 controllerNumber=1 scan=12337	20140515_QE6_UPLC5_SCL_SA_Hela_PAR_PD_Rep3.12337.12337.3 File:"20140515_QE6_UPLC5_SCL_SA_Hela_PAR_PD_Rep3.raw", NativeID:"controllerType=0 controllerNumber=1 scan=12337"	56.341	838.67	2.56127e+06	3	2512.99	60	2.92e+06	K.KEENDDDFTFGQSALKK(ADP ribosylation of C-term).I	KEENDDDFTFGQSALKK	sp|Q8N5C6|SRBD1_HUMAN S1 RNA-binding domain-containing protein 1 OS=Homo sapiens GN=SRBD1 PE=1 SV=2	167	183	2	2511.98	1.00492	400.051	25	32	0.78125	613317	0.21004	25.21	TRUE	FALSE	41	0	0
\20140515_QE6_UPLC5_SCL_SA_Hela_PAR_PD_Rep2.mzML	21582	controllerType=0 controllerNumber=1 scan=24997	20140515_QE6_UPLC5_SCL_SA_Hela_PAR_PD_Rep2.24997.24997.3 File:"20140515_QE6_UPLC5_SCL_SA_Hela_PAR_PD_Rep2.raw", NativeID:"controllerType=0 controllerNumber=1 scan=24997"	114.785	1057.47	613393	3	3169.39	72	626741	K.SQGLSQLYHNQSQGLLSQLQGQSK(ADP ribosylation of C-term).D	SQGLSQLYHNQSQGLLSQLQGQSK	sp|P78344|IF4G2_HUMAN Eukaryotic translation initiation factor 4 gamma 2 OS=Homo sapiens GN=EIF4G2 PE=1 SV=1	432	455	0	3169.39	0.00147933	0.466755	25	46	0.543478	110374	0.176108	25.1761	TRUE	FALSE	42	0	0
\20140515_QE6_UPLC5_SCL_SA_Hela_PAR_PD_Rep1.mzML	1709	controllerType=0 controllerNumber=1 scan=3567	20140515_QE6_UPLC5_SCL_SA_Hela_PAR_PD_Rep1.3567.3567.3 File:"20140515_QE6_UPLC5_SCL_SA_Hela_PAR_PD_Rep1.raw", NativeID:"controllerType=0 controllerNumber=1 scan=3567"	16.0609	824.33	3.52784e+06	3	2469.97	71	5.39613e+06	K.RSPSAPAATSSASSSTSSYK(ADP ribosylation of C-term).R	RSPSAPAATSSASSSTSSYK	sp|Q15345|LRC41_HUMAN Leucine-rich repeat-containing protein 41 OS=Homo sapiens GN=LRRC41 PE=1 SV=3	356	375	1	2469.97	0.000976605	0.395392	25	38	0.657895	808338	0.1498	25.1498	TRUE	FALSE	44	0	0
\20140515_QE6_UPLC5_SCL_SA_Hela_PAR_PD_Rep3.mzML	3500	controllerType=0 controllerNumber=1 scan=5692	20140515_QE6_UPLC5_SCL_SA_Hela_PAR_PD_Rep3.5692.5692.2 File:"20140515_QE6_UPLC5_SCL_SA_Hela_PAR_PD_Rep3.raw", NativeID:"controllerType=0 controllerNumber=1 scan=5692"	25.7676	1082.95	2832757	2	2163.89	59	6.93484e+06	R.DPALNSGVSQKPDPAK(ADP ribosylation of C-term).T	DPALNSGVSQKPDPAK	sp|P11388|TOP2A_HUMAN DNA topoisomerase 2-alpha OS=Homo sapiens GN=TOP2A PE=1 SV=3	1444	1459	1	2163.89	-0.00205234	-0.948452	24	30	0.8	2.34574e+06	0.338255	24.3383	TRUE	FALSE	68	0	0
\20140515_QE6_UPLC5_SCL_SA_Hela_PAR_PD_Rep1.mzML	20447	controllerType=0 controllerNumber=1 scan=23885	20140515_QE6_UPLC5_SCL_SA_Hela_PAR_PD_Rep1.23885.23885.2 File:"20140515_QE6_UPLC5_SCL_SA_Hela_PAR_PD_Rep1.raw", NativeID:"controllerType=0 controllerNumber=1 scan=23885"	109.579	1338.6	1.49547e+06	2	2675.19	68	2.45083e+06	R.LTMQVSSLQREPFTIAQGK(ADP ribosylation of C-term).G	LTMQVSSLQREPFTIAQGK	sp|P35659|DEK_HUMAN Protein DEK OS=Homo sapiens GN=DEK PE=1 SV=1	66	84	1	2674.19	0.999123	373.618	24	36	0.666667	641282	0.261659	24.2617	TRUE	FALSE	73	0	0
\20140515_QE6_UPLC5_SCL_SA_Hela_PAR_PD_Rep2.mzML	14711	controllerType=0 controllerNumber=1 scan=17541	20140515_QE6_UPLC5_SCL_SA_Hela_PAR_PD_Rep2.17541.17541.4 File:"20140515_QE6_UPLC5_SCL_SA_Hela_PAR_PD_Rep2.raw", NativeID:"controllerType=0 controllerNumber=1 scan=17541"	80.4352	891.65	526199	4	3562.57	71	515839	K.GVQAVMGYKPGSGVVTASTASSENGAGKPWK(ADP ribosylation of C-term).K	GVQAVMGYKPGSGVVTASTASSENGAGKPWK	sp|Q9H089|LSG1_HUMAN Large subunit GTPase 1 homolog OS=Homo sapiens GN=LSG1 PE=1 SV=2	608	638	2	3561.56	1.00722	282.804	24	60	0.4	120136	0.232895	24.2329	TRUE	FALSE	74	0	0
\20140515_QE6_UPLC5_SCL_SA_Hela_PAR_PD_Rep1.mzML	23486	controllerType=0 controllerNumber=1 scan=27196	20140515_QE6_UPLC5_SCL_SA_Hela_PAR_PD_Rep1.27196.27196.3 File:"20140515_QE6_UPLC5_SCL_SA_Hela_PAR_PD_Rep1.raw", NativeID:"controllerType=0 controllerNumber=1 scan=27196"	124.815	1153.88	3.03106e+06	3	3458.62	53	5.55489e+06	K.SLSGKPSGSLGIVSNNSVETIGLLQSTSGK(ADP ribosylation of C-term).Q	SLSGKPSGSLGIVSNNSVETIGLLQSTSGK	sp|Q9Y2X9|ZN281_HUMAN Zinc finger protein 281 OS=Homo sapiens GN=ZNF281 PE=1 SV=1	494	523	1	3457.6	1.01668	294.041	24	58	0.413793	1.20991e+06	0.21781	24.2178	TRUE	FALSE	75	0	0
\20140515_QE6_UPLC5_SCL_SA_Hela_PAR_PD_Rep1.mzML	7635	controllerType=0 controllerNumber=1 scan=9987	20140515_QE6_UPLC5_SCL_SA_Hela_PAR_PD_Rep1.9987.9987.4 File:"20140515_QE6_UPLC5_SCL_SA_Hela_PAR_PD_Rep1.raw", NativeID:"controllerType=0 controllerNumber=1 scan=9987"	45.5938	961.4	1.26816e+06	4	3841.57	78	1.28756e+06	K.EKADFTVVAGDEGSSTTGGSSEENKGPSGSAVSR(ADP ribosylation of C-term).K	EKADFTVVAGDEGSSTTGGSSEENKGPSGSAVSR	sp|P49916|DNLI3_HUMAN DNA ligase 3 OS=Homo sapiens GN=LIG3 PE=1 SV=2	834	867	2	3840.56	1.00723	262.261	24	66	0.363636	270286	0.209921	24.2099	TRUE	FALSE	76	0	0
\20140515_QE6_UPLC5_SCL_SA_Hela_PAR_PD_Rep3.mzML	10257	controllerType=0 controllerNumber=1 scan=13013	20140515_QE6_UPLC5_SCL_SA_Hela_PAR_PD_Rep3.13013.13013.2 File:"20140515_QE6_UPLC5_SCL_SA_Hela_PAR_PD_Rep3.raw", NativeID:"controllerType=0 controllerNumber=1 scan=13013"	59.4508	1008.94	2579287	2	2015.88	57	5.60249e+06	K.KSSFANVAAATPAIK(ADP ribosylation of C-term).K	KSSFANVAAATPAIK	sp|Q9BTC0|DIDO1_HUMAN Death-inducer obliterator 1 OS=Homo sapiens GN=DIDO1 PE=1 SV=5	570	584	1	2015.88	-0.000134292	-0.0666171	23	28	0.821429	1.8447e+06	0.329264	23.3293	TRUE	FALSE	118	0	0
\20140515_QE6_UPLC5_SCL_SA_Hela_PAR_PD_Rep1.mzML	8101	controllerType=0 controllerNumber=1 scan=10492	20140515_QE6_UPLC5_SCL_SA_Hela_PAR_PD_Rep1.10492.10492.3 File:"20140515_QE6_UPLC5_SCL_SA_Hela_PAR_PD_Rep1.raw", NativeID:"controllerType=0 controllerNumber=1 scan=10492"	47.9177	875.04	1.58665e+06	3	2622.1	66	1.68963e+06	K.KASAEGPLLGPEAAPSGEGAGSK(ADP ribosylation of C-term).G	KASAEGPLLGPEAAPSGEGAGSK	sp|Q9BRJ6|CG050_HUMAN Uncharacterized protein C7orf50 OS=Homo sapiens GN=C7orf50 PE=1 SV=1	21	43	1	2621.1	0.993408	379.004	23	44	0.522727	550508	0.325816	23.3258	TRUE	FALSE	119	0	0
\20140515_QE6_UPLC5_SCL_SA_Hela_PAR_PD_Rep1.mzML	3517	controllerType=0 controllerNumber=1 scan=5526	20140515_QE6_UPLC5_SCL_SA_Hela_PAR_PD_Rep1.5526.5526.3 File:"20140515_QE6_UPLC5_SCL_SA_Hela_PAR_PD_Rep1.raw", NativeID:"controllerType=0 controllerNumber=1 scan=5526"	25.0667	778.65	4.35168e+06	3	2332.93	62	5.358e+06	K.KSYLSGGAGAAGGGGADPGNK(ADP ribosylation of C-term).K	KSYLSGGAGAAGGGGADPGNK	sp|P25490|TYY1_HUMAN Transcriptional repressor protein YY1 OS=Homo sapiens GN=YY1 PE=1 SV=2	183	203	1	2331.92	1.01233	434.12	23	40	0.575	1.55783e+06	0.290748	23.2907	TRUE	FALSE	121	0	0
\20140515_QE6_UPLC5_SCL_SA_Hela_PAR_PD_Rep2.mzML	6294	controllerType=0 controllerNumber=1 scan=8423	20140515_QE6_UPLC5_SCL_SA_Hela_PAR_PD_Rep2.8423.8423.2 File:"20140515_QE6_UPLC5_SCL_SA_Hela_PAR_PD_Rep2.raw", NativeID:"controllerType=0 controllerNumber=1 scan=8423"	38.455	1389.09	2053941	2	2776.17	70	5.58979e+06	R.KFSGFSAKPNNSGEAPSSPTPK(ADP ribosylation of C-term).R	KFSGFSAKPNNSGEAPSSPTPK	sp|P49916|DNLI3_HUMAN DNA ligase 3 OS=Homo sapiens GN=LIG3 PE=1 SV=2	225	246	2	2775.16	1.00759	363.074	23	42	0.547619	1.49456e+06	0.267373	23.2674	TRUE	FALSE	124	0	0
\20140515_QE6_UPLC5_SCL_SA_Hela_PAR_PD_Rep3.mzML	8642	controllerType=0 controllerNumber=1 scan=11263	20140515_QE6_UPLC5_SCL_SA_Hela_PAR_PD_Rep3.11263.11263.3 File:"20140515_QE6_UPLC5_SCL_SA_Hela_PAR_PD_Rep3.raw", NativeID:"controllerType=0 controllerNumber=1 scan=11263"	51.4007	911.33	4240779	3	2730.97	60	4.19747e+06	R.NMGGPYGGGNYGPGGSGGSGGYGGR(ADP ribosylation of C-term).S	NMGGPYGGGNYGPGGSGGSGGYGGR	sp|P22626-2|ROA2_HUMAN Isoform A2 of Heterogeneous nuclear ribonucleoproteins A2/B1 OS=Homo sapiens GN=HNRNPA2B1	314	338	0	2729.96	1.00899	369.6	23	48	0.479167	1.10575e+06	0.263432	23.2634	TRUE	FALSE	125	0	0
\20140515_QE6_UPLC5_SCL_SA_Hela_PAR_PD_Rep1.mzML	16795	controllerType=0 controllerNumber=1 scan=19916	20140515_QE6_UPLC5_SCL_SA_Hela_PAR_PD_Rep1.19916.19916.3 File:"20140515_QE6_UPLC5_SCL_SA_Hela_PAR_PD_Rep1.raw", NativeID:"controllerType=0 controllerNumber=1 scan=19916"	91.3007	1061.41	1.06644e+06	3	3181.22	77	3.45933e+06	R.GGHMDDGGYSMNFNMSSSRGPLPVK(ADP ribosylation of C-term).R	GGHMDDGGYSMNFNMSSSRGPLPVK	sp|P38159-2|RBMX_HUMAN Isoform 2 of RNA-binding motif protein, X chromosome OS=Homo sapiens GN=RBMX	113	137	1	3181.21	0.00558089	1.75433	23	48	0.479167	905809	0.261845	23.2618	TRUE	FALSE	126	0	0
\20140515_QE6_UPLC5_SCL_SA_Hela_PAR_PD_Rep2.mzML	15449	controllerType=0 controllerNumber=1 scan=18341	20140515_QE6_UPLC5_SCL_SA_Hela_PAR_PD_Rep2.18341.18341.3 File:"20140515_QE6_UPLC5_SCL_SA_Hela_PAR_PD_Rep2.raw", NativeID:"controllerType=0 controllerNumber=1 scan=18341"	84.1172	782.99	2.07825e+06	3	2345.95	62	2.71101e+06	K.FAASGGFLHHMAGLSSSK(ADP ribosylation of C-term).L	FAASGGFLHHMAGLSSSK	sp|Q9BY77|PDIP3_HUMAN Polymerase delta-interacting protein 3 OS=Homo sapiens GN=POLDIP3 PE=1 SV=2	201	218	0	2344.93	1.01443	432.606	23	34	0.676471	611221	0.225458	23.2255	TRUE	FALSE	128	0	0
\20140515_QE6_UPLC5_SCL_SA_Hela_PAR_PD_Rep2.mzML	13718	controllerType=0 controllerNumber=1 scan=16466	20140515_QE6_UPLC5_SCL_SA_Hela_PAR_PD_Rep2.16466.16466.4 File:"20140515_QE6_UPLC5_SCL_SA_Hela_PAR_PD_Rep2.raw", NativeID:"controllerType=0 controllerNumber=1 scan=16466"	75.484	778.83	2.98863e+06	4	3111.29	65	3.9306e+06	K.GPPDFSSDEEREPTPVLGSGAAAAGR(ADP ribosylation of C-term).S	GPPDFSSDEEREPTPVLGSGAAAAGR	sp|P42167-2|LAP2B_HUMAN Isoform Gamma of Lamina-associated polypeptide 2, isoforms beta/gamma OS=Homo sapiens GN=TMPO	61	86	1	3110.27	1.02532	329.657	23	50	0.46	852421	0.216868	23.2169	TRUE	FALSE	129	0	0
\20140515_QE6_UPLC5_SCL_SA_Hela_PAR_PD_Rep3.mzML	297	controllerType=0 controllerNumber=1 scan=2222	20140515_QE6_UPLC5_SCL_SA_Hela_PAR_PD_Rep3.2222.2222.2 File:"20140515_QE6_UPLC5_SCL_SA_Hela_PAR_PD_Rep3.raw", NativeID:"controllerType=0 controllerNumber=1 scan=2222"	9.80955	1001.39	4638409	2	2000.76	67	7.4608e+06	K.SAAQAAAQTNSNAAGK(ADP ribosylation of C-term).Q	SAAQAAAQTNSNAAGK	sp|Q8NC51-2|PAIRB_HUMAN Isoform 2 of Plasminogen activator inhibitor 1 RNA-binding protein OS=Homo sapiens GN=SERBP1	53	68	0	2000.76	0.00024071	0.120309	23	30	0.766667	1.38979e+06	0.186279	23.1863	TRUE	FALSE	131	0	0
\20140515_QE6_UPLC5_SCL_SA_Hela_PAR_PD_Rep1.mzML	13619	controllerType=0 controllerNumber=1 scan=16472	20140515_QE6_UPLC5_SCL_SA_Hela_PAR_PD_Rep1.16472.16472.3 File:"20140515_QE6_UPLC5_SCL_SA_Hela_PAR_PD_Rep1.raw", NativeID:"controllerType=0 controllerNumber=1 scan=16472"	75.4465	795.97	2293051	3	2384.89	61	1.87503e+06	K.KEENDDDFTFGQSALK(ADP ribosylation of C-term).K	KEENDDDFTFGQSALK	sp|Q8N5C6|SRBD1_HUMAN S1 RNA-binding domain-containing protein 1 OS=Homo sapiens GN=SRBD1 PE=1 SV=2	167	182	1	2383.89	0.999883	419.434	23	30	0.766667	343304	0.183093	23.1831	TRUE	FALSE	132	0	0
\20140515_QE6_UPLC5_SCL_SA_Hela_PAR_PD_Rep1.mzML	19052	controllerType=0 controllerNumber=1 scan=22373	20140515_QE6_UPLC5_SCL_SA_Hela_PAR_PD_Rep1.22373.22373.3 File:"20140515_QE6_UPLC5_SCL_SA_Hela_PAR_PD_Rep1.raw", NativeID:"controllerType=0 controllerNumber=1 scan=22373"	102.612	1068.09	1.5441e+06	3	3201.25	66	2.60892e+06	K.DC(carbamidomethylation of C)SMAALTSHLQNQSNNSNWNLR(ADP ribosylation of C-term).T	DCSMAALTSHLQNQSNNSNWNLR	sp|O95243|MBD4_HUMAN Methyl-CpG-binding domain protein 4 OS=Homo sapiens GN=MBD4 PE=1 SV=1	157	179	0	3201.24	0.00509002	1.59001	23	44	0.522727	437199	0.167578	23.1676	TRUE	FALSE	133	0	0
\20140515_QE6_UPLC5_SCL_SA_Hela_PAR_PD_Rep2.mzML	17758	controllerType=0 controllerNumber=1 scan=20846	20140515_QE6_UPLC5_SCL_SA_Hela_PAR_PD_Rep2.20846.20846.3 File:"20140515_QE6_UPLC5_SCL_SA_Hela_PAR_PD_Rep2.raw", NativeID:"controllerType=0 controllerNumber=1 scan=20846"	95.6519	896.38	530995	3	2686.12	61	1.0221e+06	M.(acetylation of protein N-terminus)AALGHLAGEAAAAPGPGTPC(carbamidomethylation of C)ASR(ADP ribosylation of C-term).G	AALGHLAGEAAAAPGPGTPCASR	sp|Q9H7E9|CH033_HUMAN UPF0488 protein C8orf33 OS=Homo sapiens GN=C8orf33 PE=1 SV=1	2	24	0	2685.1	1.01379	377.559	22	44	0.5	357491	0.349761	22.3498	TRUE	FALSE	198	0	0
\20140515_QE6_UPLC5_SCL_SA_Hela_PAR_PD_Rep2.mzML	23233	controllerType=0 controllerNumber=1 scan=26790	20140515_QE6_UPLC5_SCL_SA_Hela_PAR_PD_Rep2.26790.26790.4 File:"20140515_QE6_UPLC5_SCL_SA_Hela_PAR_PD_Rep2.raw", NativeID:"controllerType=0 controllerNumber=1 scan=26790"	123.044	899.94	3890498	4	3595.73	66	3.35288e+06	K.LSVLHIHGVYTNPSGIVLHPAGYQNVLR(ADP ribosylation of C-term).N	LSVLHIHGVYTNPSGIVLHPAGYQNVLR	sp|Q9BPY3|F118B_HUMAN Protein FAM118B OS=Homo sapiens GN=FAM118B PE=1 SV=1	200	227	0	3594.72	1.01349	281.937	22	54	0.407407	1.17141e+06	0.349373	22.3494	TRUE	FALSE	199	0	0
\20140515_QE6_UPLC5_SCL_SA_Hela_PAR_PD_Rep1.mzML	5017	controllerType=0 controllerNumber=1 scan=7151	20140515_QE6_UPLC5_SCL_SA_Hela_PAR_PD_Rep1.7151.7151.3 File:"20140515_QE6_UPLC5_SCL_SA_Hela_PAR_PD_Rep1.raw", NativeID:"controllerType=0 controllerNumber=1 scan=7151"	32.5399	817.96	2.80048e+06	3	2450.86	53	2.81522e+06	R.SSGSPYGGGYGSGGGSGGYGSR(ADP ribosylation of C-term).R	SSGSPYGGGYGSGGGSGGYGSR	sp|P51991|ROA3_HUMAN Heterogeneous nuclear ribonucleoprotein A3 OS=Homo sapiens GN=HNRNPA3 PE=1 SV=2	355	376	0	2450.84	0.0143739	5.86488	22	42	0.52381	832633	0.295762	22.2958	TRUE	FALSE	206	0	0
\20140515_QE6_UPLC5_SCL_SA_Hela_PAR_PD_Rep2.mzML	11492	controllerType=0 controllerNumber=1 scan=14054	20140515_QE6_UPLC5_SCL_SA_Hela_PAR_PD_Rep2.14054.14054.3 File:"20140515_QE6_UPLC5_SCL_SA_Hela_PAR_PD_Rep2.raw", NativeID:"controllerType=0 controllerNumber=1 scan=14054"	64.3774	895.06	1.02552e+06	3	2682.16	59	2.3885e+06	K.RSGASGASAAPAASAAAALAPSATR(ADP ribosylation of C-term).T	RSGASGASAAPAASAAAALAPSATR	sp|Q7Z7K6|CENPV_HUMAN Centromere protein V OS=Homo sapiens GN=CENPV PE=1 SV=1	17	41	1	2681.16	0.998579	372.443	22	48	0.458333	688528	0.288268	22.2883	TRUE	FALSE	207	0	0
\20140515_QE6_UPLC5_SCL_SA_Hela_PAR_PD_Rep3.mzML	3241	controllerType=0 controllerNumber=1 scan=5412	20140515_QE6_UPLC5_SCL_SA_Hela_PAR_PD_Rep3.5412.5412.3 File:"20140515_QE6_UPLC5_SCL_SA_Hela_PAR_PD_Rep3.raw", NativeID:"controllerType=0 controllerNumber=1 scan=5412"	24.4812	778.31	2.1383e+06	3	2331.91	74	1.87066e+06	K.SYLSGGAGAAGGGGADPGNKK(ADP ribosylation of C-term).W	SYLSGGAGAAGGGGADPGNKK	sp|P25490|TYY1_HUMAN Transcriptional repressor protein YY1 OS=Homo sapiens GN=YY1 PE=1 SV=2	184	204	1	2331.92	-0.00766879	-3.28862	22	40	0.55	510623	0.272964	22.273	TRUE	FALSE	208	0	0
\20140515_QE6_UPLC5_SCL_SA_Hela_PAR_PD_Rep2.mzML	16181	controllerType=0 controllerNumber=1 scan=19134	20140515_QE6_UPLC5_SCL_SA_Hela_PAR_PD_Rep2.19134.19134.3 File:"20140515_QE6_UPLC5_SCL_SA_Hela_PAR_PD_Rep2.raw", NativeID:"controllerType=0 controllerNumber=1 scan=19134"	87.7674	1106.76	857941	3	3317.26	65	2.48826e+06	R.AAGSYGGMASPMGVYSGHPEQYSAGMGR(ADP ribosylation of C-term).S	AAGSYGGMASPMGVYSGHPEQYSAGMGR	sp|Q99958|FOXC2_HUMAN Forkhead box protein C2 OS=Homo sapiens GN=FOXC2 PE=1 SV=1	27	54	0	3316.25	1.01312	305.501	22	54	0.407407	676973	0.272067	22.2721	TRUE	FALSE	209	0	0
\20140515_QE6_UPLC5_SCL_SA_Hela_PAR_PD_Rep2.mzML	15577	controllerType=0 controllerNumber=1 scan=18480	20140515_QE6_UPLC5_SCL_SA_Hela_PAR_PD_Rep2.18480.18480.4 File:"20140515_QE6_UPLC5_SCL_SA_Hela_PAR_PD_Rep2.raw", NativeID:"controllerType=0 controllerNumber=1 scan=18480"	84.7582	1047.94	1844516	4	4187.73	65	3.08872e+06	R.SGNSDSIERDAAQEAEAGTGLEPGSNSGQC(carbamidomethylation of C)SVPLKK(ADP ribosylation of C-term).G	SGNSDSIERDAAQEAEAGTGLEPGSNSGQCSVPLKK	sp|Q7Z2E3-7|APTX_HUMAN Isoform 7 of Aprataxin OS=Homo sapiens GN=APTX	118	153	2	4186.74	0.988519	236.107	22	70	0.314286	742950	0.240536	22.2405	TRUE	FALSE	211	0	0
\20140515_QE6_UPLC5_SCL_SA_Hela_PAR_PD_Rep3.mzML	3933	controllerType=0 controllerNumber=1 scan=6161	20140515_QE6_UPLC5_SCL_SA_Hela_PAR_PD_Rep3.6161.6161.3 File:"20140515_QE6_UPLC5_SCL_SA_Hela_PAR_PD_Rep3.raw", NativeID:"controllerType=0 controllerNumber=1 scan=6161"	27.9237	772.64	1540232	3	2314.9	63	1.59126e+06	K.KAAAAAWEEPSSGNGTAR(ADP ribosylation of C-term).A	KAAAAAWEEPSSGNGTAR	sp|Q9P258|RCC2_HUMAN Protein RCC2 OS=Homo sapiens GN=RCC2 PE=1 SV=2	5	22	1	2313.91	0.992896	429.1	22	34	0.647059	372853	0.234313	22.2343	TRUE	FALSE	212	0	0
\20140515_QE6_UPLC5_SCL_SA_Hela_PAR_PD_Rep3.mzML	10635	controllerType=0 controllerNumber=1 scan=13423	20140515_QE6_UPLC5_SCL_SA_Hela_PAR_PD_Rep3.13423.13423.3 File:"20140515_QE6_UPLC5_SCL_SA_Hela_PAR_PD_Rep3.raw", NativeID:"controllerType=0 controllerNumber=1 scan=13423"	61.3385	1004.42	3.08987e+06	3	3010.25	71	4.63977e+06	K.KINEELESQYQQSMDSKLSGR(ADP ribosylation of C-term).Y	KINEELESQYQQSMDSKLSGR	sp|O00193|SMAP_HUMAN Small acidic protein OS=Homo sapiens GN=SMAP PE=1 SV=1	75	95	2	3010.24	0.00470407	1.56269	22	40	0.55	1.02111e+06	0.220078	22.2201	TRUE	FALSE	213	0	0
\20140515_QE6_UPLC5_SCL_SA_Hela_PAR_PD_Rep2.mzML	12427	controllerType=0 controllerNumber=1 scan=15067	20140515_QE6_UPLC5_SCL_SA_Hela_PAR_PD_Rep2.15067.15067.3 File:"20140515_QE6_UPLC5_SCL_SA_Hela_PAR_PD_Rep2.raw", NativeID:"controllerType=0 controllerNumber=1 scan=15067"	69.0414	808.992	1.13279e+06	3	2423.96	60	1.35021e+06	K.SGKLDFC(carbamidomethylation of C)SALSSQGSSPR(ADP ribosylation of C-term).M	SGKLDFCSALSSQGSSPR	sp|Q14938|NFIX_HUMAN Nuclear factor 1 X-type OS=Homo sapiens GN=NFIX PE=1 SV=2	326	343	1	2423.95	0.00960366	3.96199	22	34	0.647059	274580	0.203361	22.2034	TRUE	FALSE	214	0	0
\20140515_QE6_UPLC5_SCL_SA_Hela_PAR_PD_Rep1.mzML	2754	controllerType=0 controllerNumber=1 scan=4699	20140515_QE6_UPLC5_SCL_SA_Hela_PAR_PD_Rep1.4699.4699.3 File:"20140515_QE6_UPLC5_SCL_SA_Hela_PAR_PD_Rep1.raw", NativeID:"controllerType=0 controllerNumber=1 scan=4699"	21.2661	898.36	2.16432e+06	3	2692.06	66	1.3839e+07	K.SSSIIGSSSASHTSQATSGANSK(ADP ribosylation of C-term).L	SSSIIGSSSASHTSQATSGANSK	sp|P54132|BLM_HUMAN Bloom syndrome protein OS=Homo sapiens GN=BLM PE=1 SV=1	1373	1395	0	2692.07	-0.00691189	-2.56751	22	44	0.5	2.51507e+06	0.181738	22.1817	TRUE	FALSE	215	0	0
\20140515_QE6_UPLC5_SCL_SA_Hela_PAR_PD_Rep1.mzML	18279	controllerType=0 controllerNumber=1 scan=21525	20140515_QE6_UPLC5_SCL_SA_Hela_PAR_PD_Rep1.21525.21525.3 File:"20140515_QE6_UPLC5_SCL_SA_Hela_PAR_PD_Rep1.raw", NativeID:"controllerType=0 controllerNumber=1 scan=21525"	98.7148	985.085	2362085	3	2952.23	67	1.38412e+06	K.SFGPNSLLMHQVSHQVENPYK(ADP ribosylation of C-term).C	SFGPNSLLMHQVSHQVENPYK	sp|Q8IWY8|ZSC29_HUMAN Zinc finger and SCAN domain-containing protein 29 OS=Homo sapiens GN=ZSCAN29 PE=1 SV=2	659	679	0	2952.23	0.00162888	0.551744	22	40	0.55	230688	0.166668	22.1667	TRUE	FALSE	216	0	0
\20140515_QE6_UPLC5_SCL_SA_Hela_PAR_PD_Rep2.mzML	25156	controllerType=0 controllerNumber=1 scan=28879	20140515_QE6_UPLC5_SCL_SA_Hela_PAR_PD_Rep2.28879.28879.4 File:"20140515_QE6_UPLC5_SCL_SA_Hela_PAR_PD_Rep2.raw", NativeID:"controllerType=0 controllerNumber=1 scan=28879"	132.663	1015.23	991898	4	4056.89	68	1.03961e+06	R.KTLSGFSSTSVLPHTGYIYHSDIVQSLPPDLR(ADP ribosylation of C-term).R	KTLSGFSSTSVLPHTGYIYHSDIVQSLPPDLR	sp|Q8WWY3|PRP31_HUMAN U4/U6 small nuclear ribonucleoprotein Prp31 OS=Homo sapiens GN=PRPF31 PE=1 SV=2	257	288	1	4055.87	1.02016	251.527	21	62	0.33871	375712	0.361398	21.3614	TRUE	FALSE	306	0	0
\20140515_QE6_UPLC5_SCL_SA_Hela_PAR_PD_Rep2.mzML	6658	controllerType=0 controllerNumber=1 scan=8817	20140515_QE6_UPLC5_SCL_SA_Hela_PAR_PD_Rep2.8817.8817.3 File:"20140515_QE6_UPLC5_SCL_SA_Hela_PAR_PD_Rep2.raw", NativeID:"controllerType=0 controllerNumber=1 scan=8817"	40.2698	893.038	1.74284e+06	3	2676.09	63	1.56798e+06	K.KASGSGGGSAALGPSGFGPSGGSGTK(ADP ribosylation of C-term).L	KASGSGGGSAALGPSGFGPSGGSGTK	sp|P25440|BRD2_HUMAN Bromodomain-containing protein 2 OS=Homo sapiens GN=BRD2 PE=1 SV=2	589	614	1	2676.09	0.00531719	1.98693	21	50	0.42	524537	0.33453	21.3345	TRUE	FALSE	319	0	0
\20140515_QE6_UPLC5_SCL_SA_Hela_PAR_PD_Rep1.mzML	11963	controllerType=0 controllerNumber=1 scan=14677	20140515_QE6_UPLC5_SCL_SA_Hela_PAR_PD_Rep1.14677.14677.3 File:"20140515_QE6_UPLC5_SCL_SA_Hela_PAR_PD_Rep1.raw", NativeID:"controllerType=0 controllerNumber=1 scan=14677"	67.1838	717	2991109	3	2147.98	63	2.61043e+06	K.PAGVLGAVNKPLSATGR(ADP ribosylation of C-term).K	PAGVLGAVNKPLSATGR	sp|Q29RF7|PDS5A_HUMAN Sister chromatid cohesion protein PDS5 homolog A OS=Homo sapiens GN=PDS5A PE=1 SV=1	1137	1153	1	2147.98	0.00158159	0.736314	21	32	0.65625	869394	0.333046	21.333	TRUE	FALSE	321	0	0
\20140515_QE6_UPLC5_SCL_SA_Hela_PAR_PD_Rep2.mzML	14533	controllerType=0 controllerNumber=1 scan=17349	20140515_QE6_UPLC5_SCL_SA_Hela_PAR_PD_Rep2.17349.17349.3 File:"20140515_QE6_UPLC5_SCL_SA_Hela_PAR_PD_Rep2.raw", NativeID:"controllerType=0 controllerNumber=1 scan=17349"	79.5504	885	7971686	3	2651.98	53	7.10673e+06	K.SKGESDDFHMDFDSAVAPR(ADP ribosylation of C-term).A	SKGESDDFHMDFDSAVAPR	sp|P11388|TOP2A_HUMAN DNA topoisomerase 2-alpha OS=Homo sapiens GN=TOP2A PE=1 SV=3	1491	1509	1	2650.97	1.01089	381.328	21	36	0.583333	2.35334e+06	0.331143	21.3311	TRUE	FALSE	322	0	0
\20140515_QE6_UPLC5_SCL_SA_Hela_PAR_PD_Rep1.mzML	10313	controllerType=0 controllerNumber=1 scan=12889	20140515_QE6_UPLC5_SCL_SA_Hela_PAR_PD_Rep1.12889.12889.3 File:"20140515_QE6_UPLC5_SCL_SA_Hela_PAR_PD_Rep1.raw", NativeID:"controllerType=0 controllerNumber=1 scan=12889"	58.9489	823.032	1.35282e+06	3	2466.07	56	1.77236e+06	K.RSGASAAPAASAAAALAPSATR(ADP ribosylation of C-term).T	RSGASAAPAASAAAALAPSATR	sp|Q7Z7K6-3|CENPV_HUMAN Isoform 3 of Centromere protein V OS=Homo sapiens GN=CENPV	17	38	1	2466.07	0.00381279	1.5461	21	42	0.5	551820	0.311347	21.3113	TRUE	FALSE	328	0	0
\20140515_QE6_UPLC5_SCL_SA_Hela_PAR_PD_Rep3.mzML	14294	controllerType=0 controllerNumber=1 scan=17388	20140515_QE6_UPLC5_SCL_SA_Hela_PAR_PD_Rep3.17388.17388.2 File:"20140515_QE6_UPLC5_SCL_SA_Hela_PAR_PD_Rep3.raw", NativeID:"controllerType=0 controllerNumber=1 scan=17388"	79.5861	1035.47	1.69288e+06	2	2068.93	60	4.19283e+06	K.KLASSILPNGAESLK(ADP ribosylation of C-term).D	KLASSILPNGAESLK	sp|Q9UNS1|TIM_HUMAN Protein timeless homolog OS=Homo sapiens GN=TIMELESS PE=1 SV=2	950	964	1	2067.93	0.997539	482.386	21	28	0.75	1.25438e+06	0.299172	21.2992	TRUE	FALSE	331	0	0
\20140515_QE6_UPLC5_SCL_SA_Hela_PAR_PD_Rep2.mzML	6851	controllerType=0 controllerNumber=1 scan=9026	20140515_QE6_UPLC5_SCL_SA_Hela_PAR_PD_Rep2.9026.9026.3 File:"20140515_QE6_UPLC5_SCL_SA_Hela_PAR_PD_Rep2.raw", NativeID:"controllerType=0 controllerNumber=1 scan=9026"	41.2313	917.03	1.23458e+06	3	2748.07	69	3.2135e+06	K.SGGSGHAVAEPASPEQELDQNK(ADP ribosylation of C-term).G	SGGSGHAVAEPASPEQELDQNK	sp|P46013|KI67_HUMAN Antigen KI-67 OS=Homo sapiens GN=MKI67 PE=1 SV=2	296	317	0	2748.07	-0.00199715	-0.726748	21	42	0.5	823077	0.256131	21.2561	TRUE	FALSE	337	0	0
\20140515_QE6_UPLC5_SCL_SA_Hela_PAR_PD_Rep2.mzML	10983	controllerType=0 controllerNumber=1 scan=13503	20140515_QE6_UPLC5_SCL_SA_Hela_PAR_PD_Rep2.13503.13503.3 File:"20140515_QE6_UPLC5_SCL_SA_Hela_PAR_PD_Rep2.raw", NativeID:"controllerType=0 controllerNumber=1 scan=13503"	61.8396	771.33	7076865	3	2310.97	57	8.82084e+06	K.SNIHSSVMASPGGLSAVR(ADP ribosylation of C-term).T	SNIHSSVMASPGGLSAVR	sp|Q9NQW6|ANLN_HUMAN Actin-binding protein anillin OS=Homo sapiens GN=ANLN PE=1 SV=2	918	935	0	2309.95	1.01805	440.726	21	34	0.617647	2.21364e+06	0.250955	21.251	TRUE	FALSE	338	0	0
\20140515_QE6_UPLC5_SCL_SA_Hela_PAR_PD_Rep1.mzML	19849	controllerType=0 controllerNumber=1 scan=23237	20140515_QE6_UPLC5_SCL_SA_Hela_PAR_PD_Rep1.23237.23237.3 File:"20140515_QE6_UPLC5_SCL_SA_Hela_PAR_PD_Rep1.raw", NativeID:"controllerType=0 controllerNumber=1 scan=23237"	106.592	779.006	3.13598e+06	3	2334	69	3.63206e+06	K.GVHC(carbamidomethylation of C)VMSLGVPGPATLAK(ADP ribosylation of C-term).A	GVHCVMSLGVPGPATLAK	sp|Q96CP2|FWCH2_HUMAN FLYWCH family member 2 OS=Homo sapiens GN=FLYWCH2 PE=1 SV=1	61	78	0	2333.99	0.00310439	1.33008	21	34	0.617647	898866	0.247481	21.2475	TRUE	FALSE	339	0	0
\20140515_QE6_UPLC5_SCL_SA_Hela_PAR_PD_Rep1.mzML	4455	controllerType=0 controllerNumber=1 scan=6542	20140515_QE6_UPLC5_SCL_SA_Hela_PAR_PD_Rep1.6542.6542.2 File:"20140515_QE6_UPLC5_SCL_SA_Hela_PAR_PD_Rep1.raw", NativeID:"controllerType=0 controllerNumber=1 scan=6542"	29.7385	1102.92	1.93289e+06	2	2203.83	63	4.33587e+06	K.SYLSGGAGAAGGGGADPGNK(ADP ribosylation of C-term).K	SYLSGGAGAAGGGGADPGNK	sp|P25490|TYY1_HUMAN Transcriptional repressor protein YY1 OS=Homo sapiens GN=YY1 PE=1 SV=2	184	203	0	2203.82	0.00457059	2.07394	21	38	0.552632	1.04766e+06	0.241626	21.2416	TRUE	FALSE	340	0	0
\20140515_QE6_UPLC5_SCL_SA_Hela_PAR_PD_Rep1.mzML	19874	controllerType=0 controllerNumber=1 scan=23264	20140515_QE6_UPLC5_SCL_SA_Hela_PAR_PD_Rep1.23264.23264.3 File:"20140515_QE6_UPLC5_SCL_SA_Hela_PAR_PD_Rep1.raw", NativeID:"controllerType=0 controllerNumber=1 scan=23264"	106.717	885.09	2.28045e+06	3	2652.25	68	1.67472e+06	K.KTPLSTGGTLAFVSPSLAVHK(ADP ribosylation of C-term).S	KTPLSTGGTLAFVSPSLAVHK	sp|Q86YP4|P66A_HUMAN Transcriptional repressor p66-alpha OS=Homo sapiens GN=GATAD2A PE=1 SV=1	585	605	1	2651.24	1.00843	380.362	21	40	0.525	395714	0.236287	21.2363	TRUE	FALSE	341	0	0
\20140515_QE6_UPLC5_SCL_SA_Hela_PAR_PD_Rep2.mzML	2724	controllerType=0 controllerNumber=1 scan=4555	20140515_QE6_UPLC5_SCL_SA_Hela_PAR_PD_Rep2.4555.4555.3 File:"20140515_QE6_UPLC5_SCL_SA_Hela_PAR_PD_Rep2.raw", NativeID:"controllerType=0 controllerNumber=1 scan=4555"	20.6514	781.3	2.78058e+06	3	2340.88	61	2.59011e+06	K.SNASTLESHETEEPAAK(ADP ribosylation of C-term).K	SNASTLESHETEEPAAK	sp|Q9UJA5|TRM6_HUMAN tRNA (adenine(58)-N(1))-methyltransferase non-catalytic subunit TRM6 OS=Homo sapiens GN=TRMT6 PE=1 SV=1	472	488	0	2340.88	-0.000280184	-0.119692	21	32	0.65625	601227	0.232124	21.2321	TRUE	FALSE	342	0	0
\20140515_QE6_UPLC5_SCL_SA_Hela_PAR_PD_Rep1.mzML	11875	controllerType=0 controllerNumber=1 scan=14581	20140515_QE6_UPLC5_SCL_SA_Hela_PAR_PD_Rep1.14581.14581.3 File:"20140515_QE6_UPLC5_SCL_SA_Hela_PAR_PD_Rep1.raw", NativeID:"controllerType=0 controllerNumber=1 scan=14581"	66.7427	804.316	1.56646e+06	3	2409.92	57	1.83727e+06	K.SLDFKEQVAEETSGDSK(ADP ribosylation of C-term).A	SLDFKEQVAEETSGDSK	sp|P35251|RFC1_HUMAN Replication factor C subunit 1 OS=Homo sapiens GN=RFC1 PE=1 SV=4	552	568	1	2409.93	-0.000172734	-0.071676	21	32	0.65625	396066	0.215573	21.2156	TRUE	FALSE	346	0	0
\20140515_QE6_UPLC5_SCL_SA_Hela_PAR_PD_Rep2.mzML	19814	controllerType=0 controllerNumber=1 scan=23081	20140515_QE6_UPLC5_SCL_SA_Hela_PAR_PD_Rep2.23081.23081.3 File:"20140515_QE6_UPLC5_SCL_SA_Hela_PAR_PD_Rep2.raw", NativeID:"controllerType=0 controllerNumber=1 scan=23081"	105.954	1090.46	884378	3	3268.36	59	1.96713e+06	K.SLSRPTTETQFSNMGMEDVPLATSK(ADP ribosylation of C-term).K	SLSRPTTETQFSNMGMEDVPLATSK	sp|Q86XZ4|SPAS2_HUMAN Spermatogenesis-associated serine-rich protein 2 OS=Homo sapiens GN=SPATS2 PE=1 SV=1	208	232	1	3267.35	1.00794	308.488	21	48	0.4375	412515	0.209703	21.2097	TRUE	FALSE	347	0	0
\20140515_QE6_UPLC5_SCL_SA_Hela_PAR_PD_Rep2.mzML	8092	controllerType=0 controllerNumber=1 scan=10371	20140515_QE6_UPLC5_SCL_SA_Hela_PAR_PD_Rep2.10371.10371.3 File:"20140515_QE6_UPLC5_SCL_SA_Hela_PAR_PD_Rep2.raw", NativeID:"controllerType=0 controllerNumber=1 scan=10371"	47.4236	806.678	2.99637e+06	3	2417.01	59	2.99338e+06	K.SKKVEEAEPEEFVVEK(ADP ribosylation of C-term).V	SKKVEEAEPEEFVVEK	sp|Q13185|CBX3_HUMAN Chromobox protein homolog 3 OS=Homo sapiens GN=CBX3 PE=1 SV=4	19	34	2	2417.01	0.00583575	2.41445	21	30	0.7	578068	0.193116	21.1931	TRUE	FALSE	348	0	0
\20140515_QE6_UPLC5_SCL_SA_Hela_PAR_PD_Rep2.mzML	1505	controllerType=0 controllerNumber=1 scan=3235	20140515_QE6_UPLC5_SCL_SA_Hela_PAR_PD_Rep2.3235.3235.3 File:"20140515_QE6_UPLC5_SCL_SA_Hela_PAR_PD_Rep2.raw", NativeID:"controllerType=0 controllerNumber=1 scan=3235"	14.5766	745.953	8416888	3	2234.84	61	1.2571e+07	K.SLGSSHSNSSSSSLTEK(ADP ribosylation of C-term).D	SLGSSHSNSSSSSLTEK	sp|Q5HYJ3|FA76B_HUMAN Protein FAM76B OS=Homo sapiens GN=FAM76B PE=1 SV=3	148	164	0	2234.84	0.000724358	0.324121	21	32	0.65625	2.3127e+06	0.183971	21.184	TRUE	FALSE	349	0	0
\20140515_QE6_UPLC5_SCL_SA_Hela_PAR_PD_Rep3.mzML	1342	controllerType=0 controllerNumber=1 scan=3354	20140515_QE6_UPLC5_SCL_SA_Hela_PAR_PD_Rep3.3354.3354.2 File:"20140515_QE6_UPLC5_SCL_SA_Hela_PAR_PD_Rep3.raw", NativeID:"controllerType=0 controllerNumber=1 scan=3354"	15.0166	1118.38	4.58876e+06	2	2234.75	66	5.84434e+06	R.NQGGYGGSSSSSSYGSGR(ADP ribosylation of C-term).R	NQGGYGGSSSSSSYGSGR	sp|P09651|ROA1_HUMAN Heterogeneous nuclear ribonucleoprotein A1 OS=Homo sapiens GN=HNRNPA1 PE=1 SV=5	353	370	0	2234.75	-0.00847204	-3.79104	21	34	0.617647	1.0567e+06	0.180807	21.1808	TRUE	FALSE	350	0	0
\20140515_QE6_UPLC5_SCL_SA_Hela_PAR_PD_Rep2.mzML	9810	controllerType=0 controllerNumber=1 scan=12232	20140515_QE6_UPLC5_SCL_SA_Hela_PAR_PD_Rep2.12232.12232.3 File:"20140515_QE6_UPLC5_SCL_SA_Hela_PAR_PD_Rep2.raw", NativeID:"controllerType=0 controllerNumber=1 scan=12232"	55.9886	876.69	2.03952e+06	3	2627.05	64	3.00228e+06	R.GGSGSHNWGTVKDELTESPK(ADP ribosylation of C-term).Y	GGSGSHNWGTVKDELTESPK	sp|Q8NC51-2|PAIRB_HUMAN Isoform 2 of Plasminogen activator inhibitor 1 RNA-binding protein OS=Homo sapiens GN=SERBP1	211	230	1	2626.04	1.01076	384.899	21	38	0.552632	529441	0.176346	21.1763	TRUE	FALSE	351	0	0
\20140515_QE6_UPLC5_SCL_SA_Hela_PAR_PD_Rep2.mzML	12750	controllerType=0 controllerNumber=1 scan=15417	20140515_QE6_UPLC5_SCL_SA_Hela_PAR_PD_Rep2.15417.15417.3 File:"20140515_QE6_UPLC5_SCL_SA_Hela_PAR_PD_Rep2.raw", NativeID:"controllerType=0 controllerNumber=1 scan=15417"	70.6532	942.38	1.17189e+06	3	2824.12	70	1.36467e+06	K.YFSGAHDGDVYPAWSQKVEK(ADP ribosylation of C-term).K	YFSGAHDGDVYPAWSQKVEK	sp|O95365|ZBT7A_HUMAN Zinc finger and BTB domain-containing protein 7A OS=Homo sapiens GN=ZBTB7A PE=1 SV=1	355	374	1	2824.12	-0.00257625	-0.912232	21	38	0.552632	234139	0.171572	21.1716	TRUE	FALSE	353	0	0
\20140515_QE6_UPLC5_SCL_SA_Hela_PAR_PD_Rep3.mzML	2640	controllerType=0 controllerNumber=1 scan=4760	20140515_QE6_UPLC5_SCL_SA_Hela_PAR_PD_Rep3.4760.4760.3 File:"20140515_QE6_UPLC5_SCL_SA_Hela_PAR_PD_Rep3.raw", NativeID:"controllerType=0 controllerNumber=1 scan=4760"	21.4843	634.627	2.21319e+06	3	1900.86	65	3.71747e+06	K.KPASGPGAVVRPPK(ADP ribosylation of C-term).A	KPASGPGAVVRPPK	sp|Q9GZR2|REXO4_HUMAN RNA exonuclease 4 OS=Homo sapiens GN=REXO4 PE=1 SV=2	48	61	2	1900.86	0.000408662	0.214988	21	26	0.807692	629645	0.169375	21.1694	TRUE	FALSE	356	0	0
\20140515_QE6_UPLC5_SCL_SA_Hela_PAR_PD_Rep1.mzML	10632	controllerType=0 controllerNumber=1 scan=13235	20140515_QE6_UPLC5_SCL_SA_Hela_PAR_PD_Rep1.13235.13235.3 File:"20140515_QE6_UPLC5_SCL_SA_Hela_PAR_PD_Rep1.raw", NativeID:"controllerType=0 controllerNumber=1 scan=13235"	60.547	1158.81	1.96504e+06	3	3473.41	64	3.31068e+06	K.GATSAEPGSSNHTNMGNLAVLSQGNTSSSR(ADP ribosylation of C-term).R	GATSAEPGSSNHTNMGNLAVLSQGNTSSSR	sp|Q9Y2X9|ZN281_HUMAN Zinc finger protein 281 OS=Homo sapiens GN=ZNF281 PE=1 SV=1	374	403	0	3472.4	1.00938	290.687	21	58	0.362069	512882	0.154917	21.1549	TRUE	FALSE	357	0	0
\20140515_QE6_UPLC5_SCL_SA_Hela_PAR_PD_Rep1.mzML	177	controllerType=0 controllerNumber=1 scan=1908	20140515_QE6_UPLC5_SCL_SA_Hela_PAR_PD_Rep1.1908.1908.3 File:"20140515_QE6_UPLC5_SCL_SA_Hela_PAR_PD_Rep1.raw", NativeID:"controllerType=0 controllerNumber=1 scan=1908"	8.42417	734.99	539222208	3	2201.95	67	3.76987e+08	K.SKGQVKEEGINKSEK(ADP ribosylation of C-term).R	SKGQVKEEGINKSEK	sp|P09874|PARP1_HUMAN Poly [ADP-ribose] polymerase 1 OS=Homo sapiens GN=PARP1 PE=1 SV=4	507	521	3	2200.94	1.00791	457.944	21	28	0.75	5.45007e+07	0.144569	21.1446	TRUE	FALSE	358	0	0
\20140515_QE6_UPLC5_SCL_SA_Hela_PAR_PD_Rep2.mzML	9036	controllerType=0 controllerNumber=1 scan=11393	20140515_QE6_UPLC5_SCL_SA_Hela_PAR_PD_Rep2.11393.11393.3 File:"20140515_QE6_UPLC5_SCL_SA_Hela_PAR_PD_Rep2.raw", NativeID:"controllerType=0 controllerNumber=1 scan=11393"	52.1279	908.34	702651	3	2722	65	1.00774e+06	M.PKHEFSVDMTCGGC(carbamidomethylation of C)AEAVSR(ADP ribosylation of C-term).V	PKHEFSVDMTCGGCAEAVSR	sp|O00244|ATOX1_HUMAN Copper transport protein ATOX1 OS=Homo sapiens GN=ATOX1 PE=1 SV=1	2	21	1	2721.01	0.992178	364.636	21	38	0.552632	123707	0.122756	21.1228	TRUE	FALSE	359	0	0
\20140515_QE6_UPLC5_SCL_SA_Hela_PAR_PD_Rep2.mzML	10785	controllerType=0 controllerNumber=1 scan=13288	20140515_QE6_UPLC5_SCL_SA_Hela_PAR_PD_Rep2.13288.13288.2 File:"20140515_QE6_UPLC5_SCL_SA_Hela_PAR_PD_Rep2.raw", NativeID:"controllerType=0 controllerNumber=1 scan=13288"	60.8481	1212.45	993503	2	2422.89	58	1.65715e+06	M.(acetylation of protein N-terminus)SGDHLHNDSQIEADFR(ADP ribosylation of C-term).L	SGDHLHNDSQIEADFR	sp|P11387|TOP1_HUMAN DNA topoisomerase 1 OS=Homo sapiens GN=TOP1 PE=1 SV=2	2	17	0	2422.89	0.000179366	0.0740298	20	30	0.666667	605124	0.36516	20.3652	TRUE	FALSE	489	0	0
\20140515_QE6_UPLC5_SCL_SA_Hela_PAR_PD_Rep1.mzML	15166	controllerType=0 controllerNumber=1 scan=18148	20140515_QE6_UPLC5_SCL_SA_Hela_PAR_PD_Rep1.18148.18148.2 File:"20140515_QE6_UPLC5_SCL_SA_Hela_PAR_PD_Rep1.raw", NativeID:"controllerType=0 controllerNumber=1 scan=18148"	83.1637	1070.99	3.20461e+06	2	2139.97	61	9.95737e+06	R.NKGSVLIPGLVEGSTK(ADP ribosylation of C-term).R	NKGSVLIPGLVEGSTK	sp|Q86WJ1|CHD1L_HUMAN Chromodomain-helicase-DNA-binding protein 1-like OS=Homo sapiens GN=CHD1L PE=1 SV=2	615	630	1	2138.97	1.00043	467.715	20	30	0.666667	3.57047e+06	0.358576	20.3586	TRUE	FALSE	497	0	0
\20140515_QE6_UPLC5_SCL_SA_Hela_PAR_PD_Rep2.mzML	20623	controllerType=0 controllerNumber=1 scan=23958	20140515_QE6_UPLC5_SCL_SA_Hela_PAR_PD_Rep2.23958.23958.3 File:"20140515_QE6_UPLC5_SCL_SA_Hela_PAR_PD_Rep2.raw", NativeID:"controllerType=0 controllerNumber=1 scan=23958"	109.997	916.778	13550286	3	2747.31	58	2.0927e+07	K.SLHSAGPPLLAVTAAPPAQPLAK(ADP ribosylation of C-term).K	SLHSAGPPLLAVTAAPPAQPLAK	sp|P25440|BRD2_HUMAN Bromodomain-containing protein 2 OS=Homo sapiens GN=BRD2 PE=1 SV=2	253	275	0	2747.31	0.00464751	1.69166	20	44	0.454545	7.44107e+06	0.355572	20.3556	TRUE	FALSE	501	0	0
\20140515_QE6_UPLC5_SCL_SA_Hela_PAR_PD_Rep2.mzML	16920	controllerType=0 controllerNumber=1 scan=19936	20140515_QE6_UPLC5_SCL_SA_Hela_PAR_PD_Rep2.19936.19936.3 File:"20140515_QE6_UPLC5_SCL_SA_Hela_PAR_PD_Rep2.raw", NativeID:"controllerType=0 controllerNumber=1 scan=19936"	91.4618	1078.52	1.61902e+06	3	3232.54	66	1.47692e+06	R.KPRPVSQLVAQQVTQQFVPPTQSK(ADP ribosylation of C-term).K	KPRPVSQLVAQQVTQQFVPPTQSK	sp|Q8IY57|YAF2_HUMAN YY1-associated factor 2 OS=Homo sapiens GN=YAF2 PE=1 SV=3	52	75	2	3231.55	0.990287	306.444	20	46	0.434783	496991	0.336505	20.3365	TRUE	FALSE	511	0	0
\20140515_QE6_UPLC5_SCL_SA_Hela_PAR_PD_Rep3.mzML	2217	controllerType=0 controllerNumber=1 scan=4302	20140515_QE6_UPLC5_SCL_SA_Hela_PAR_PD_Rep3.4302.4302.4 File:"20140515_QE6_UPLC5_SCL_SA_Hela_PAR_PD_Rep3.raw", NativeID:"controllerType=0 controllerNumber=1 scan=4302"	19.3761	581.005	2.95713e+06	4	2319.99	62	6.67811e+06	K.RDPALNSGVSQKPDPAK(ADP ribosylation of C-term).T	RDPALNSGVSQKPDPAK	sp|P11388|TOP2A_HUMAN DNA topoisomerase 2-alpha OS=Homo sapiens GN=TOP2A PE=1 SV=3	1443	1459	2	2319.99	0.00150451	0.648499	20	32	0.625	2.14629e+06	0.321392	20.3214	TRUE	FALSE	519	0	0
\20140515_QE6_UPLC5_SCL_SA_Hela_PAR_PD_Rep1.mzML	13829	controllerType=0 controllerNumber=1 scan=16699	20140515_QE6_UPLC5_SCL_SA_Hela_PAR_PD_Rep1.16699.16699.3 File:"20140515_QE6_UPLC5_SCL_SA_Hela_PAR_PD_Rep1.raw", NativeID:"controllerType=0 controllerNumber=1 scan=16699"	76.493	859.68	1.00471e+06	3	2576.02	58	1.97401e+06	R.GNFGGSFAGSFGGAGGHAPGVAR(ADP ribosylation of C-term).K	GNFGGSFAGSFGGAGGHAPGVAR	sp|P52272|HNRPM_HUMAN Heterogeneous nuclear ribonucleoprotein M OS=Homo sapiens GN=HNRNPM PE=1 SV=3	628	650	0	2575.01	1.01145	392.795	20	44	0.454545	627408	0.317834	20.3178	TRUE	FALSE	521	0	0
\20140515_QE6_UPLC5_SCL_SA_Hela_PAR_PD_Rep2.mzML	1933	controllerType=0 controllerNumber=1 scan=3698	20140515_QE6_UPLC5_SCL_SA_Hela_PAR_PD_Rep2.3698.3698.3 File:"20140515_QE6_UPLC5_SCL_SA_Hela_PAR_PD_Rep2.raw", NativeID:"controllerType=0 controllerNumber=1 scan=3698"	16.7097	823.66	1.86769e+06	3	2467.96	60	4.81978e+06	R.GSSAGGGGSGAAAATAATAGGQHR(ADP ribosylation of C-term).N	GSSAGGGGSGAAAATAATAGGQHR	sp|O00458|IFRD1_HUMAN Interferon-related developmental regulator 1 OS=Homo sapiens GN=IFRD1 PE=1 SV=4	13	36	0	2467.95	0.00784324	3.17804	20	46	0.434783	1.51945e+06	0.315253	20.3153	TRUE	FALSE	527	0	0
\20140515_QE6_UPLC5_SCL_SA_Hela_PAR_PD_Rep2.mzML	5335	controllerType=0 controllerNumber=1 scan=7384	20140515_QE6_UPLC5_SCL_SA_Hela_PAR_PD_Rep2.7384.7384.3 File:"20140515_QE6_UPLC5_SCL_SA_Hela_PAR_PD_Rep2.raw", NativeID:"controllerType=0 controllerNumber=1 scan=7384"	33.671	728.977	5.10098e+06	3	2183.91	64	4.30337e+06	R.TPTQTNGSNVPFKPR(ADP ribosylation of C-term).G	TPTQTNGSNVPFKPR	sp|P78347|GTF2I_HUMAN General transcription factor II-I OS=Homo sapiens GN=GTF2I PE=1 SV=2	703	717	1	2183.9	0.00427423	1.95715	20	28	0.714286	1.22571e+06	0.284824	20.2848	TRUE	FALSE	539	0	0
\20140515_QE6_UPLC5_SCL_SA_Hela_PAR_PD_Rep1.mzML	5204	controllerType=0 controllerNumber=1 scan=7354	20140515_QE6_UPLC5_SCL_SA_Hela_PAR_PD_Rep1.7354.7354.3 File:"20140515_QE6_UPLC5_SCL_SA_Hela_PAR_PD_Rep1.raw", NativeID:"controllerType=0 controllerNumber=1 scan=7354"	33.4745	849	2.11569e+06	3	2543.98	63	2.16081e+06	K.SFAANGIQAHPESSTGSDAR(ADP ribosylation of C-term).T	SFAANGIQAHPESSTGSDAR	sp|Q5QJE6|TDIF2_HUMAN Deoxynucleotidyltransferase terminal-interacting protein 2 OS=Homo sapiens GN=DNTTIP2 PE=1 SV=2	25	44	0	2542.98	1.00303	394.43	20	38	0.526316	606976	0.280902	20.2809	TRUE	FALSE	541	0	0
\20140515_QE6_UPLC5_SCL_SA_Hela_PAR_PD_Rep2.mzML	2404	controllerType=0 controllerNumber=1 scan=4209	20140515_QE6_UPLC5_SCL_SA_Hela_PAR_PD_Rep2.4209.4209.4 File:"20140515_QE6_UPLC5_SCL_SA_Hela_PAR_PD_Rep2.raw", NativeID:"controllerType=0 controllerNumber=1 scan=4209"	19.0598	699.264	16129331	4	2793.03	62	1.54242e+07	K.APKPDGPGGGPGGSHMGGNYGDDR(ADP ribosylation of C-term).R	APKPDGPGGGPGGSHMGGNYGDDR	sp|P35637|FUS_HUMAN RNA-binding protein FUS OS=Homo sapiens GN=FUS PE=1 SV=1	449	472	1	2793.03	0.00114526	0.410041	20	46	0.434783	3.85186e+06	0.249729	20.2497	TRUE	FALSE	549	0	0
\20140515_QE6_UPLC5_SCL_SA_Hela_PAR_PD_Rep3.mzML	4111	controllerType=0 controllerNumber=1 scan=6354	20140515_QE6_UPLC5_SCL_SA_Hela_PAR_PD_Rep3.6354.6354.4 File:"20140515_QE6_UPLC5_SCL_SA_Hela_PAR_PD_Rep3.raw", NativeID:"controllerType=0 controllerNumber=1 scan=6354"	28.8126	888.13	3.44346e+06	4	3548.49	72	3.37736e+06	R.GGPGAAPGGASPASSSSAASSPSSGRAPGAAPSAAAK(ADP ribosylation of C-term).S	GGPGAAPGGASPASSSSAASSPSSGRAPGAAPSAAAK	sp|Q9BXK1|KLF16_HUMAN Krueppel-like factor 16 OS=Homo sapiens GN=KLF16 PE=1 SV=1	89	125	1	3547.5	0.990677	279.26	20	72	0.277778	827613	0.245047	20.245	TRUE	FALSE	553	0	0
\20140515_QE6_UPLC5_SCL_SA_Hela_PAR_PD_Rep2.mzML	8427	controllerType=0 controllerNumber=1 scan=10734	20140515_QE6_UPLC5_SCL_SA_Hela_PAR_PD_Rep2.10734.10734.3 File:"20140515_QE6_UPLC5_SCL_SA_Hela_PAR_PD_Rep2.raw", NativeID:"controllerType=0 controllerNumber=1 scan=10734"	49.094	704.281	1.57638e+06	3	2109.82	55	1.95431e+06	K.KAEAGAGSATEFQFR(ADP ribosylation of C-term).G	KAEAGAGSATEFQFR	sp|Q9NQ39|RS10L_HUMAN Putative 40S ribosomal protein S10-like OS=Homo sapiens GN=RPS10P5 PE=5 SV=1	150	164	1	2109.82	0.00212794	1.00859	20	28	0.714286	457682	0.234191	20.2342	TRUE	FALSE	554	0	0
\20140515_QE6_UPLC5_SCL_SA_Hela_PAR_PD_Rep3.mzML	13841	controllerType=0 controllerNumber=1 scan=16897	20140515_QE6_UPLC5_SCL_SA_Hela_PAR_PD_Rep3.16897.16897.3 File:"20140515_QE6_UPLC5_SCL_SA_Hela_PAR_PD_Rep3.raw", NativeID:"controllerType=0 controllerNumber=1 scan=16897"	77.3298	983.76	6011726	3	2948.26	69	9.11104e+06	R.TASVFGTHQAFAPYNKPSLSGAR(ADP ribosylation of C-term).S	TASVFGTHQAFAPYNKPSLSGAR	sp|Q86UW9|DTX2_HUMAN Probable E3 ubiquitin-protein ligase DTX2 OS=Homo sapiens GN=DTX2 PE=1 SV=3	234	256	1	2947.27	0.989028	335.574	20	44	0.454545	2.0956e+06	0.230007	20.23	TRUE	FALSE	556	0	0
\20140515_QE6_UPLC5_SCL_SA_Hela_PAR_PD_Rep3.mzML	4113	controllerType=0 controllerNumber=1 scan=6356	20140515_QE6_UPLC5_SCL_SA_Hela_PAR_PD_Rep3.6356.6356.3 File:"20140515_QE6_UPLC5_SCL_SA_Hela_PAR_PD_Rep3.raw", NativeID:"controllerType=0 controllerNumber=1 scan=6356"	28.8214	890.37	3.28427e+06	3	2668.09	68	3.67539e+06	R.SQPNHTPAGPPGPSSNPVSNGK(ADP ribosylation of C-term).E	SQPNHTPAGPPGPSSNPVSNGK	sp|Q9BQ15|SOSB1_HUMAN SOSS complex subunit B1 OS=Homo sapiens GN=NABP2 PE=1 SV=1	182	203	0	2667.08	1.01298	379.808	20	42	0.47619	841756	0.229025	20.229	TRUE	FALSE	557	0	0
\20140515_QE6_UPLC5_SCL_SA_Hela_PAR_PD_Rep1.mzML	16575	controllerType=0 controllerNumber=1 scan=19678	20140515_QE6_UPLC5_SCL_SA_Hela_PAR_PD_Rep1.19678.19678.3 File:"20140515_QE6_UPLC5_SCL_SA_Hela_PAR_PD_Rep1.raw", NativeID:"controllerType=0 controllerNumber=1 scan=19678"	90.2053	746.66	2963202	3	2236.96	62	2.41029e+06	K.KFTGEQPSISGTFGLK(ADP ribosylation of C-term).G	KFTGEQPSISGTFGLK	sp|Q96KM6|Z512B_HUMAN Zinc finger protein 512B OS=Homo sapiens GN=ZNF512B PE=1 SV=1	429	444	1	2236.94	0.0138849	6.20706	20	30	0.666667	546860	0.226885	20.2269	TRUE	FALSE	558	0	0
\20140515_QE6_UPLC5_SCL_SA_Hela_PAR_PD_Rep2.mzML	3791	controllerType=0 controllerNumber=1 scan=5711	20140515_QE6_UPLC5_SCL_SA_Hela_PAR_PD_Rep2.5711.5711.3 File:"20140515_QE6_UPLC5_SCL_SA_Hela_PAR_PD_Rep2.raw", NativeID:"controllerType=0 controllerNumber=1 scan=5711"	25.9718	863.03	1.25619e+06	3	2586.07	62	773283	K.RPVSGVGDAPGTSNGATVSSTK(ADP ribosylation of C-term).R	RPVSGVGDAPGTSNGATVSSTK	sp|Q92610|ZN592_HUMAN Zinc finger protein 592 OS=Homo sapiens GN=ZNF592 PE=1 SV=2	1097	1118	1	2585.08	0.98856	382.41	20	42	0.47619	175085	0.226417	20.2264	TRUE	FALSE	559	0	0
\20140515_QE6_UPLC5_SCL_SA_Hela_PAR_PD_Rep2.mzML	8107	controllerType=0 controllerNumber=1 scan=10387	20140515_QE6_UPLC5_SCL_SA_Hela_PAR_PD_Rep2.10387.10387.3 File:"20140515_QE6_UPLC5_SCL_SA_Hela_PAR_PD_Rep2.raw", NativeID:"controllerType=0 controllerNumber=1 scan=10387"	47.4966	733	1.64519e+06	3	2195.98	71	1.9434e+06	K.SHLSLVGTASGLGSNKK(ADP ribosylation of C-term).K	SHLSLVGTASGLGSNKK	sp|Q14CW9|AT7L3_HUMAN Ataxin-7-like protein 3 OS=Homo sapiens GN=ATXN7L3 PE=1 SV=1	313	329	1	2195.96	0.0168376	7.66755	20	32	0.625	438282	0.225523	20.2255	TRUE	FALSE	560	0	0
\20140515_QE6_UPLC5_SCL_SA_Hela_PAR_PD_Rep1.mzML	7776	controllerType=0 controllerNumber=1 scan=10140	20140515_QE6_UPLC5_SCL_SA_Hela_PAR_PD_Rep1.10140.10140.3 File:"20140515_QE6_UPLC5_SCL_SA_Hela_PAR_PD_Rep1.raw", NativeID:"controllerType=0 controllerNumber=1 scan=10140"	46.2984	883.36	2317584	3	2647.06	64	4.32683e+06	K.FSGFSAKPNNSGEAPSSPTPK(ADP ribosylation of C-term).R	FSGFSAKPNNSGEAPSSPTPK	sp|P49916|DNLI3_HUMAN DNA ligase 3 OS=Homo sapiens GN=LIG3 PE=1 SV=2	226	246	1	2647.06	-0.00472688	-1.78571	20	40	0.5	930434	0.215038	20.215	TRUE	FALSE	562	0	0
\20140515_QE6_UPLC5_SCL_SA_Hela_PAR_PD_Rep1.mzML	13517	controllerType=0 controllerNumber=1 scan=16361	20140515_QE6_UPLC5_SCL_SA_Hela_PAR_PD_Rep1.16361.16361.3 File:"20140515_QE6_UPLC5_SCL_SA_Hela_PAR_PD_Rep1.raw", NativeID:"controllerType=0 controllerNumber=1 scan=16361"	74.9369	731.98	1.59588e+06	3	2192.92	64	1.71767e+06	R.SAGKYDVYLINPQGK(ADP ribosylation of C-term).A	SAGKYDVYLINPQGK	sp|P51608|MECP2_HUMAN Methyl-CpG-binding protein 2 OS=Homo sapiens GN=MECP2 PE=1 SV=1	116	130	1	2192.92	9.93958e-05	0.0453258	20	28	0.714286	365147	0.212583	20.2126	TRUE	FALSE	564	0	0
\20140515_QE6_UPLC5_SCL_SA_Hela_PAR_PD_Rep2.mzML	2695	controllerType=0 controllerNumber=1 scan=4524	20140515_QE6_UPLC5_SCL_SA_Hela_PAR_PD_Rep2.4524.4524.3 File:"20140515_QE6_UPLC5_SCL_SA_Hela_PAR_PD_Rep2.raw", NativeID:"controllerType=0 controllerNumber=1 scan=4524"	20.5073	615.915	2.96299e+06	3	1844.72	61	6.09724e+06	K.SSADKIGEVSSPK(ADP ribosylation of C-term).A	SSADKIGEVSSPK	sp|P35251|RFC1_HUMAN Replication factor C subunit 1 OS=Homo sapiens GN=RFC1 PE=1 SV=4	302	314	1	1844.72	0.00100307	0.543751	20	24	0.833333	1.28695e+06	0.211071	20.2111	TRUE	FALSE	565	0	0
\20140515_QE6_UPLC5_SCL_SA_Hela_PAR_PD_Rep2.mzML	1560	controllerType=0 controllerNumber=1 scan=3294	20140515_QE6_UPLC5_SCL_SA_Hela_PAR_PD_Rep2.3294.3294.3 File:"20140515_QE6_UPLC5_SCL_SA_Hela_PAR_PD_Rep2.raw", NativeID:"controllerType=0 controllerNumber=1 scan=3294"	14.849	656.95	2.28822e+06	3	1967.83	57	2.23766e+06	R.KPASGGLAASSSAPAR(ADP ribosylation of C-term).Q	KPASGGLAASSSAPAR	sp|P20585|MSH3_HUMAN DNA mismatch repair protein Msh3 OS=Homo sapiens GN=MSH3 PE=1 SV=4	5	20	1	1967.81	0.0142303	7.23151	20	30	0.666667	466366	0.208417	20.2084	TRUE	FALSE	567	0	0
\20140515_QE6_UPLC5_SCL_SA_Hela_PAR_PD_Rep2.mzML	9499	controllerType=0 controllerNumber=1 scan=11895	20140515_QE6_UPLC5_SCL_SA_Hela_PAR_PD_Rep2.11895.11895.4 File:"20140515_QE6_UPLC5_SCL_SA_Hela_PAR_PD_Rep2.raw", NativeID:"controllerType=0 controllerNumber=1 scan=11895"	54.4366	897.11	1.57564e+06	4	3584.41	72	1.27249e+06	K.ADFTVVAGDEGSSTTGGSSEENKGPSGSAVSR(ADP ribosylation of C-term).K	ADFTVVAGDEGSSTTGGSSEENKGPSGSAVSR	sp|P49916|DNLI3_HUMAN DNA ligase 3 OS=Homo sapiens GN=LIG3 PE=1 SV=2	836	867	1	3583.43	0.984785	274.817	20	62	0.322581	264301	0.207704	20.2077	TRUE	FALSE	568	0	0
\20140515_QE6_UPLC5_SCL_SA_Hela_PAR_PD_Rep2.mzML	1339	controllerType=0 controllerNumber=1 scan=3055	20140515_QE6_UPLC5_SCL_SA_Hela_PAR_PD_Rep2.3055.3055.3 File:"20140515_QE6_UPLC5_SCL_SA_Hela_PAR_PD_Rep2.raw", NativeID:"controllerType=0 controllerNumber=1 scan=3055"	13.7481	601.911	4905586	3	1802.71	68	4.10294e+06	K.KAANMLQQSGSK(ADP ribosylation of C-term).N	KAANMLQQSGSK	sp|P46063|RECQ1_HUMAN ATP-dependent DNA helicase Q1 OS=Homo sapiens GN=RECQL PE=1 SV=3	626	637	1	1802.71	0.00474826	2.63396	20	22	0.909091	848665	0.206843	20.2068	TRUE	FALSE	569	0	0
\20140515_QE6_UPLC5_SCL_SA_Hela_PAR_PD_Rep2.mzML	13981	controllerType=0 controllerNumber=1 scan=16751	20140515_QE6_UPLC5_SCL_SA_Hela_PAR_PD_Rep2.16751.16751.2 File:"20140515_QE6_UPLC5_SCL_SA_Hela_PAR_PD_Rep2.raw", NativeID:"controllerType=0 controllerNumber=1 scan=16751"	76.7967	944.898	44866104	2	1887.78	65	7.08166e+07	K.SSFANVAAATPAIK(ADP ribosylation of C-term).K	SSFANVAAATPAIK	sp|Q9BTC0|DIDO1_HUMAN Death-inducer obliterator 1 OS=Homo sapiens GN=DIDO1 PE=1 SV=5	571	584	0	1887.78	0.0014531	0.76974	20	26	0.769231	1.45886e+07	0.206005	20.206	TRUE	FALSE	570	0	0
\20140515_QE6_UPLC5_SCL_SA_Hela_PAR_PD_Rep1.mzML	14257	controllerType=0 controllerNumber=1 scan=17163	20140515_QE6_UPLC5_SCL_SA_Hela_PAR_PD_Rep1.17163.17163.2 File:"20140515_QE6_UPLC5_SCL_SA_Hela_PAR_PD_Rep1.raw", NativeID:"controllerType=0 controllerNumber=1 scan=17163"	78.628	995.38	2.31073e+06	2	1988.75	58	4.71464e+06	-.MKVELC(carbamidomethylation of C)SFSGYK(ADP ribosylation of C-term).I	MKVELCSFSGYK	sp|P83731|RL24_HUMAN 60S ribosomal protein L24 OS=Homo sapiens GN=RPL24 PE=1 SV=1	1	12	1	1988.75	0.000389606	0.195905	20	22	0.909091	919659	0.195065	20.1951	TRUE	FALSE	571	0	0
\20140515_QE6_UPLC5_SCL_SA_Hela_PAR_PD_Rep2.mzML	11814	controllerType=0 controllerNumber=1 scan=14403	20140515_QE6_UPLC5_SCL_SA_Hela_PAR_PD_Rep2.14403.14403.3 File:"20140515_QE6_UPLC5_SCL_SA_Hela_PAR_PD_Rep2.raw", NativeID:"controllerType=0 controllerNumber=1 scan=14403"	65.9845	873.732	1.14991e+06	3	2618.17	63	1.67809e+06	K.MMSKPQTSGAYVLNKVPVK(ADP ribosylation of C-term).H	MMSKPQTSGAYVLNKVPVK	sp|Q9P2N5|RBM27_HUMAN RNA-binding protein 27 OS=Homo sapiens GN=RBM27 PE=1 SV=2	731	749	2	2618.17	0.00626712	2.39371	20	36	0.555556	325808	0.194154	20.1942	TRUE	FALSE	572	0	0
\20140515_QE6_UPLC5_SCL_SA_Hela_PAR_PD_Rep2.mzML	17765	controllerType=0 controllerNumber=1 scan=20854	20140515_QE6_UPLC5_SCL_SA_Hela_PAR_PD_Rep2.20854.20854.3 File:"20140515_QE6_UPLC5_SCL_SA_Hela_PAR_PD_Rep2.raw", NativeID:"controllerType=0 controllerNumber=1 scan=20854"	95.6897	915.37	843666	3	2743.09	67	785000	K.SGGC(carbamidomethylation of C)GAGAGVGGGNGALTWVNNAAK(ADP ribosylation of C-term).K	SGGCGAGAGVGGGNGALTWVNNAAK	sp|Q02880-2|TOP2B_HUMAN Isoform Beta-1 of DNA topoisomerase 2-beta OS=Homo sapiens GN=TOP2B	4	28	0	2743.08	0.00436958	1.59294	20	48	0.416667	152206	0.193894	20.1939	TRUE	FALSE	573	0	0
\20140515_QE6_UPLC5_SCL_SA_Hela_PAR_PD_Rep1.mzML	18709	controllerType=0 controllerNumber=1 scan=22002	20140515_QE6_UPLC5_SCL_SA_Hela_PAR_PD_Rep1.22002.22002.3 File:"20140515_QE6_UPLC5_SCL_SA_Hela_PAR_PD_Rep1.raw", NativeID:"controllerType=0 controllerNumber=1 scan=22002"	100.901	818.337	3752622	3	2451.99	69	4.85067e+06	K.SINYSKIDDFPNELEK(ADP ribosylation of C-term).L	SINYSKIDDFPNELEK	sp|Q9NRZ9|HELLS_HUMAN Lymphoid-specific helicase OS=Homo sapiens GN=HELLS PE=1 SV=1	515	530	1	2451.99	0.00190077	0.775197	20	30	0.666667	903628	0.186289	20.1863	TRUE	FALSE	574	0	0
\20140515_QE6_UPLC5_SCL_SA_Hela_PAR_PD_Rep2.mzML	15744	controllerType=0 controllerNumber=1 scan=18660	20140515_QE6_UPLC5_SCL_SA_Hela_PAR_PD_Rep2.18660.18660.3 File:"20140515_QE6_UPLC5_SCL_SA_Hela_PAR_PD_Rep2.raw", NativeID:"controllerType=0 controllerNumber=1 scan=18660"	85.5874	1163.8	768892	3	3488.38	66	1.88838e+06	K.SQPFINPDSQGHC(carbamidomethylation of C)PATSDSGITDVAMSK(ADP ribosylation of C-term).S	SQPFINPDSQGHCPATSDSGITDVAMSK	sp|Q149N8|SHPRH_HUMAN E3 ubiquitin-protein ligase SHPRH OS=Homo sapiens GN=SHPRH PE=1 SV=2	589	616	0	3487.37	1.00469	288.092	20	54	0.37037	328784	0.174109	20.1741	TRUE	FALSE	577	0	0
\20140515_QE6_UPLC5_SCL_SA_Hela_PAR_PD_Rep2.mzML	10388	controllerType=0 controllerNumber=1 scan=12858	20140515_QE6_UPLC5_SCL_SA_Hela_PAR_PD_Rep2.12858.12858.3 File:"20140515_QE6_UPLC5_SCL_SA_Hela_PAR_PD_Rep2.raw", NativeID:"controllerType=0 controllerNumber=1 scan=12858"	58.869	727.62	1.23909e+06	3	2179.84	65	1.18826e+06	K.SFATHTAAMVQQYGK(ADP ribosylation of C-term).R	SFATHTAAMVQQYGK	sp|Q8NI08|NCOA7_HUMAN Nuclear receptor coactivator 7 OS=Homo sapiens GN=NCOA7 PE=1 SV=2	670	684	0	2179.84	-0.00535531	-2.45674	20	28	0.714286	200865	0.169041	20.169	TRUE	FALSE	578	0	0
\20140515_QE6_UPLC5_SCL_SA_Hela_PAR_PD_Rep2.mzML	20568	controllerType=0 controllerNumber=1 scan=23898	20140515_QE6_UPLC5_SCL_SA_Hela_PAR_PD_Rep2.23898.23898.3 File:"20140515_QE6_UPLC5_SCL_SA_Hela_PAR_PD_Rep2.raw", NativeID:"controllerType=0 controllerNumber=1 scan=23898"	109.72	827.36	1.23473e+06	3	2479.06	74	992259	R.TPC(carbamidomethylation of C)SSLLPLLNAHAATSGK(ADP ribosylation of C-term).Q	TPCSSLLPLLNAHAATSGK	sp|Q9NUQ6|SPS2L_HUMAN SPATS2-like protein OS=Homo sapiens GN=SPATS2L PE=1 SV=2	365	383	0	2478.07	0.993024	400.726	20	36	0.555556	166187	0.167483	20.1675	TRUE	FALSE	579	0	0
\20140515_QE6_UPLC5_SCL_SA_Hela_PAR_PD_Rep2.mzML	5471	controllerType=0 controllerNumber=1 scan=7531	20140515_QE6_UPLC5_SCL_SA_Hela_PAR_PD_Rep2.7531.7531.3 File:"20140515_QE6_UPLC5_SCL_SA_Hela_PAR_PD_Rep2.raw", NativeID:"controllerType=0 controllerNumber=1 scan=7531"	34.3462	864.68	1.53654e+06	3	2591.02	58	2.75979e+06	K.LSTSGNRPPANAETFSC(carbamidomethylation of C)NK(ADP ribosylation of C-term).I	LSTSGNRPPANAETFSCNK	sp|A6NHR9|SMHD1_HUMAN Structural maintenance of chromosomes flexible hinge domain-containing protein 1 OS=Homo sapiens GN=SMCHD1 PE=1 SV=2	1417	1435	1	2591.01	0.00274943	1.06114	20	36	0.555556	438297	0.158815	20.1588	TRUE	FALSE	581	0	0
\20140515_QE6_UPLC5_SCL_SA_Hela_PAR_PD_Rep3.mzML	21105	controllerType=0 controllerNumber=1 scan=24781	20140515_QE6_UPLC5_SCL_SA_Hela_PAR_PD_Rep3.24781.24781.2 File:"20140515_QE6_UPLC5_SCL_SA_Hela_PAR_PD_Rep3.raw", NativeID:"controllerType=0 controllerNumber=1 scan=24781"	113.63	1143	3.6105e+06	2	2283.98	60	2.17122e+07	K.SAGGLMFNTGIGQHILK(ADP ribosylation of C-term).N	SAGGLMFNTGIGQHILK	sp|Q9UNQ2|DIM1_HUMAN Probable dimethyladenosine transferase OS=Homo sapiens GN=DIMT1 PE=1 SV=1	24	40	0	2283.97	0.00231912	1.01539	20	32	0.625	3.39848e+06	0.156524	20.1565	TRUE	FALSE	582	0	0
\20140515_QE6_UPLC5_SCL_SA_Hela_PAR_PD_Rep1.mzML	1198	controllerType=0 controllerNumber=1 scan=3014	20140515_QE6_UPLC5_SCL_SA_Hela_PAR_PD_Rep1.3014.3014.3 File:"20140515_QE6_UPLC5_SCL_SA_Hela_PAR_PD_Rep1.raw", NativeID:"controllerType=0 controllerNumber=1 scan=3014"	13.5149	727.295	12426667	3	2178.86	67	9.77635e+06	K.SSLITHQQTHTEEK(ADP ribosylation of C-term).S	SSLITHQQTHTEEK	sp|Q8N883|ZN614_HUMAN Zinc finger protein 614 OS=Homo sapiens GN=ZNF614 PE=1 SV=2	272	285	0	2178.86	0.000892179	0.40947	20	26	0.769231	1.47042e+06	0.150406	20.1504	TRUE	FALSE	583	0	0
\20140515_QE6_UPLC5_SCL_SA_Hela_PAR_PD_Rep2.mzML	20253	controllerType=0 controllerNumber=1 scan=23557	20140515_QE6_UPLC5_SCL_SA_Hela_PAR_PD_Rep2.23557.23557.2 File:"20140515_QE6_UPLC5_SCL_SA_Hela_PAR_PD_Rep2.raw", NativeID:"controllerType=0 controllerNumber=1 scan=23557"	108.149	951.338	8.02882e+06	2	1900.66	65	1.10669e+07	K.SAGSMC(carbamidomethylation of C)ITQFMK(ADP ribosylation of C-term).K	SAGSMCITQFMK	sp|Q13111|CAF1A_HUMAN Chromatin assembly factor 1 subunit A OS=Homo sapiens GN=CHAF1A PE=1 SV=2	873	884	0	1900.66	0.00255451	1.34401	20	22	0.909091	1.56028e+06	0.140986	20.141	TRUE	FALSE	584	0	0
\20140515_QE6_UPLC5_SCL_SA_Hela_PAR_PD_Rep2.mzML	10707	controllerType=0 controllerNumber=1 scan=13204	20140515_QE6_UPLC5_SCL_SA_Hela_PAR_PD_Rep2.13204.13204.3 File:"20140515_QE6_UPLC5_SCL_SA_Hela_PAR_PD_Rep2.raw", NativeID:"controllerType=0 controllerNumber=1 scan=13204"	60.4625	804.682	2044628	3	2411.02	70	2.06313e+06	R.RLGSGYFSSNGKLEEVK(ADP ribosylation of C-term).T	RLGSGYFSSNGKLEEVK	sp|Q69YH5|CDCA2_HUMAN Cell division cycle-associated protein 2 OS=Homo sapiens GN=CDCA2 PE=1 SV=2	611	627	2	2411.02	0.00391653	1.62443	20	32	0.625	283340	0.137335	20.1373	TRUE	FALSE	585	0	0
\20140515_QE6_UPLC5_SCL_SA_Hela_PAR_PD_Rep3.mzML	14082	controllerType=0 controllerNumber=1 scan=17158	20140515_QE6_UPLC5_SCL_SA_Hela_PAR_PD_Rep3.17158.17158.3 File:"20140515_QE6_UPLC5_SCL_SA_Hela_PAR_PD_Rep3.raw", NativeID:"controllerType=0 controllerNumber=1 scan=17158"	78.5307	764.99	13681836	3	2291.95	58	1.20034e+07	M.(acetylation of protein N-terminus)AAAAAAAAAAGAAGGRGSGPGR(ADP ribosylation of C-term).R	AAAAAAAAAAGAAGGRGSGPGR	sp|Q86U42|PABP2_HUMAN Polyadenylate-binding protein 2 OS=Homo sapiens GN=PABPN1 PE=1 SV=3	2	23	1	2291.94	0.00477921	2.08522	19	42	0.452381	6.29574e+06	0.524495	19.5245	TRUE	FALSE	621	0	0
\20140515_QE6_UPLC5_SCL_SA_Hela_PAR_PD_Rep2.mzML	19691	controllerType=0 controllerNumber=1 scan=22948	20140515_QE6_UPLC5_SCL_SA_Hela_PAR_PD_Rep2.22948.22948.3 File:"20140515_QE6_UPLC5_SCL_SA_Hela_PAR_PD_Rep2.raw", NativeID:"controllerType=0 controllerNumber=1 scan=22948"	105.342	905.08	5190591	3	2712.22	54	5.36427e+06	K.EAAGKSSGPTSLFAVTVAPPGAR(ADP ribosylation of C-term).Q	EAAGKSSGPTSLFAVTVAPPGAR	sp|Q00839|HNRPU_HUMAN Heterogeneous nuclear ribonucleoprotein U OS=Homo sapiens GN=HNRNPU PE=1 SV=6	182	204	1	2711.2	1.01884	375.789	19	44	0.431818	1.9496e+06	0.363442	19.3634	TRUE	FALSE	750	0	0
\20140515_QE6_UPLC5_SCL_SA_Hela_PAR_PD_Rep2.mzML	16289	controllerType=0 controllerNumber=1 scan=19251	20140515_QE6_UPLC5_SCL_SA_Hela_PAR_PD_Rep2.19251.19251.3 File:"20140515_QE6_UPLC5_SCL_SA_Hela_PAR_PD_Rep2.raw", NativeID:"controllerType=0 controllerNumber=1 scan=19251"	88.3064	969.07	1.24022e+06	3	2904.19	56	1.56268e+06	K.SVC(carbamidomethylation of C)PVTSGFSSPSPSAAAAAQEVR(ADP ribosylation of C-term).S	SVCPVTSGFSSPSPSAAAAAQEVR	tr|K4DI93|K4DI93_HUMAN Cullin 4B, isoform CRA_e OS=Homo sapiens GN=CUL4B PE=1 SV=1	3	26	0	2903.18	1.00475	346.085	19	46	0.413043	502338	0.321459	19.3215	TRUE	FALSE	789	0	0
\20140515_QE6_UPLC5_SCL_SA_Hela_PAR_PD_Rep1.mzML	4490	controllerType=0 controllerNumber=1 scan=6580	20140515_QE6_UPLC5_SCL_SA_Hela_PAR_PD_Rep1.6580.6580.2 File:"20140515_QE6_UPLC5_SCL_SA_Hela_PAR_PD_Rep1.raw", NativeID:"controllerType=0 controllerNumber=1 scan=6580"	29.9135	915.367	3.05668e+06	2	1828.72	59	3.59478e+06	K.SHFVAASLSNQK(ADP ribosylation of C-term).A	SHFVAASLSNQK	sp|Q86XP3|DDX42_HUMAN ATP-dependent RNA helicase DDX42 OS=Homo sapiens GN=DDX42 PE=1 SV=1	709	720	0	1828.72	0.00160385	0.877033	19	22	0.863636	1.10408e+06	0.307136	19.3071	TRUE	FALSE	795	0	0
\20140515_QE6_UPLC5_SCL_SA_Hela_PAR_PD_Rep2.mzML	4581	controllerType=0 controllerNumber=1 scan=6567	20140515_QE6_UPLC5_SCL_SA_Hela_PAR_PD_Rep2.6567.6567.3 File:"20140515_QE6_UPLC5_SCL_SA_Hela_PAR_PD_Rep2.raw", NativeID:"controllerType=0 controllerNumber=1 scan=6567"	29.9123	780.325	2003046	3	2337.95	54	2.08091e+06	K.SYKNEVTPSSTTASVAR(ADP ribosylation of C-term).K	SYKNEVTPSSTTASVAR	sp|Q8IZT6|ASPM_HUMAN Abnormal spindle-like microcephaly-associated protein OS=Homo sapiens GN=ASPM PE=1 SV=2	557	573	1	2337.95	0.00221586	0.947779	19	32	0.59375	634321	0.304829	19.3048	TRUE	FALSE	798	0	0
\20140515_QE6_UPLC5_SCL_SA_Hela_PAR_PD_Rep3.mzML	13359	controllerType=0 controllerNumber=1 scan=16374	20140515_QE6_UPLC5_SCL_SA_Hela_PAR_PD_Rep3.16374.16374.2 File:"20140515_QE6_UPLC5_SCL_SA_Hela_PAR_PD_Rep3.raw", NativeID:"controllerType=0 controllerNumber=1 scan=16374"	74.9227	1234.96	453543	2	2467.91	66	1.28749e+06	K.YFSGAHDGDVYPAWSQK(ADP ribosylation of C-term).V	YFSGAHDGDVYPAWSQK	sp|O95365|ZBT7A_HUMAN Zinc finger and BTB domain-containing protein 7A OS=Homo sapiens GN=ZBTB7A PE=1 SV=1	355	371	0	2467.91	-0.00932985	-3.78046	19	32	0.59375	382087	0.296769	19.2968	TRUE	FALSE	805	0	0
\20140515_QE6_UPLC5_SCL_SA_Hela_PAR_PD_Rep1.mzML	11857	controllerType=0 controllerNumber=1 scan=14562	20140515_QE6_UPLC5_SCL_SA_Hela_PAR_PD_Rep1.14562.14562.4 File:"20140515_QE6_UPLC5_SCL_SA_Hela_PAR_PD_Rep1.raw", NativeID:"controllerType=0 controllerNumber=1 scan=14562"	66.6539	755.82	2.17059e+06	4	3019.25	64	2.13903e+06	K.SSANVYHHPTPAVSSNFYSTVGR(ADP ribosylation of C-term).N	SSANVYHHPTPAVSSNFYSTVGR	sp|P31270|HXA11_HUMAN Homeobox protein Hox-A11 OS=Homo sapiens GN=HOXA11 PE=2 SV=2	110	132	0	3018.23	1.01741	337.088	19	44	0.431818	632666	0.295772	19.2958	TRUE	FALSE	807	0	0
\20140515_QE6_UPLC5_SCL_SA_Hela_PAR_PD_Rep2.mzML	23292	controllerType=0 controllerNumber=1 scan=26853	20140515_QE6_UPLC5_SCL_SA_Hela_PAR_PD_Rep2.26853.26853.3 File:"20140515_QE6_UPLC5_SCL_SA_Hela_PAR_PD_Rep2.raw", NativeID:"controllerType=0 controllerNumber=1 scan=26853"	123.335	938.74	907648	3	2813.2	58	1.06033e+06	K.ENLELNGSILSGGYPGSAPLQR(ADP ribosylation of C-term).N	ENLELNGSILSGGYPGSAPLQR	sp|O43663|PRC1_HUMAN Protein regulator of cytokinesis 1 OS=Homo sapiens GN=PRC1 PE=1 SV=2	547	568	0	2812.21	0.987546	351.164	19	42	0.452381	304711	0.287373	19.2874	TRUE	FALSE	813	0	0
\20140515_QE6_UPLC5_SCL_SA_Hela_PAR_PD_Rep2.mzML	4526	controllerType=0 controllerNumber=1 scan=6508	20140515_QE6_UPLC5_SCL_SA_Hela_PAR_PD_Rep2.6508.6508.3 File:"20140515_QE6_UPLC5_SCL_SA_Hela_PAR_PD_Rep2.raw", NativeID:"controllerType=0 controllerNumber=1 scan=6508"	29.6424	858.718	2988264	3	2573.13	61	2.83809e+06	K.SAHVTVSGGTPKGEAVLGTHK(ADP ribosylation of C-term).L	SAHVTVSGGTPKGEAVLGTHK	sp|Q9BXS6|NUSAP_HUMAN Nucleolar and spindle-associated protein 1 OS=Homo sapiens GN=NUSAP1 PE=1 SV=1	305	325	1	2573.13	0.00137374	0.533879	19	40	0.475	779061	0.274502	19.2745	TRUE	FALSE	823	0	0
\20140515_QE6_UPLC5_SCL_SA_Hela_PAR_PD_Rep3.mzML	1390	controllerType=0 controllerNumber=1 scan=3406	20140515_QE6_UPLC5_SCL_SA_Hela_PAR_PD_Rep3.3406.3406.4 File:"20140515_QE6_UPLC5_SCL_SA_Hela_PAR_PD_Rep3.raw", NativeID:"controllerType=0 controllerNumber=1 scan=3406"	15.2558	652.8	5521083	4	2607.17	64	1.66457e+07	K.GTKRDPALNSGVSQKPDPAK(ADP ribosylation of C-term).T	GTKRDPALNSGVSQKPDPAK	sp|P11388|TOP2A_HUMAN DNA topoisomerase 2-alpha OS=Homo sapiens GN=TOP2A PE=1 SV=3	1440	1459	3	2606.15	1.01818	390.683	19	38	0.5	4.52521e+06	0.271855	19.2719	TRUE	FALSE	825	0	0
\20140515_QE6_UPLC5_SCL_SA_Hela_PAR_PD_Rep2.mzML	14396	controllerType=0 controllerNumber=1 scan=17200	20140515_QE6_UPLC5_SCL_SA_Hela_PAR_PD_Rep2.17200.17200.3 File:"20140515_QE6_UPLC5_SCL_SA_Hela_PAR_PD_Rep2.raw", NativeID:"controllerType=0 controllerNumber=1 scan=17200"	78.8632	856.039	1.3793e+06	3	2565.09	72	2.54342e+06	R.SIGASPNPFSVHTATAVPSGK(ADP ribosylation of C-term).I	SIGASPNPFSVHTATAVPSGK	sp|P09884|DPOLA_HUMAN DNA polymerase alpha catalytic subunit OS=Homo sapiens GN=POLA1 PE=1 SV=2	186	206	0	2565.09	0.00118608	0.462392	19	40	0.475	640300	0.251747	19.2517	TRUE	FALSE	835	0	0
\20140515_QE6_UPLC5_SCL_SA_Hela_PAR_PD_Rep2.mzML	10658	controllerType=0 controllerNumber=1 scan=13151	20140515_QE6_UPLC5_SCL_SA_Hela_PAR_PD_Rep2.13151.13151.3 File:"20140515_QE6_UPLC5_SCL_SA_Hela_PAR_PD_Rep2.raw", NativeID:"controllerType=0 controllerNumber=1 scan=13151"	60.2187	623.28	2.12628e+06	3	1866.82	60	2.44011e+06	R.KASGPPVSELITK(ADP ribosylation of C-term).A	KASGPPVSELITK	sp|P16403|H12_HUMAN Histone H1.2 OS=Homo sapiens GN=HIST1H1C PE=1 SV=2	34	46	1	1866.82	0.00258572	1.38509	19	24	0.791667	589891	0.241748	19.2417	TRUE	FALSE	841	0	0
\20140515_QE6_UPLC5_SCL_SA_Hela_PAR_PD_Rep3.mzML	4353	controllerType=0 controllerNumber=1 scan=6616	20140515_QE6_UPLC5_SCL_SA_Hela_PAR_PD_Rep3.6616.6616.3 File:"20140515_QE6_UPLC5_SCL_SA_Hela_PAR_PD_Rep3.raw", NativeID:"controllerType=0 controllerNumber=1 scan=6616"	30.0175	840.656	3.75303e+06	3	2518.95	66	4.90439e+06	K.SQVNGEAGSYEMTNQHVK(ADP ribosylation of C-term).Q	SQVNGEAGSYEMTNQHVK	sp|Q05D32|CTSL2_HUMAN CTD small phosphatase-like protein 2 OS=Homo sapiens GN=CTDSPL2 PE=1 SV=2	104	121	0	2518.95	0.00113238	0.449547	19	34	0.558824	1.18338e+06	0.24129	19.2413	TRUE	FALSE	843	0	0
\20140515_QE6_UPLC5_SCL_SA_Hela_PAR_PD_Rep2.mzML	14432	controllerType=0 controllerNumber=1 scan=17239	20140515_QE6_UPLC5_SCL_SA_Hela_PAR_PD_Rep2.17239.17239.4 File:"20140515_QE6_UPLC5_SCL_SA_Hela_PAR_PD_Rep2.raw", NativeID:"controllerType=0 controllerNumber=1 scan=17239"	79.0428	835.59	1302609	4	3338.33	74	1.48265e+06	R.GGHMDDGGYSMNFNMSSSRGPLPVKR(ADP ribosylation of C-term).G	GGHMDDGGYSMNFNMSSSRGPLPVKR	sp|P38159-2|RBMX_HUMAN Isoform 2 of RNA-binding motif protein, X chromosome OS=Homo sapiens GN=RBMX	113	138	2	3337.31	1.01676	304.663	19	50	0.38	347623	0.234461	19.2345	TRUE	FALSE	846	0	0
\20140515_QE6_UPLC5_SCL_SA_Hela_PAR_PD_Rep2.mzML	25204	controllerType=0 controllerNumber=1 scan=28931	20140515_QE6_UPLC5_SCL_SA_Hela_PAR_PD_Rep2.28931.28931.3 File:"20140515_QE6_UPLC5_SCL_SA_Hela_PAR_PD_Rep2.raw", NativeID:"controllerType=0 controllerNumber=1 scan=28931"	132.903	973.11	1.3289e+06	3	2916.31	67	1.6185e+06	K.SAGLGAAGANPLGLPYYNGVGTVQK(ADP ribosylation of C-term).G	SAGLGAAGANPLGLPYYNGVGTVQK	sp|P50458|LHX2_HUMAN LIM/homeobox protein Lhx2 OS=Homo sapiens GN=LHX2 PE=2 SV=2	198	222	0	2915.29	1.01896	349.523	19	48	0.395833	369978	0.228592	19.2286	TRUE	FALSE	848	0	0
\20140515_QE6_UPLC5_SCL_SA_Hela_PAR_PD_Rep1.mzML	8127	controllerType=0 controllerNumber=1 scan=10520	20140515_QE6_UPLC5_SCL_SA_Hela_PAR_PD_Rep1.10520.10520.2 File:"20140515_QE6_UPLC5_SCL_SA_Hela_PAR_PD_Rep1.raw", NativeID:"controllerType=0 controllerNumber=1 scan=10520"	48.0461	1142.95	1.77733e+06	2	2283.88	54	5.7132e+06	K.LC(carbamidomethylation of C)SSAETLESHPDIGK(ADP ribosylation of C-term).S	LCSSAETLESHPDIGK	sp|O96028|NSD2_HUMAN Histone-lysine N-methyltransferase NSD2 OS=Homo sapiens GN=WHSC1 PE=1 SV=1	405	420	0	2283.88	0.000881233	0.38585	19	30	0.633333	1.28704e+06	0.225274	19.2253	TRUE	FALSE	849	0	0
\20140515_QE6_UPLC5_SCL_SA_Hela_PAR_PD_Rep2.mzML	10361	controllerType=0 controllerNumber=1 scan=12829	20140515_QE6_UPLC5_SCL_SA_Hela_PAR_PD_Rep2.12829.12829.3 File:"20140515_QE6_UPLC5_SCL_SA_Hela_PAR_PD_Rep2.raw", NativeID:"controllerType=0 controllerNumber=1 scan=12829"	58.7359	903.05	1.48233e+06	3	2706.13	68	1.44801e+06	K.SKQPLPSAPENNPEEELASK(ADP ribosylation of C-term).Q	SKQPLPSAPENNPEEELASK	sp|O14965|AURKA_HUMAN Aurora kinase A OS=Homo sapiens GN=AURKA PE=1 SV=2	98	117	1	2705.13	1.00228	370.511	19	38	0.5	320548	0.221372	19.2214	TRUE	FALSE	851	0	0
\20140515_QE6_UPLC5_SCL_SA_Hela_PAR_PD_Rep1.mzML	19866	controllerType=0 controllerNumber=1 scan=23255	20140515_QE6_UPLC5_SCL_SA_Hela_PAR_PD_Rep1.23255.23255.3 File:"20140515_QE6_UPLC5_SCL_SA_Hela_PAR_PD_Rep1.raw", NativeID:"controllerType=0 controllerNumber=1 scan=23255"	106.675	916.11	1.58583e+06	3	2745.31	69	2.43825e+06	K.TASRPAPLVQQLSPSLLPNSK(ADP ribosylation of C-term).S	TASRPAPLVQQLSPSLLPNSK	sp|Q9Y6X9|MORC2_HUMAN MORC family CW-type zinc finger protein 2 OS=Homo sapiens GN=MORC2 PE=1 SV=2	684	704	1	2744.29	1.0146	369.714	19	40	0.475	535663	0.219692	19.2197	TRUE	FALSE	852	0	0
\20140515_QE6_UPLC5_SCL_SA_Hela_PAR_PD_Rep1.mzML	15910	controllerType=0 controllerNumber=1 scan=18954	20140515_QE6_UPLC5_SCL_SA_Hela_PAR_PD_Rep1.18954.18954.3 File:"20140515_QE6_UPLC5_SCL_SA_Hela_PAR_PD_Rep1.raw", NativeID:"controllerType=0 controllerNumber=1 scan=18954"	86.8759	917.06	4.17352e+06	3	2748.16	62	5.65905e+06	K.SKADNVGSALGPDWHEGLNLK(ADP ribosylation of C-term).G	SKADNVGSALGPDWHEGLNLK	sp|Q8WU10|PYRD1_HUMAN Pyridine nucleotide-disulfide oxidoreductase domain-containing protein 1 OS=Homo sapiens GN=PYROXD1 PE=1 SV=1	226	246	1	2748.16	0.00064463	0.234568	19	40	0.475	1.23723e+06	0.218628	19.2186	TRUE	FALSE	853	0	0
\20140515_QE6_UPLC5_SCL_SA_Hela_PAR_PD_Rep1.mzML	17418	controllerType=0 controllerNumber=1 scan=20591	20140515_QE6_UPLC5_SCL_SA_Hela_PAR_PD_Rep1.20591.20591.2 File:"20140515_QE6_UPLC5_SCL_SA_Hela_PAR_PD_Rep1.raw", NativeID:"controllerType=0 controllerNumber=1 scan=20591"	94.4126	1158.97	2.03408e+06	2	2315.93	56	6.65117e+06	M.(acetylation of protein N-terminus)SYGRPPPDVEGMTSLK(ADP ribosylation of C-term).V	SYGRPPPDVEGMTSLK	sp|Q01130|SRSF2_HUMAN Serine/arginine-rich splicing factor 2 OS=Homo sapiens GN=SRSF2 PE=1 SV=4	2	17	1	2315.92	0.00836214	3.61072	19	30	0.633333	1.44169e+06	0.216757	19.2168	TRUE	FALSE	854	0	0
\20140515_QE6_UPLC5_SCL_SA_Hela_PAR_PD_Rep2.mzML	3939	controllerType=0 controllerNumber=1 scan=5872	20140515_QE6_UPLC5_SCL_SA_Hela_PAR_PD_Rep2.5872.5872.2 File:"20140515_QE6_UPLC5_SCL_SA_Hela_PAR_PD_Rep2.raw", NativeID:"controllerType=0 controllerNumber=1 scan=5872"	26.714	863.339	2239529	2	1724.66	62	2.4185e+06	K.SPLAMSHASGVK(ADP ribosylation of C-term).T	SPLAMSHASGVK	sp|Q1ED39|KNOP1_HUMAN Lysine-rich nucleolar protein 1 OS=Homo sapiens GN=KNOP1 PE=1 SV=1	119	130	0	1724.66	-0.000420494	-0.243812	19	22	0.863636	523374	0.216405	19.2164	TRUE	FALSE	855	0	0
\20140515_QE6_UPLC5_SCL_SA_Hela_PAR_PD_Rep2.mzML	9923	controllerType=0 controllerNumber=1 scan=12354	20140515_QE6_UPLC5_SCL_SA_Hela_PAR_PD_Rep2.12354.12354.3 File:"20140515_QE6_UPLC5_SCL_SA_Hela_PAR_PD_Rep2.raw", NativeID:"controllerType=0 controllerNumber=1 scan=12354"	56.5519	883.35	690100	3	2647.03	62	694696	R.SLGVDMDDKDDAHYAVQAR(ADP ribosylation of C-term).R	SLGVDMDDKDDAHYAVQAR	sp|Q9BZE4|NOG1_HUMAN Nucleolar GTP-binding protein 1 OS=Homo sapiens GN=GTPBP4 PE=1 SV=3	526	544	1	2646.01	1.01869	384.991	19	36	0.527778	149483	0.215178	19.2152	TRUE	FALSE	856	0	0
\20140515_QE6_UPLC5_SCL_SA_Hela_PAR_PD_Rep3.mzML	14200	controllerType=0 controllerNumber=1 scan=17286	20140515_QE6_UPLC5_SCL_SA_Hela_PAR_PD_Rep3.17286.17286.3 File:"20140515_QE6_UPLC5_SCL_SA_Hela_PAR_PD_Rep3.raw", NativeID:"controllerType=0 controllerNumber=1 scan=17286"	79.1184	926.06	4.23906e+06	3	2775.16	66	7.90766e+06	R.EDLQLDKPASGVKEEWYAR(ADP ribosylation of C-term).I	EDLQLDKPASGVKEEWYAR	sp|P78347|GTF2I_HUMAN General transcription factor II-I OS=Homo sapiens GN=GTF2I PE=1 SV=2	444	462	2	2774.16	0.995559	358.868	19	36	0.527778	1.70035e+06	0.215026	19.215	TRUE	FALSE	857	0	0
\20140515_QE6_UPLC5_SCL_SA_Hela_PAR_PD_Rep2.mzML	11756	controllerType=0 controllerNumber=1 scan=14340	20140515_QE6_UPLC5_SCL_SA_Hela_PAR_PD_Rep2.14340.14340.3 File:"20140515_QE6_UPLC5_SCL_SA_Hela_PAR_PD_Rep2.raw", NativeID:"controllerType=0 controllerNumber=1 scan=14340"	65.6939	844.05	757960	3	2529.13	68	1.56097e+06	K.SHSAQQPVLVSQTLDIHK(ADP ribosylation of C-term).R	SHSAQQPVLVSQTLDIHK	sp|Q9UHF7|TRPS1_HUMAN Zinc finger transcription factor Trps1 OS=Homo sapiens GN=TRPS1 PE=1 SV=2	1013	1030	0	2528.11	1.01838	402.824	19	34	0.558824	332212	0.212825	19.2128	TRUE	FALSE	858	0	0
\20140515_QE6_UPLC5_SCL_SA_Hela_PAR_PD_Rep2.mzML	21599	controllerType=0 controllerNumber=1 scan=25016	20140515_QE6_UPLC5_SCL_SA_Hela_PAR_PD_Rep2.25016.25016.3 File:"20140515_QE6_UPLC5_SCL_SA_Hela_PAR_PD_Rep2.raw", NativeID:"controllerType=0 controllerNumber=1 scan=25016"	114.872	971.1	2.66564e+06	3	2910.28	67	3.29121e+06	K.RVIISAPSADAPMFVMGVNHEK(ADP ribosylation of C-term).Y	RVIISAPSADAPMFVMGVNHEK	sp|P04406|G3P_HUMAN Glyceraldehyde-3-phosphate dehydrogenase OS=Homo sapiens GN=GAPDH PE=1 SV=3	118	139	1	2909.26	1.01391	348.512	19	42	0.452381	690699	0.209862	19.2099	TRUE	FALSE	859	0	0
\20140515_QE6_UPLC5_SCL_SA_Hela_PAR_PD_Rep3.mzML	8424	controllerType=0 controllerNumber=1 scan=11026	20140515_QE6_UPLC5_SCL_SA_Hela_PAR_PD_Rep3.11026.11026.4 File:"20140515_QE6_UPLC5_SCL_SA_Hela_PAR_PD_Rep3.raw", NativeID:"controllerType=0 controllerNumber=1 scan=11026"	50.311	796.11	3.14228e+06	4	3180.41	65	5.14957e+06	R.SLGSLASLHPRPGEGPGHSASAAGAQAR(ADP ribosylation of C-term).S	SLGSLASLHPRPGEGPGHSASAAGAQAR	sp|Q9P2Y4|ZN219_HUMAN Zinc finger protein 219 OS=Homo sapiens GN=ZNF219 PE=1 SV=2	445	472	1	3179.39	1.01739	319.994	19	54	0.351852	1.05228e+06	0.204343	19.2043	TRUE	FALSE	860	0	0
\20140515_QE6_UPLC5_SCL_SA_Hela_PAR_PD_Rep3.mzML	1284	controllerType=0 controllerNumber=1 scan=3291	20140515_QE6_UPLC5_SCL_SA_Hela_PAR_PD_Rep3.3291.3291.3 File:"20140515_QE6_UPLC5_SCL_SA_Hela_PAR_PD_Rep3.raw", NativeID:"controllerType=0 controllerNumber=1 scan=3291"	14.7287	794.98	4758741	3	2381.92	63	3.36214e+06	K.KKSGPPAPEEEEEEER(ADP ribosylation of C-term).Q	KKSGPPAPEEEEEEER	sp|Q9NTI5|PDS5B_HUMAN Sister chromatid cohesion protein PDS5 homolog B OS=Homo sapiens GN=PDS5B PE=1 SV=1	1317	1332	2	2380.91	1.00842	423.544	19	30	0.633333	683628	0.203331	19.2033	TRUE	FALSE	862	0	0
\20140515_QE6_UPLC5_SCL_SA_Hela_PAR_PD_Rep2.mzML	11447	controllerType=0 controllerNumber=1 scan=14005	20140515_QE6_UPLC5_SCL_SA_Hela_PAR_PD_Rep2.14005.14005.3 File:"20140515_QE6_UPLC5_SCL_SA_Hela_PAR_PD_Rep2.raw", NativeID:"controllerType=0 controllerNumber=1 scan=14005"	64.1537	924.08	973020	3	2769.22	66	1.95329e+06	K.SLPAPVAQRPDSPGGGLQAPGQK(ADP ribosylation of C-term).R	SLPAPVAQRPDSPGGGLQAPGQK	sp|Q5JVS0|HABP4_HUMAN Intracellular hyaluronan-binding protein 4 OS=Homo sapiens GN=HABP4 PE=1 SV=1	97	119	1	2768.23	0.986142	356.235	19	44	0.431818	391831	0.2006	19.2006	TRUE	FALSE	863	0	0
\20140515_QE6_UPLC5_SCL_SA_Hela_PAR_PD_Rep2.mzML	25569	controllerType=0 controllerNumber=1 scan=29326	20140515_QE6_UPLC5_SCL_SA_Hela_PAR_PD_Rep2.29326.29326.2 File:"20140515_QE6_UPLC5_SCL_SA_Hela_PAR_PD_Rep2.raw", NativeID:"controllerType=0 controllerNumber=1 scan=29326"	134.726	1359.06	711628	2	2716.11	65	1.77855e+06	R.SVAPAAPTSC(carbamidomethylation of C)DFSPGDLVWAK(ADP ribosylation of C-term).M	SVAPAAPTSCDFSPGDLVWAK	sp|P52701|MSH6_HUMAN DNA mismatch repair protein Msh6 OS=Homo sapiens GN=MSH6 PE=1 SV=2	79	99	0	2716.09	0.0136921	5.04109	19	40	0.475	356690	0.200551	19.2006	TRUE	FALSE	864	0	0
\20140515_QE6_UPLC5_SCL_SA_Hela_PAR_PD_Rep3.mzML	2087	controllerType=0 controllerNumber=1 scan=4161	20140515_QE6_UPLC5_SCL_SA_Hela_PAR_PD_Rep3.4161.4161.2 File:"20140515_QE6_UPLC5_SCL_SA_Hela_PAR_PD_Rep3.raw", NativeID:"controllerType=0 controllerNumber=1 scan=4161"	18.7299	1083.92	2426410	2	2165.83	61	3.4521e+06	R.KPLSGNSNSSGSESFK(ADP ribosylation of C-term).F	KPLSGNSNSSGSESFK	sp|Q99590|SCAFB_HUMAN Protein SCAF11 OS=Homo sapiens GN=SCAF11 PE=1 SV=2	1101	1116	1	2165.83	0.00254091	1.17318	19	30	0.633333	688471	0.199435	19.1994	TRUE	FALSE	865	0	0
\20140515_QE6_UPLC5_SCL_SA_Hela_PAR_PD_Rep2.mzML	5300	controllerType=0 controllerNumber=1 scan=7346	20140515_QE6_UPLC5_SCL_SA_Hela_PAR_PD_Rep2.7346.7346.3 File:"20140515_QE6_UPLC5_SCL_SA_Hela_PAR_PD_Rep2.raw", NativeID:"controllerType=0 controllerNumber=1 scan=7346"	33.4959	705.96	2.67596e+06	3	2114.86	63	1.94787e+06	K.SKTDNSSLSSPLNPK(ADP ribosylation of C-term).L	SKTDNSSLSSPLNPK	sp|Q9UIG0|BAZ1B_HUMAN Tyrosine-protein kinase BAZ1B OS=Homo sapiens GN=BAZ1B PE=1 SV=2	321	335	1	2114.86	0.0023057	1.09024	19	28	0.678571	386332	0.198335	19.1983	TRUE	FALSE	866	0	0
\20140515_QE6_UPLC5_SCL_SA_Hela_PAR_PD_Rep2.mzML	7418	controllerType=0 controllerNumber=1 scan=9641	20140515_QE6_UPLC5_SCL_SA_Hela_PAR_PD_Rep2.9641.9641.3 File:"20140515_QE6_UPLC5_SCL_SA_Hela_PAR_PD_Rep2.raw", NativeID:"controllerType=0 controllerNumber=1 scan=9641"	44.0641	796.01	1.04367e+06	3	2385.01	68	983073	R.ISDVHFSVKPSASASSPK(ADP ribosylation of C-term).L	ISDVHFSVKPSASASSPK	sp|O95503|CBX6_HUMAN Chromobox protein homolog 6 OS=Homo sapiens GN=CBX6 PE=1 SV=1	92	109	1	2384.01	0.999494	419.249	19	34	0.558824	193506	0.196838	19.1968	TRUE	FALSE	867	0	0
\20140515_QE6_UPLC5_SCL_SA_Hela_PAR_PD_Rep2.mzML	13703	controllerType=0 controllerNumber=1 scan=16449	20140515_QE6_UPLC5_SCL_SA_Hela_PAR_PD_Rep2.16449.16449.3 File:"20140515_QE6_UPLC5_SCL_SA_Hela_PAR_PD_Rep2.raw", NativeID:"controllerType=0 controllerNumber=1 scan=16449"	75.4065	847.012	929230	3	2538.02	73	954714	K.GVNTGAVGSYIYDRDPEGK(ADP ribosylation of C-term).V	GVNTGAVGSYIYDRDPEGK	sp|P52943|CRIP2_HUMAN Cysteine-rich protein 2 OS=Homo sapiens GN=CRIP2 PE=1 SV=1	187	205	1	2538.01	0.00491529	1.93667	19	36	0.527778	184329	0.193072	19.1931	TRUE	FALSE	868	0	0
\20140515_QE6_UPLC5_SCL_SA_Hela_PAR_PD_Rep2.mzML	5027	controllerType=0 controllerNumber=1 scan=7050	20140515_QE6_UPLC5_SCL_SA_Hela_PAR_PD_Rep2.7050.7050.3 File:"20140515_QE6_UPLC5_SCL_SA_Hela_PAR_PD_Rep2.raw", NativeID:"controllerType=0 controllerNumber=1 scan=7050"	32.1335	698.637	1.55793e+06	3	2092.89	63	1.72867e+06	K.IKSEHPGLSIGDTAK(ADP ribosylation of C-term).K	IKSEHPGLSIGDTAK	sp|P26583|HMGB2_HUMAN High mobility group protein B2 OS=Homo sapiens GN=HMGB2 PE=1 SV=2	113	127	1	2092.89	0.00165046	0.788605	19	28	0.678571	313597	0.18141	19.1814	TRUE	FALSE	870	0	0
\20140515_QE6_UPLC5_SCL_SA_Hela_PAR_PD_Rep3.mzML	195	controllerType=0 controllerNumber=1 scan=2112	20140515_QE6_UPLC5_SCL_SA_Hela_PAR_PD_Rep3.2112.2112.3 File:"20140515_QE6_UPLC5_SCL_SA_Hela_PAR_PD_Rep3.raw", NativeID:"controllerType=0 controllerNumber=1 scan=2112"	9.30393	662.95	1969297280	3	1985.83	63	2.06312e+09	K.GQVKEEGINKSEK(ADP ribosylation of C-term).R	GQVKEEGINKSEK	sp|P09874|PARP1_HUMAN Poly [ADP-ribose] polymerase 1 OS=Homo sapiens GN=PARP1 PE=1 SV=4	509	521	2	1985.81	0.0148991	7.50275	19	24	0.791667	3.70254e+08	0.179463	19.1795	TRUE	FALSE	871	0	0
\20140515_QE6_UPLC5_SCL_SA_Hela_PAR_PD_Rep1.mzML	10648	controllerType=0 controllerNumber=1 scan=13252	20140515_QE6_UPLC5_SCL_SA_Hela_PAR_PD_Rep1.13252.13252.3 File:"20140515_QE6_UPLC5_SCL_SA_Hela_PAR_PD_Rep1.raw", NativeID:"controllerType=0 controllerNumber=1 scan=13252"	60.6246	690.297	1.53369e+06	3	2067.87	75	2.22661e+06	K.SHLSLVGTASGLGSNK(ADP ribosylation of C-term).K	SHLSLVGTASGLGSNK	sp|Q14CW9|AT7L3_HUMAN Ataxin-7-like protein 3 OS=Homo sapiens GN=ATXN7L3 PE=1 SV=1	313	328	0	2067.87	0.00247741	1.19805	19	30	0.633333	397562	0.17855	19.1786	TRUE	FALSE	872	0	0
\20140515_QE6_UPLC5_SCL_SA_Hela_PAR_PD_Rep3.mzML	14724	controllerType=0 controllerNumber=1 scan=17854	20140515_QE6_UPLC5_SCL_SA_Hela_PAR_PD_Rep3.17854.17854.3 File:"20140515_QE6_UPLC5_SCL_SA_Hela_PAR_PD_Rep3.raw", NativeID:"controllerType=0 controllerNumber=1 scan=17854"	81.7313	702.969	3.29623e+06	3	2105.89	76	5.00879e+06	R.KLESVFFHSLSGSK(ADP ribosylation of C-term).S	KLESVFFHSLSGSK	sp|Q8NEF9|SRFB1_HUMAN Serum response factor-binding protein 1 OS=Homo sapiens GN=SRFBP1 PE=1 SV=1	339	352	1	2105.89	-5.83618e-05	-0.0277137	19	26	0.730769	893541	0.178395	19.1784	TRUE	FALSE	873	0	0
\20140515_QE6_UPLC5_SCL_SA_Hela_PAR_PD_Rep2.mzML	7782	controllerType=0 controllerNumber=1 scan=10035	20140515_QE6_UPLC5_SCL_SA_Hela_PAR_PD_Rep2.10035.10035.3 File:"20140515_QE6_UPLC5_SCL_SA_Hela_PAR_PD_Rep2.raw", NativeID:"controllerType=0 controllerNumber=1 scan=10035"	45.8765	776.324	1.66886e+06	3	2325.95	63	1.86209e+06	K.SNIHSSVM(oxidation of M)ASPGGLSAVR(ADP ribosylation of C-term).T	SNIHSSVMASPGGLSAVR	sp|Q9NQW6|ANLN_HUMAN Actin-binding protein anillin OS=Homo sapiens GN=ANLN PE=1 SV=2	918	935	0	2325.95	0.00441677	1.89892	19	34	0.558824	328808	0.17658	19.1766	TRUE	FALSE	874	0	0
\20140515_QE6_UPLC5_SCL_SA_Hela_PAR_PD_Rep3.mzML	5023	controllerType=0 controllerNumber=1 scan=7342	20140515_QE6_UPLC5_SCL_SA_Hela_PAR_PD_Rep3.7342.7342.3 File:"20140515_QE6_UPLC5_SCL_SA_Hela_PAR_PD_Rep3.raw", NativeID:"controllerType=0 controllerNumber=1 scan=7342"	33.3564	872.69	1.87843e+06	3	2615.05	62	1.19572e+06	R.SRGGGEGNVDETGNNPSVSLK(ADP ribosylation of C-term).L	SRGGGEGNVDETGNNPSVSLK	sp|P46100-5|ATRX_HUMAN Isoform 5 of Transcriptional regulator ATRX OS=Homo sapiens GN=ATRX	1807	1827	1	2614.03	1.01478	388.206	19	40	0.475	201841	0.168803	19.1688	TRUE	FALSE	875	0	0
\20140515_QE6_UPLC5_SCL_SA_Hela_PAR_PD_Rep2.mzML	10820	controllerType=0 controllerNumber=1 scan=13326	20140515_QE6_UPLC5_SCL_SA_Hela_PAR_PD_Rep2.13326.13326.3 File:"20140515_QE6_UPLC5_SCL_SA_Hela_PAR_PD_Rep2.raw", NativeID:"controllerType=0 controllerNumber=1 scan=13326"	61.0232	846.704	1.60203e+06	3	2537.09	73	2.1112e+06	R.SSLTYFQQQLKPGKEDK(ADP ribosylation of C-term).L	SSLTYFQQQLKPGKEDK	sp|Q8NHM5|KDM2B_HUMAN Lysine-specific demethylase 2B OS=Homo sapiens GN=KDM2B PE=1 SV=1	847	863	2	2537.09	0.00313898	1.23724	19	32	0.59375	354959	0.168131	19.1681	TRUE	FALSE	876	0	0
\20140515_QE6_UPLC5_SCL_SA_Hela_PAR_PD_Rep2.mzML	18099	controllerType=0 controllerNumber=1 scan=21215	20140515_QE6_UPLC5_SCL_SA_Hela_PAR_PD_Rep2.21215.21215.3 File:"20140515_QE6_UPLC5_SCL_SA_Hela_PAR_PD_Rep2.raw", NativeID:"controllerType=0 controllerNumber=1 scan=21215"	97.3537	897.03	621861	3	2688.07	74	716837	K.SQKWDEMNILATYHPADK(ADP ribosylation of C-term).D	SQKWDEMNILATYHPADK	sp|P41236|IPP2_HUMAN Protein phosphatase inhibitor 2 OS=Homo sapiens GN=PPP1R2 PE=1 SV=2	44	61	1	2687.08	0.991731	369.074	19	34	0.558824	119660	0.166928	19.1669	TRUE	FALSE	877	0	0
\20140515_QE6_UPLC5_SCL_SA_Hela_PAR_PD_Rep1.mzML	4969	controllerType=0 controllerNumber=1 scan=7099	20140515_QE6_UPLC5_SCL_SA_Hela_PAR_PD_Rep1.7099.7099.3 File:"20140515_QE6_UPLC5_SCL_SA_Hela_PAR_PD_Rep1.raw", NativeID:"controllerType=0 controllerNumber=1 scan=7099"	32.3007	763.671	3.00252e+06	3	2287.99	65	2.18851e+06	K.AIKVEQATKPSFESGR(ADP ribosylation of C-term).R	AIKVEQATKPSFESGR	sp|P38159-2|RBMX_HUMAN Isoform 2 of RNA-binding motif protein, X chromosome OS=Homo sapiens GN=RBMX	65	80	2	2287.99	0.00286947	1.25415	19	30	0.633333	361426	0.165147	19.1651	TRUE	FALSE	878	0	0
\20140515_QE6_UPLC5_SCL_SA_Hela_PAR_PD_Rep2.mzML	13134	controllerType=0 controllerNumber=1 scan=15833	20140515_QE6_UPLC5_SCL_SA_Hela_PAR_PD_Rep2.15833.15833.2 File:"20140515_QE6_UPLC5_SCL_SA_Hela_PAR_PD_Rep2.raw", NativeID:"controllerType=0 controllerNumber=1 scan=15833"	72.5683	902.38	1.08764e+06	2	1802.75	63	1.45162e+06	K.STSQVAASLLASK(ADP ribosylation of C-term).S	STSQVAASLLASK	sp|Q9NXV6|CARF_HUMAN CDKN2A-interacting protein OS=Homo sapiens GN=CDKN2AIP PE=1 SV=3	362	374	0	1802.75	-0.00343349	-1.90459	19	24	0.791667	238006	0.163959	19.164	TRUE	FALSE	879	0	0
\20140515_QE6_UPLC5_SCL_SA_Hela_PAR_PD_Rep1.mzML	7327	controllerType=0 controllerNumber=1 scan=9654	20140515_QE6_UPLC5_SCL_SA_Hela_PAR_PD_Rep1.9654.9654.2 File:"20140515_QE6_UPLC5_SCL_SA_Hela_PAR_PD_Rep1.raw", NativeID:"controllerType=0 controllerNumber=1 scan=9654"	44.0622	923.857	29137206	2	1845.7	62	3.55148e+07	R.SC(carbamidomethylation of C)GPASQSTLGLK(ADP ribosylation of C-term).G	SCGPASQSTLGLK	sp|Q9BXS6|NUSAP_HUMAN Nucleolar and spindle-associated protein 1 OS=Homo sapiens GN=NUSAP1 PE=1 SV=1	255	267	0	1845.7	-0.000536361	-0.2906	19	24	0.791667	5.78932e+06	0.163011	19.163	TRUE	FALSE	880	0	0
\20140515_QE6_UPLC5_SCL_SA_Hela_PAR_PD_Rep1.mzML	8130	controllerType=0 controllerNumber=1 scan=10523	20140515_QE6_UPLC5_SCL_SA_Hela_PAR_PD_Rep1.10523.10523.3 File:"20140515_QE6_UPLC5_SCL_SA_Hela_PAR_PD_Rep1.raw", NativeID:"controllerType=0 controllerNumber=1 scan=10523"	48.0618	854.362	1.36398e+06	3	2560.06	66	941840	K.TASVLSKDDVAPESGDTTVK(ADP ribosylation of C-term).K	TASVLSKDDVAPESGDTTVK	sp|O76021|RL1D1_HUMAN Ribosomal L1 domain-containing protein 1 OS=Homo sapiens GN=RSL1D1 PE=1 SV=3	312	331	1	2560.06	0.00241298	0.942549	19	38	0.5	151296	0.160638	19.1606	TRUE	FALSE	881	0	0
\20140515_QE6_UPLC5_SCL_SA_Hela_PAR_PD_Rep1.mzML	5121	controllerType=0 controllerNumber=1 scan=7264	20140515_QE6_UPLC5_SCL_SA_Hela_PAR_PD_Rep1.7264.7264.3 File:"20140515_QE6_UPLC5_SCL_SA_Hela_PAR_PD_Rep1.raw", NativeID:"controllerType=0 controllerNumber=1 scan=7264"	33.0603	815.33	3.83356e+06	3	2442.97	61	2.77674e+06	K.GSLGSQGAKDEPEEELQK(ADP ribosylation of C-term).G	GSLGSQGAKDEPEEELQK	sp|Q13428|TCOF_HUMAN Treacle protein OS=Homo sapiens GN=TCOF1 PE=1 SV=3	1406	1423	1	2441.96	1.00566	411.823	19	34	0.558824	421278	0.151717	19.1517	TRUE	FALSE	882	0	0
\20140515_QE6_UPLC5_SCL_SA_Hela_PAR_PD_Rep1.mzML	10387	controllerType=0 controllerNumber=1 scan=12969	20140515_QE6_UPLC5_SCL_SA_Hela_PAR_PD_Rep1.12969.12969.3 File:"20140515_QE6_UPLC5_SCL_SA_Hela_PAR_PD_Rep1.raw", NativeID:"controllerType=0 controllerNumber=1 scan=12969"	59.3203	1047.07	1.73549e+06	3	3138.19	58	1.49538e+06	R.NSSGPQSGWMKQEEETSGQDSSLK(ADP ribosylation of C-term).D	NSSGPQSGWMKQEEETSGQDSSLK	sp|Q99590|SCAFB_HUMAN Protein SCAF11 OS=Homo sapiens GN=SCAF11 PE=1 SV=2	1168	1191	1	3137.2	0.992332	316.312	19	46	0.413043	207833	0.138984	19.139	TRUE	FALSE	885	0	0
\20140515_QE6_UPLC5_SCL_SA_Hela_PAR_PD_Rep2.mzML	9636	controllerType=0 controllerNumber=1 scan=12043	20140515_QE6_UPLC5_SCL_SA_Hela_PAR_PD_Rep2.12043.12043.2 File:"20140515_QE6_UPLC5_SCL_SA_Hela_PAR_PD_Rep2.raw", NativeID:"controllerType=0 controllerNumber=1 scan=12043"	55.1195	1058.44	717595	2	2114.86	54	1.61471e+06	R.SIGSAVDQGNESIVAK(ADP ribosylation of C-term).T	SIGSAVDQGNESIVAK	sp|Q9H0H5|RGAP1_HUMAN Rac GTPase-activating protein 1 OS=Homo sapiens GN=RACGAP1 PE=1 SV=1	203	218	0	2114.86	0.00331904	1.56939	19	30	0.633333	219067	0.13567	19.1357	TRUE	FALSE	886	0	0
\20140515_QE6_UPLC5_SCL_SA_Hela_PAR_PD_Rep2.mzML	15070	controllerType=0 controllerNumber=1 scan=17930	20140515_QE6_UPLC5_SCL_SA_Hela_PAR_PD_Rep2.17930.17930.4 File:"20140515_QE6_UPLC5_SCL_SA_Hela_PAR_PD_Rep2.raw", NativeID:"controllerType=0 controllerNumber=1 scan=17930"	82.224	778.342	701852	4	3109.34	78	1.05335e+06	K.SQYAYAAQNLLSHHDSHSSVILK(ADP ribosylation of C-term).M	SQYAYAAQNLLSHHDSHSSVILK	sp|O60563|CCNT1_HUMAN Cyclin-T1 OS=Homo sapiens GN=CCNT1 PE=1 SV=1	416	438	0	3109.33	0.00613136	1.97192	19	44	0.431818	142629	0.135406	19.1354	TRUE	FALSE	887	0	0
\20140515_QE6_UPLC5_SCL_SA_Hela_PAR_PD_Rep3.mzML	1343	controllerType=0 controllerNumber=1 scan=3355	20140515_QE6_UPLC5_SCL_SA_Hela_PAR_PD_Rep3.3355.3355.3 File:"20140515_QE6_UPLC5_SCL_SA_Hela_PAR_PD_Rep3.raw", NativeID:"controllerType=0 controllerNumber=1 scan=3355"	15.0236	872.03	4.32269e+06	3	2613.07	69	2.76737e+06	K.SESQGNATKNDDLNKPINK(ADP ribosylation of C-term).G	SESQGNATKNDDLNKPINK	sp|Q29RF7|PDS5A_HUMAN Sister chromatid cohesion protein PDS5 homolog A OS=Homo sapiens GN=PDS5A PE=1 SV=1	1276	1294	2	2613.07	-0.00635438	-2.43177	19	36	0.527778	370214	0.133778	19.1338	TRUE	FALSE	888	0	0
\20140515_QE6_UPLC5_SCL_SA_Hela_PAR_PD_Rep1.mzML	7323	controllerType=0 controllerNumber=1 scan=9649	20140515_QE6_UPLC5_SCL_SA_Hela_PAR_PD_Rep1.9649.9649.3 File:"20140515_QE6_UPLC5_SCL_SA_Hela_PAR_PD_Rep1.raw", NativeID:"controllerType=0 controllerNumber=1 scan=9649"	44.0377	670.61	2.49264e+06	3	2008.81	64	1.732e+06	R.NRASTAASSALGFSK(ADP ribosylation of C-term).S	NRASTAASSALGFSK	sp|O96028|NSD2_HUMAN Histone-lysine N-methyltransferase NSD2 OS=Homo sapiens GN=WHSC1 PE=1 SV=1	601	615	1	2007.81	0.999316	497.715	19	28	0.678571	229548	0.132533	19.1325	TRUE	FALSE	889	0	0
\20140515_QE6_UPLC5_SCL_SA_Hela_PAR_PD_Rep3.mzML	5255	controllerType=0 controllerNumber=1 scan=7593	20140515_QE6_UPLC5_SCL_SA_Hela_PAR_PD_Rep3.7593.7593.3 File:"20140515_QE6_UPLC5_SCL_SA_Hela_PAR_PD_Rep3.raw", NativeID:"controllerType=0 controllerNumber=1 scan=7593"	34.5134	772.98	3.51888e+06	3	2315.92	65	4.23636e+06	K.NIGRDTPTSAGPNSFNK(ADP ribosylation of C-term).G	NIGRDTPTSAGPNSFNK	sp|Q8WW12|PCNP_HUMAN PEST proteolytic signal-containing nuclear protein OS=Homo sapiens GN=PCNP PE=1 SV=2	134	150	1	2315.92	-0.00275417	-1.18923	19	32	0.59375	506986	0.119675	19.1197	TRUE	FALSE	890	0	0
\20140515_QE6_UPLC5_SCL_SA_Hela_PAR_PD_Rep2.mzML	25408	controllerType=0 controllerNumber=1 scan=29152	20140515_QE6_UPLC5_SCL_SA_Hela_PAR_PD_Rep2.29152.29152.4 File:"20140515_QE6_UPLC5_SCL_SA_Hela_PAR_PD_Rep2.raw", NativeID:"controllerType=0 controllerNumber=1 scan=29152"	133.922	890.41	921595	4	3557.61	72	841847	R.KPASMGFPGLQIGHASQLLDTQVPSPPSR(ADP ribosylation of C-term).G	KPASMGFPGLQIGHASQLLDTQVPSPPSR	sp|P43354|NR4A2_HUMAN Nuclear receptor subfamily 4 group A member 2 OS=Homo sapiens GN=NR4A2 PE=1 SV=1	226	254	1	3556.62	0.98977	278.289	18	56	0.321429	314969	0.37414	18.3741	TRUE	FALSE	1101	0	0
\20140515_QE6_UPLC5_SCL_SA_Hela_PAR_PD_Rep2.mzML	21004	controllerType=0 controllerNumber=1 scan=24370	20140515_QE6_UPLC5_SCL_SA_Hela_PAR_PD_Rep2.24370.24370.3 File:"20140515_QE6_UPLC5_SCL_SA_Hela_PAR_PD_Rep2.raw", NativeID:"controllerType=0 controllerNumber=1 scan=24370"	111.895	909.4	1013262	3	2725.18	62	974973	R.SHPYSPLPGLASVPGHMALPR(ADP ribosylation of C-term).P	SHPYSPLPGLASVPGHMALPR	sp|P15408|FOSL2_HUMAN Fos-related antigen 2 OS=Homo sapiens GN=FOSL2 PE=1 SV=1	79	99	0	2724.19	0.986093	361.976	18	40	0.45	330009	0.338481	18.3385	TRUE	FALSE	1159	0	0
\20140515_QE6_UPLC5_SCL_SA_Hela_PAR_PD_Rep1.mzML	12344	controllerType=0 controllerNumber=1 scan=15090	20140515_QE6_UPLC5_SCL_SA_Hela_PAR_PD_Rep1.15090.15090.3 File:"20140515_QE6_UPLC5_SCL_SA_Hela_PAR_PD_Rep1.raw", NativeID:"controllerType=0 controllerNumber=1 scan=15090"	69.0854	703.276	40078400	3	2106.81	56	4.19303e+07	R.SVGGSGGGSFGDNLVTR(ADP ribosylation of C-term).S	SVGGSGGGSFGDNLVTR	sp|P02545|LMNA_HUMAN Prelamin-A/C OS=Homo sapiens GN=LMNA PE=1 SV=1	628	644	0	2106.8	0.00289375	1.37353	18	32	0.5625	1.29912e+07	0.309829	18.3098	TRUE	FALSE	1196	0	0
\20140515_QE6_UPLC5_SCL_SA_Hela_PAR_PD_Rep2.mzML	8833	controllerType=0 controllerNumber=1 scan=11174	20140515_QE6_UPLC5_SCL_SA_Hela_PAR_PD_Rep2.11174.11174.2 File:"20140515_QE6_UPLC5_SCL_SA_Hela_PAR_PD_Rep2.raw", NativeID:"controllerType=0 controllerNumber=1 scan=11174"	51.1195	1079.42	754754	2	2156.83	55	2.82187e+06	K.SGGGFGPDPGSGTTVPAR(ADP ribosylation of C-term).R	SGGGFGPDPGSGTTVPAR	sp|Q9H4L4|SENP3_HUMAN Sentrin-specific protease 3 OS=Homo sapiens GN=SENP3 PE=1 SV=2	44	61	0	2156.82	0.00529901	2.45686	18	34	0.529412	854164	0.302695	18.3027	TRUE	FALSE	1210	0	0
\20140515_QE6_UPLC5_SCL_SA_Hela_PAR_PD_Rep1.mzML	9422	controllerType=0 controllerNumber=1 scan=11924	20140515_QE6_UPLC5_SCL_SA_Hela_PAR_PD_Rep1.11924.11924.2 File:"20140515_QE6_UPLC5_SCL_SA_Hela_PAR_PD_Rep1.raw", NativeID:"controllerType=0 controllerNumber=1 scan=11924"	54.5082	1003.42	1.64269e+06	2	2004.83	59	4.21402e+06	K.SVAHGQAPEMPLVK(ADP ribosylation of C-term).K	SVAHGQAPEMPLVK	sp|Q1ED39|KNOP1_HUMAN Lysine-rich nucleolar protein 1 OS=Homo sapiens GN=KNOP1 PE=1 SV=1	52	65	0	2003.82	1.00411	501.099	18	26	0.692308	1.23487e+06	0.293038	18.293	TRUE	FALSE	1223	0	0
\20140515_QE6_UPLC5_SCL_SA_Hela_PAR_PD_Rep1.mzML	1498	controllerType=0 controllerNumber=1 scan=3339	20140515_QE6_UPLC5_SCL_SA_Hela_PAR_PD_Rep1.3339.3339.3 File:"20140515_QE6_UPLC5_SCL_SA_Hela_PAR_PD_Rep1.raw", NativeID:"controllerType=0 controllerNumber=1 scan=3339"	15.0104	578.528	15906788	3	1732.56	69	1.86489e+07	K.SGGGGGGGGSSWGGR(ADP ribosylation of C-term).S	SGGGGGGGGSSWGGR	sp|Q13151|ROA0_HUMAN Heterogeneous nuclear ribonucleoprotein A0 OS=Homo sapiens GN=HNRNPA0 PE=1 SV=1	270	284	0	1732.56	0.000260356	0.150272	18	28	0.642857	5.40671e+06	0.289922	18.2899	TRUE	FALSE	1226	0	0
\20140515_QE6_UPLC5_SCL_SA_Hela_PAR_PD_Rep3.mzML	7801	controllerType=0 controllerNumber=1 scan=10352	20140515_QE6_UPLC5_SCL_SA_Hela_PAR_PD_Rep3.10352.10352.3 File:"20140515_QE6_UPLC5_SCL_SA_Hela_PAR_PD_Rep3.raw", NativeID:"controllerType=0 controllerNumber=1 scan=10352"	47.21	838.996	2.56253e+06	3	2513.97	65	2.55832e+06	R.GAAGWSPSSSGNPMAKPESR(ADP ribosylation of C-term).R	GAAGWSPSSSGNPMAKPESR	sp|Q8WY91|THAP4_HUMAN THAP domain-containing protein 4 OS=Homo sapiens GN=THAP4 PE=1 SV=2	123	142	1	2513.97	-0.00149748	-0.595662	18	38	0.473684	702536	0.274609	18.2746	TRUE	FALSE	1242	0	0
\20140515_QE6_UPLC5_SCL_SA_Hela_PAR_PD_Rep2.mzML	8555	controllerType=0 controllerNumber=1 scan=10872	20140515_QE6_UPLC5_SCL_SA_Hela_PAR_PD_Rep2.10872.10872.3 File:"20140515_QE6_UPLC5_SCL_SA_Hela_PAR_PD_Rep2.raw", NativeID:"controllerType=0 controllerNumber=1 scan=10872"	49.73	844.724	1.41042e+06	3	2531.15	58	2.3608e+06	K.SAKPTKPAASDLPVPAEGVR(ADP ribosylation of C-term).N	SAKPTKPAASDLPVPAEGVR	sp|Q05682|CALD1_HUMAN Caldesmon OS=Homo sapiens GN=CALD1 PE=1 SV=3	691	710	2	2531.15	0.00384829	1.52037	18	38	0.473684	647297	0.274185	18.2742	TRUE	FALSE	1243	0	0
\20140515_QE6_UPLC5_SCL_SA_Hela_PAR_PD_Rep2.mzML	12341	controllerType=0 controllerNumber=1 scan=14974	20140515_QE6_UPLC5_SCL_SA_Hela_PAR_PD_Rep2.14974.14974.3 File:"20140515_QE6_UPLC5_SCL_SA_Hela_PAR_PD_Rep2.raw", NativeID:"controllerType=0 controllerNumber=1 scan=14974"	68.6134	782.362	1.95925e+06	3	2344.06	59	1.64947e+06	K.SILISSVASVHHANGLAK(ADP ribosylation of C-term).S	SILISSVASVHHANGLAK	sp|Q13620|CUL4B_HUMAN Cullin-4B OS=Homo sapiens GN=CUL4B PE=1 SV=4	161	178	0	2344.06	0.00215436	0.919073	18	34	0.529412	445500	0.270088	18.2701	TRUE	FALSE	1246	0	0
\20140515_QE6_UPLC5_SCL_SA_Hela_PAR_PD_Rep2.mzML	9836	controllerType=0 controllerNumber=1 scan=12260	20140515_QE6_UPLC5_SCL_SA_Hela_PAR_PD_Rep2.12260.12260.3 File:"20140515_QE6_UPLC5_SCL_SA_Hela_PAR_PD_Rep2.raw", NativeID:"controllerType=0 controllerNumber=1 scan=12260"	56.1172	1057.45	747308	3	3169.33	66	768205	K.TLHGNAPAPGTPAASGWQPPTYHSGR(ADP ribosylation of C-term).A	TLHGNAPAPGTPAASGWQPPTYHSGR	sp|Q8IXZ2|ZC3H3_HUMAN Zinc finger CCCH domain-containing protein 3 OS=Homo sapiens GN=ZC3H3 PE=1 SV=3	23	48	0	3168.32	1.00414	316.931	18	50	0.36	206739	0.269119	18.2691	TRUE	FALSE	1247	0	0
\20140515_QE6_UPLC5_SCL_SA_Hela_PAR_PD_Rep2.mzML	1050	controllerType=0 controllerNumber=1 scan=2742	20140515_QE6_UPLC5_SCL_SA_Hela_PAR_PD_Rep2.2742.2742.3 File:"20140515_QE6_UPLC5_SCL_SA_Hela_PAR_PD_Rep2.raw", NativeID:"controllerType=0 controllerNumber=1 scan=2742"	12.3082	715.617	11424256	3	2143.83	60	1.41061e+07	R.SYAPYHHHQPAAPK(ADP ribosylation of C-term).D	SYAPYHHHQPAAPK	sp|Q99958|FOXC2_HUMAN Forkhead box protein C2 OS=Homo sapiens GN=FOXC2 PE=1 SV=1	55	68	0	2143.83	-0.00122391	-0.570898	18	26	0.692308	3.75868e+06	0.266458	18.2665	TRUE	FALSE	1248	0	0
\20140515_QE6_UPLC5_SCL_SA_Hela_PAR_PD_Rep1.mzML	10352	controllerType=0 controllerNumber=1 scan=12932	20140515_QE6_UPLC5_SCL_SA_Hela_PAR_PD_Rep1.12932.12932.2 File:"20140515_QE6_UPLC5_SCL_SA_Hela_PAR_PD_Rep1.raw", NativeID:"controllerType=0 controllerNumber=1 scan=12932"	59.1494	979.93	1.76199e+06	2	1957.85	57	3.5376e+06	R.ALVNHSGLSAPVPR(ADP ribosylation of C-term).G	ALVNHSGLSAPVPR	sp|Q9P2D1|CHD7_HUMAN Chromodomain-helicase-DNA-binding protein 7 OS=Homo sapiens GN=CHD7 PE=1 SV=3	1678	1691	0	1957.84	0.000322239	0.164589	18	26	0.692308	941629	0.266177	18.2662	TRUE	FALSE	1251	0	0
\20140515_QE6_UPLC5_SCL_SA_Hela_PAR_PD_Rep2.mzML	14326	controllerType=0 controllerNumber=1 scan=17124	20140515_QE6_UPLC5_SCL_SA_Hela_PAR_PD_Rep2.17124.17124.3 File:"20140515_QE6_UPLC5_SCL_SA_Hela_PAR_PD_Rep2.raw", NativeID:"controllerType=0 controllerNumber=1 scan=17124"	78.513	753.34	1.04141e+06	3	2257	68	1.10458e+06	R.IATTTASAATAAAIGATPR(ADP ribosylation of C-term).A	IATTTASAATAAAIGATPR	sp|Q14980|NUMA1_HUMAN Nuclear mitotic apparatus protein 1 OS=Homo sapiens GN=NUMA1 PE=1 SV=2	2090	2108	0	2255.98	1.01571	450.229	18	36	0.5	290910	0.263366	18.2634	TRUE	FALSE	1254	0	0
\20140515_QE6_UPLC5_SCL_SA_Hela_PAR_PD_Rep2.mzML	11852	controllerType=0 controllerNumber=1 scan=14444	20140515_QE6_UPLC5_SCL_SA_Hela_PAR_PD_Rep2.14444.14444.3 File:"20140515_QE6_UPLC5_SCL_SA_Hela_PAR_PD_Rep2.raw", NativeID:"controllerType=0 controllerNumber=1 scan=14444"	66.173	790.3	1.04997e+06	3	2367.88	63	1.07642e+06	R.DVMGSSAGAGSGEFHVYR(ADP ribosylation of C-term).H	DVMGSSAGAGSGEFHVYR	sp|Q9H875|PKRI1_HUMAN PRKR-interacting protein 1 OS=Homo sapiens GN=PRKRIP1 PE=1 SV=1	66	83	0	2366.87	1.01172	427.453	18	34	0.529412	273482	0.254067	18.2541	TRUE	FALSE	1259	0	0
\20140515_QE6_UPLC5_SCL_SA_Hela_PAR_PD_Rep2.mzML	23962	controllerType=0 controllerNumber=1 scan=27584	20140515_QE6_UPLC5_SCL_SA_Hela_PAR_PD_Rep2.27584.27584.3 File:"20140515_QE6_UPLC5_SCL_SA_Hela_PAR_PD_Rep2.raw", NativeID:"controllerType=0 controllerNumber=1 scan=27584"	126.697	911.08	1012549	3	2730.22	67	1.83975e+06	R.GLSGAQDPFPGPAPVPVEVVQK(ADP ribosylation of C-term).F	GLSGAQDPFPGPAPVPVEVVQK	tr|A0A0G2JJL1|A0A0G2JJL1_HUMAN WD repeat-containing protein 46 (Fragment) OS=Homo sapiens GN=WDR46 PE=1 SV=1	25	46	0	2729.21	1.00425	367.964	18	42	0.428571	461939	0.251087	18.2511	TRUE	FALSE	1263	0	0
\20140515_QE6_UPLC5_SCL_SA_Hela_PAR_PD_Rep2.mzML	532	controllerType=0 controllerNumber=1 scan=2181	20140515_QE6_UPLC5_SCL_SA_Hela_PAR_PD_Rep2.2181.2181.3 File:"20140515_QE6_UPLC5_SCL_SA_Hela_PAR_PD_Rep2.raw", NativeID:"controllerType=0 controllerNumber=1 scan=2181"	9.72766	657.942	44611456	3	1970.8	57	3.6425e+07	R.KVSSAEGAAKEEPK(ADP ribosylation of C-term).R	KVSSAEGAAKEEPK	sp|P05114|HMGN1_HUMAN Non-histone chromosomal protein HMG-14 OS=Homo sapiens GN=HMGN1 PE=1 SV=3	5	18	2	1970.8	0.000388824	0.197292	18	26	0.692308	9.13111e+06	0.250682	18.2507	TRUE	FALSE	1264	0	0
\20140515_QE6_UPLC5_SCL_SA_Hela_PAR_PD_Rep1.mzML	10520	controllerType=0 controllerNumber=1 scan=13114	20140515_QE6_UPLC5_SCL_SA_Hela_PAR_PD_Rep1.13114.13114.3 File:"20140515_QE6_UPLC5_SCL_SA_Hela_PAR_PD_Rep1.raw", NativeID:"controllerType=0 controllerNumber=1 scan=13114"	59.9906	1034.15	1.74603e+06	3	3099.43	69	3.85666e+06	R.KQPPVSPGTALVGSQKEPSEVPTPK(ADP ribosylation of C-term).R	KQPPVSPGTALVGSQKEPSEVPTPK	sp|P17096|HMGA1_HUMAN High mobility group protein HMG-I/HMG-Y OS=Homo sapiens GN=HMGA1 PE=1 SV=3	31	55	2	3098.44	0.991903	320.13	18	48	0.375	959712	0.248845	18.2488	TRUE	FALSE	1266	0	0
\20140515_QE6_UPLC5_SCL_SA_Hela_PAR_PD_Rep2.mzML	14565	controllerType=0 controllerNumber=1 scan=17383	20140515_QE6_UPLC5_SCL_SA_Hela_PAR_PD_Rep2.17383.17383.4 File:"20140515_QE6_UPLC5_SCL_SA_Hela_PAR_PD_Rep2.raw", NativeID:"controllerType=0 controllerNumber=1 scan=17383"	79.7053	901.43	1.26379e+06	4	3601.69	73	1.67987e+06	K.TKYPTQSGKPPLLVSAPSKSESALSC(carbamidomethylation of C)LSK(ADP ribosylation of C-term).Q	TKYPTQSGKPPLLVSAPSKSESALSCLSK	sp|Q9GZR7|DDX24_HUMAN ATP-dependent RNA helicase DDX24 OS=Homo sapiens GN=DDX24 PE=1 SV=1	807	835	3	3601.68	0.0132577	3.68097	18	56	0.321429	396383	0.23596	18.236	TRUE	FALSE	1274	0	0
\20140515_QE6_UPLC5_SCL_SA_Hela_PAR_PD_Rep1.mzML	21161	controllerType=0 controllerNumber=1 scan=24660	20140515_QE6_UPLC5_SCL_SA_Hela_PAR_PD_Rep1.24660.24660.4 File:"20140515_QE6_UPLC5_SCL_SA_Hela_PAR_PD_Rep1.raw", NativeID:"controllerType=0 controllerNumber=1 scan=24660"	113.15	795.347	2.49578e+06	4	3177.36	60	3.83325e+06	M.(acetylation of protein N-terminus)SYGRPPPDVEGMTSLKVDNLTYR(ADP ribosylation of C-term).T	SYGRPPPDVEGMTSLKVDNLTYR	sp|Q01130|SRSF2_HUMAN Serine/arginine-rich splicing factor 2 OS=Homo sapiens GN=SRSF2 PE=1 SV=4	2	24	2	3177.35	0.00786362	2.4749	18	44	0.409091	861805	0.224824	18.2248	TRUE	FALSE	1283	0	0
\20140515_QE6_UPLC5_SCL_SA_Hela_PAR_PD_Rep2.mzML	19820	controllerType=0 controllerNumber=1 scan=23088	20140515_QE6_UPLC5_SCL_SA_Hela_PAR_PD_Rep2.23088.23088.3 File:"20140515_QE6_UPLC5_SCL_SA_Hela_PAR_PD_Rep2.raw", NativeID:"controllerType=0 controllerNumber=1 scan=23088"	105.988	1026.83	1244271	3	3077.47	64	1.64028e+06	K.LAIHNPNLPTTLPVNSQNIQPVR(ADP ribosylation of C-term).Y	LAIHNPNLPTTLPVNSQNIQPVR	sp|Q13887|KLF5_HUMAN Krueppel-like factor 5 OS=Homo sapiens GN=KLF5 PE=1 SV=2	336	358	0	3076.45	1.01492	329.898	18	44	0.409091	365226	0.22266	18.2227	TRUE	FALSE	1285	0	0
\20140515_QE6_UPLC5_SCL_SA_Hela_PAR_PD_Rep3.mzML	2819	controllerType=0 controllerNumber=1 scan=4954	20140515_QE6_UPLC5_SCL_SA_Hela_PAR_PD_Rep3.4954.4954.3 File:"20140515_QE6_UPLC5_SCL_SA_Hela_PAR_PD_Rep3.raw", NativeID:"controllerType=0 controllerNumber=1 scan=4954"	22.3766	771.965	3679320	3	2312.87	68	3.85462e+06	K.SQYHDLQAPDNQQTK(ADP ribosylation of C-term).D	SQYHDLQAPDNQQTK	sp|Q9H788|SH24A_HUMAN SH2 domain-containing protein 4A OS=Homo sapiens GN=SH2D4A PE=1 SV=1	129	143	0	2312.87	0.000269592	0.116561	18	28	0.642857	847241	0.219799	18.2198	TRUE	FALSE	1286	0	0
\20140515_QE6_UPLC5_SCL_SA_Hela_PAR_PD_Rep3.mzML	17243	controllerType=0 controllerNumber=1 scan=20586	20140515_QE6_UPLC5_SCL_SA_Hela_PAR_PD_Rep3.20586.20586.3 File:"20140515_QE6_UPLC5_SCL_SA_Hela_PAR_PD_Rep3.raw", NativeID:"controllerType=0 controllerNumber=1 scan=20586"	94.3113	918.358	382458784	3	2752.05	69	3.99954e+08	K.NQSQGYNQWQQGQFWGQK(ADP ribosylation of C-term).P	NQSQGYNQWQQGQFWGQK	sp|Q00839|HNRPU_HUMAN Heterogeneous nuclear ribonucleoprotein U OS=Homo sapiens GN=HNRNPU PE=1 SV=6	797	814	0	2752.05	0.00281482	1.02281	18	34	0.529412	8.68494e+07	0.217149	18.2171	TRUE	FALSE	1287	0	0
\20140515_QE6_UPLC5_SCL_SA_Hela_PAR_PD_Rep3.mzML	9322	controllerType=0 controllerNumber=1 scan=11999	20140515_QE6_UPLC5_SCL_SA_Hela_PAR_PD_Rep3.11999.11999.3 File:"20140515_QE6_UPLC5_SCL_SA_Hela_PAR_PD_Rep3.raw", NativeID:"controllerType=0 controllerNumber=1 scan=11999"	54.7852	730.98	1.33889e+06	3	2189.92	61	1.82252e+06	R.SSLNGKGESSLTALER(ADP ribosylation of C-term).I	SSLNGKGESSLTALER	sp|Q69YH5|CDCA2_HUMAN Cell division cycle-associated protein 2 OS=Homo sapiens GN=CDCA2 PE=1 SV=2	999	1014	1	2188.9	1.01429	463.379	18	30	0.6	394881	0.216667	18.2167	TRUE	FALSE	1288	0	0
\20140515_QE6_UPLC5_SCL_SA_Hela_PAR_PD_Rep2.mzML	8600	controllerType=0 controllerNumber=1 scan=10921	20140515_QE6_UPLC5_SCL_SA_Hela_PAR_PD_Rep2.10921.10921.2 File:"20140515_QE6_UPLC5_SCL_SA_Hela_PAR_PD_Rep2.raw", NativeID:"controllerType=0 controllerNumber=1 scan=10921"	49.9536	888.869	1.28701e+06	2	1775.72	63	2.48237e+06	K.GMSLKSDAVLSK(ADP ribosylation of C-term).S	GMSLKSDAVLSK	sp|O75943|RAD17_HUMAN Cell cycle checkpoint protein RAD17 OS=Homo sapiens GN=RAD17 PE=1 SV=2	357	368	1	1775.72	0.00281658	1.58616	18	22	0.818182	537398	0.216486	18.2165	TRUE	FALSE	1289	0	0
\20140515_QE6_UPLC5_SCL_SA_Hela_PAR_PD_Rep2.mzML	12124	controllerType=0 controllerNumber=1 scan=14739	20140515_QE6_UPLC5_SCL_SA_Hela_PAR_PD_Rep2.14739.14739.3 File:"20140515_QE6_UPLC5_SCL_SA_Hela_PAR_PD_Rep2.raw", NativeID:"controllerType=0 controllerNumber=1 scan=14739"	67.5318	643.29	1821868	3	1926.85	63	3.04439e+06	K.NLVHVAHDLIQK(ADP ribosylation of C-term).L	NLVHVAHDLIQK	sp|Q9BPY3|F118B_HUMAN Protein FAM118B OS=Homo sapiens GN=FAM118B PE=1 SV=1	99	110	0	1926.84	0.00913763	4.74229	18	22	0.818182	656687	0.215704	18.2157	TRUE	FALSE	1290	0	0
\20140515_QE6_UPLC5_SCL_SA_Hela_PAR_PD_Rep3.mzML	9192	controllerType=0 controllerNumber=1 scan=11858	20140515_QE6_UPLC5_SCL_SA_Hela_PAR_PD_Rep3.11858.11858.3 File:"20140515_QE6_UPLC5_SCL_SA_Hela_PAR_PD_Rep3.raw", NativeID:"controllerType=0 controllerNumber=1 scan=11858"	54.1385	850.33	2.06114e+06	3	2547.97	61	2.02874e+06	K.ASGSGGGSAALGPSGFGPSGGSGTK(ADP ribosylation of C-term).L	ASGSGGGSAALGPSGFGPSGGSGTK	sp|P25440|BRD2_HUMAN Bromodomain-containing protein 2 OS=Homo sapiens GN=BRD2 PE=1 SV=2	590	614	0	2547.99	-0.0222902	-8.74816	18	48	0.375	437221	0.215513	18.2155	TRUE	FALSE	1291	0	0
\20140515_QE6_UPLC5_SCL_SA_Hela_PAR_PD_Rep3.mzML	11918	controllerType=0 controllerNumber=1 scan=14812	20140515_QE6_UPLC5_SCL_SA_Hela_PAR_PD_Rep3.14812.14812.2 File:"20140515_QE6_UPLC5_SCL_SA_Hela_PAR_PD_Rep3.raw", NativeID:"controllerType=0 controllerNumber=1 scan=14812"	67.7333	1074.42	1.30488e+06	2	2146.83	55	1.99289e+06	R.SNVLTGLQDSSTDNR(ADP ribosylation of C-term).A	SNVLTGLQDSSTDNR	sp|O00257|CBX4_HUMAN E3 SUMO-protein ligase CBX4 OS=Homo sapiens GN=CBX4 PE=1 SV=3	90	104	0	2146.82	0.00490491	2.28473	18	28	0.642857	429249	0.21539	18.2154	TRUE	FALSE	1292	0	0
\20140515_QE6_UPLC5_SCL_SA_Hela_PAR_PD_Rep2.mzML	11699	controllerType=0 controllerNumber=1 scan=14278	20140515_QE6_UPLC5_SCL_SA_Hela_PAR_PD_Rep2.14278.14278.3 File:"20140515_QE6_UPLC5_SCL_SA_Hela_PAR_PD_Rep2.raw", NativeID:"controllerType=0 controllerNumber=1 scan=14278"	65.4106	946.11	760134	3	2835.31	61	1.17583e+06	K.EATAQKPTGSVGSTVTTPPPLVR(ADP ribosylation of C-term).G	EATAQKPTGSVGSTVTTPPPLVR	sp|Q86YP4|P66A_HUMAN Transcriptional repressor p66-alpha OS=Homo sapiens GN=GATAD2A PE=1 SV=1	173	195	1	2834.29	1.0193	359.63	18	44	0.409091	251813	0.214157	18.2142	TRUE	FALSE	1294	0	0
\20140515_QE6_UPLC5_SCL_SA_Hela_PAR_PD_Rep2.mzML	8189	controllerType=0 controllerNumber=1 scan=10476	20140515_QE6_UPLC5_SCL_SA_Hela_PAR_PD_Rep2.10476.10476.3 File:"20140515_QE6_UPLC5_SCL_SA_Hela_PAR_PD_Rep2.raw", NativeID:"controllerType=0 controllerNumber=1 scan=10476"	47.9067	687.97	1.72457e+06	3	2060.89	60	2.56361e+06	K.IKGEHPGLSIGDVAK(ADP ribosylation of C-term).K	IKGEHPGLSIGDVAK	sp|B2RPK0|HGB1A_HUMAN Putative high mobility group protein B1-like 1 OS=Homo sapiens GN=HMGB1P1 PE=5 SV=1	113	127	1	2060.9	-0.00877113	-4.25598	18	28	0.642857	537325	0.209597	18.2096	TRUE	FALSE	1295	0	0
\20140515_QE6_UPLC5_SCL_SA_Hela_PAR_PD_Rep1.mzML	535	controllerType=0 controllerNumber=1 scan=2296	20140515_QE6_UPLC5_SCL_SA_Hela_PAR_PD_Rep1.2296.2296.2 File:"20140515_QE6_UPLC5_SCL_SA_Hela_PAR_PD_Rep1.raw", NativeID:"controllerType=0 controllerNumber=1 scan=2296"	10.2098	980.875	15682170	2	1959.74	58	3.14531e+07	K.SAVLHSQSSSSSSR(ADP ribosylation of C-term).Q	SAVLHSQSSSSSSR	tr|A0A0A0MRH8|A0A0A0MRH8_HUMAN Chromodomain-helicase-DNA-binding protein 1-like OS=Homo sapiens GN=CHD1L PE=1 SV=1	599	612	0	1959.74	0.000196045	0.100036	18	26	0.692308	6.57554e+06	0.209059	18.2091	TRUE	FALSE	1297	0	0
\20140515_QE6_UPLC5_SCL_SA_Hela_PAR_PD_Rep3.mzML	148	controllerType=0 controllerNumber=1 scan=2061	20140515_QE6_UPLC5_SCL_SA_Hela_PAR_PD_Rep3.2061.2061.4 File:"20140515_QE6_UPLC5_SCL_SA_Hela_PAR_PD_Rep3.raw", NativeID:"controllerType=0 controllerNumber=1 scan=2061"	9.06981	532.736	143183520	4	2126.91	68	4.59258e+07	K.RKVSSAEGAAKEEPK(ADP ribosylation of C-term).R	RKVSSAEGAAKEEPK	sp|P05114|HMGN1_HUMAN Non-histone chromosomal protein HMG-14 OS=Homo sapiens GN=HMGN1 PE=1 SV=3	4	18	3	2126.9	0.00952694	4.47926	18	28	0.642857	9.55538e+06	0.208061	18.2081	TRUE	FALSE	1298	0	0
\20140515_QE6_UPLC5_SCL_SA_Hela_PAR_PD_Rep2.mzML	11230	controllerType=0 controllerNumber=1 scan=13770	20140515_QE6_UPLC5_SCL_SA_Hela_PAR_PD_Rep2.13770.13770.2 File:"20140515_QE6_UPLC5_SCL_SA_Hela_PAR_PD_Rep2.raw", NativeID:"controllerType=0 controllerNumber=1 scan=13770"	63.0698	1076.99	810290	2	2151.97	59	2.48045e+06	K.SLGNILQAKPTSSPAK(ADP ribosylation of C-term).G	SLGNILQAKPTSSPAK	sp|Q13428|TCOF_HUMAN Treacle protein OS=Homo sapiens GN=TCOF1 PE=1 SV=3	571	586	1	2151.96	0.00630883	2.93167	18	30	0.6	513048	0.206836	18.2068	TRUE	FALSE	1299	0	0
\20140515_QE6_UPLC5_SCL_SA_Hela_PAR_PD_Rep3.mzML	10696	controllerType=0 controllerNumber=1 scan=13489	20140515_QE6_UPLC5_SCL_SA_Hela_PAR_PD_Rep3.13489.13489.4 File:"20140515_QE6_UPLC5_SCL_SA_Hela_PAR_PD_Rep3.raw", NativeID:"controllerType=0 controllerNumber=1 scan=13489"	61.6449	866.66	2.0419e+06	4	3462.61	71	2.18548e+06	R.TVSNSVPGRPVSSLGPGQTVSSSGPTIKPK(ADP ribosylation of C-term).C	TVSNSVPGRPVSSLGPGQTVSSSGPTIKPK	sp|Q68D10|SPT2_HUMAN Protein SPT2 homolog OS=Homo sapiens GN=SPTY2D1 PE=1 SV=3	505	534	2	3461.62	0.987995	285.414	18	58	0.310345	433326	0.198275	18.1983	TRUE	FALSE	1303	0	0
\20140515_QE6_UPLC5_SCL_SA_Hela_PAR_PD_Rep1.mzML	4609	controllerType=0 controllerNumber=1 scan=6709	20140515_QE6_UPLC5_SCL_SA_Hela_PAR_PD_Rep1.6709.6709.3 File:"20140515_QE6_UPLC5_SCL_SA_Hela_PAR_PD_Rep1.raw", NativeID:"controllerType=0 controllerNumber=1 scan=6709"	30.5068	786.666	3.33865e+06	3	2356.98	59	3.93228e+06	R.ASGNYATVISHNPETKK(ADP ribosylation of C-term).T	ASGNYATVISHNPETKK	sp|P62917|RL8_HUMAN 60S ribosomal protein L8 OS=Homo sapiens GN=RPL8 PE=1 SV=2	129	145	1	2356.97	0.0026498	1.12424	18	32	0.5625	775795	0.197289	18.1973	TRUE	FALSE	1304	0	0
\20140515_QE6_UPLC5_SCL_SA_Hela_PAR_PD_Rep1.mzML	7790	controllerType=0 controllerNumber=1 scan=10155	20140515_QE6_UPLC5_SCL_SA_Hela_PAR_PD_Rep1.10155.10155.3 File:"20140515_QE6_UPLC5_SCL_SA_Hela_PAR_PD_Rep1.raw", NativeID:"controllerType=0 controllerNumber=1 scan=10155"	46.3672	836.01	1.3975e+06	3	2505.01	65	1.11241e+06	R.VNPHSLPDPEVNEQSSSK(ADP ribosylation of C-term).G	VNPHSLPDPEVNEQSSSK	sp|Q99575|POP1_HUMAN Ribonucleases P/MRP protein subunit POP1 OS=Homo sapiens GN=POP1 PE=1 SV=2	61	78	0	2503.99	1.01877	406.86	18	34	0.529412	218505	0.196425	18.1964	TRUE	FALSE	1305	0	0
\20140515_QE6_UPLC5_SCL_SA_Hela_PAR_PD_Rep1.mzML	12135	controllerType=0 controllerNumber=1 scan=14863	20140515_QE6_UPLC5_SCL_SA_Hela_PAR_PD_Rep1.14863.14863.3 File:"20140515_QE6_UPLC5_SCL_SA_Hela_PAR_PD_Rep1.raw", NativeID:"controllerType=0 controllerNumber=1 scan=14863"	68.0392	798.4	1.46252e+06	3	2392.18	76	1.11316e+06	K.KVVIKSEAASPALPVITK(ADP ribosylation of C-term).V	KVVIKSEAASPALPVITK	sp|Q99958|FOXC2_HUMAN Forkhead box protein C2 OS=Homo sapiens GN=FOXC2 PE=1 SV=1	210	227	2	2391.19	0.992986	415.269	18	34	0.529412	212287	0.190707	18.1907	TRUE	FALSE	1307	0	0
\20140515_QE6_UPLC5_SCL_SA_Hela_PAR_PD_Rep1.mzML	12196	controllerType=0 controllerNumber=1 scan=14929	20140515_QE6_UPLC5_SCL_SA_Hela_PAR_PD_Rep1.14929.14929.4 File:"20140515_QE6_UPLC5_SCL_SA_Hela_PAR_PD_Rep1.raw", NativeID:"controllerType=0 controllerNumber=1 scan=14929"	68.3429	813.121	1.26598e+06	4	3248.45	68	1.28908e+06	R.SPSGDRPAVGHSGLKPLSGETPLSAYK(ADP ribosylation of C-term).V	SPSGDRPAVGHSGLKPLSGETPLSAYK	sp|Q8IXZ2|ZC3H3_HUMAN Zinc finger CCCH domain-containing protein 3 OS=Homo sapiens GN=ZC3H3 PE=1 SV=3	414	440	2	3248.45	-0.00109858	-0.338187	18	52	0.346154	244730	0.189848	18.1898	TRUE	FALSE	1308	0	0
\20140515_QE6_UPLC5_SCL_SA_Hela_PAR_PD_Rep1.mzML	17958	controllerType=0 controllerNumber=1 scan=21177	20140515_QE6_UPLC5_SCL_SA_Hela_PAR_PD_Rep1.21177.21177.4 File:"20140515_QE6_UPLC5_SCL_SA_Hela_PAR_PD_Rep1.raw", NativeID:"controllerType=0 controllerNumber=1 scan=21177"	97.1121	931.17	1.94727e+06	4	3720.65	76	3.33557e+06	K.LNTTTMSNATANSSIRPIFGGTVYHSPVSR(ADP ribosylation of C-term).L	LNTTTMSNATANSSIRPIFGGTVYHSPVSR	sp|O43663|PRC1_HUMAN Protein regulator of cytokinesis 1 OS=Homo sapiens GN=PRC1 PE=1 SV=2	488	517	1	3719.64	1.00685	270.684	18	58	0.310345	628780	0.188507	18.1885	TRUE	FALSE	1309	0	0
\20140515_QE6_UPLC5_SCL_SA_Hela_PAR_PD_Rep3.mzML	380	controllerType=0 controllerNumber=1 scan=2312	20140515_QE6_UPLC5_SCL_SA_Hela_PAR_PD_Rep3.2312.2312.3 File:"20140515_QE6_UPLC5_SCL_SA_Hela_PAR_PD_Rep3.raw", NativeID:"controllerType=0 controllerNumber=1 scan=2312"	10.2238	643.24	2.1517e+06	3	1926.7	64	2.61819e+06	K.SDATQNAHGTGISK(ADP ribosylation of C-term).K	SDATQNAHGTGISK	sp|Q9UPW0|FOXJ3_HUMAN Forkhead box protein J3 OS=Homo sapiens GN=FOXJ3 PE=1 SV=2	42	55	0	1926.71	-0.0164498	-8.53772	18	26	0.692308	481670	0.18397	18.184	TRUE	FALSE	1310	0	0
\20140515_QE6_UPLC5_SCL_SA_Hela_PAR_PD_Rep2.mzML	14255	controllerType=0 controllerNumber=1 scan=17047	20140515_QE6_UPLC5_SCL_SA_Hela_PAR_PD_Rep2.17047.17047.2 File:"20140515_QE6_UPLC5_SCL_SA_Hela_PAR_PD_Rep2.raw", NativeID:"controllerType=0 controllerNumber=1 scan=17047"	78.1606	1000.9	1.10713e+06	2	1999.79	63	2.49466e+06	K.FIGSLHSYSFSSK(ADP ribosylation of C-term).H	FIGSLHSYSFSSK	sp|Q8WY91|THAP4_HUMAN THAP domain-containing protein 4 OS=Homo sapiens GN=THAP4 PE=1 SV=2	231	243	0	1999.78	0.0100174	5.00925	18	24	0.75	447861	0.179528	18.1795	TRUE	FALSE	1311	0	0
\20140515_QE6_UPLC5_SCL_SA_Hela_PAR_PD_Rep1.mzML	881	controllerType=0 controllerNumber=1 scan=2670	20140515_QE6_UPLC5_SCL_SA_Hela_PAR_PD_Rep1.2670.2670.3 File:"20140515_QE6_UPLC5_SCL_SA_Hela_PAR_PD_Rep1.raw", NativeID:"controllerType=0 controllerNumber=1 scan=2670"	11.9312	676.269	3.07732e+06	3	2025.79	65	8.57102e+06	K.AAGPSLSHTSGGTQSK(ADP ribosylation of C-term).V	AAGPSLSHTSGGTQSK	sp|P27694|RFA1_HUMAN Replication protein A 70 kDa DNA-binding subunit OS=Homo sapiens GN=RPA1 PE=1 SV=2	168	183	0	2025.78	0.00208447	1.02897	18	30	0.6	1.53586e+06	0.179193	18.1792	TRUE	FALSE	1312	0	0
\20140515_QE6_UPLC5_SCL_SA_Hela_PAR_PD_Rep1.mzML	13850	controllerType=0 controllerNumber=1 scan=16722	20140515_QE6_UPLC5_SCL_SA_Hela_PAR_PD_Rep1.16722.16722.4 File:"20140515_QE6_UPLC5_SCL_SA_Hela_PAR_PD_Rep1.raw", NativeID:"controllerType=0 controllerNumber=1 scan=16722"	76.597	989.94	1.45017e+06	4	3955.73	66	905545	R.VMSNLVEHNGVLESEAGQPQALGSSGTC(carbamidomethylation of C)SSLKK(ADP ribosylation of C-term).Q	VMSNLVEHNGVLESEAGQPQALGSSGTCSSLKK	sp|Q14684|RRP1B_HUMAN Ribosomal RNA processing protein 1 homolog B OS=Homo sapiens GN=RRP1B PE=1 SV=3	601	633	1	3954.72	1.01428	256.473	18	64	0.28125	162038	0.17894	18.1789	TRUE	FALSE	1313	0	0
\20140515_QE6_UPLC5_SCL_SA_Hela_PAR_PD_Rep2.mzML	18337	controllerType=0 controllerNumber=1 scan=21473	20140515_QE6_UPLC5_SCL_SA_Hela_PAR_PD_Rep2.21473.21473.3 File:"20140515_QE6_UPLC5_SCL_SA_Hela_PAR_PD_Rep2.raw", NativeID:"controllerType=0 controllerNumber=1 scan=21473"	98.5401	1193.85	567909	3	3578.53	61	1.44913e+06	K.SSVSDAPVHITASGEPVPISEESEELDQK(ADP ribosylation of C-term).T	SSVSDAPVHITASGEPVPISEESEELDQK	sp|O14646|CHD1_HUMAN Chromodomain-helicase-DNA-binding protein 1 OS=Homo sapiens GN=CHD1 PE=1 SV=2	1384	1412	0	3577.5	1.02594	286.774	18	56	0.321429	257881	0.177956	18.178	TRUE	FALSE	1314	0	0
\20140515_QE6_UPLC5_SCL_SA_Hela_PAR_PD_Rep1.mzML	6478	controllerType=0 controllerNumber=1 scan=8734	20140515_QE6_UPLC5_SCL_SA_Hela_PAR_PD_Rep1.8734.8734.4 File:"20140515_QE6_UPLC5_SCL_SA_Hela_PAR_PD_Rep1.raw", NativeID:"controllerType=0 controllerNumber=1 scan=8734"	39.8269	689.57	3.30127e+06	4	2754.25	65	2.10035e+06	R.LSSFTQHHRPVIAVHSGIAR(ADP ribosylation of C-term).S	LSSFTQHHRPVIAVHSGIAR	sp|P08651|NFIC_HUMAN Nuclear factor 1 C-type OS=Homo sapiens GN=NFIC PE=1 SV=2	346	365	1	2753.26	0.992042	360.316	18	38	0.473684	370259	0.176284	18.1763	TRUE	FALSE	1315	0	0
\20140515_QE6_UPLC5_SCL_SA_Hela_PAR_PD_Rep2.mzML	15324	controllerType=0 controllerNumber=1 scan=18205	20140515_QE6_UPLC5_SCL_SA_Hela_PAR_PD_Rep2.18205.18205.2 File:"20140515_QE6_UPLC5_SCL_SA_Hela_PAR_PD_Rep2.raw", NativeID:"controllerType=0 controllerNumber=1 scan=18205"	83.4922	962.384	602493	2	1922.75	66	1.31938e+06	R.APSYSGLSMVSGVK(ADP ribosylation of C-term).Q	APSYSGLSMVSGVK	sp|Q9UBP0-3|SPAST_HUMAN Isoform 3 of Spastin OS=Homo sapiens GN=SPAST	180	193	0	1922.75	0.00178375	0.927704	18	26	0.692308	231653	0.175578	18.1756	TRUE	FALSE	1316	0	0
\20140515_QE6_UPLC5_SCL_SA_Hela_PAR_PD_Rep1.mzML	11645	controllerType=0 controllerNumber=1 scan=14332	20140515_QE6_UPLC5_SCL_SA_Hela_PAR_PD_Rep1.14332.14332.3 File:"20140515_QE6_UPLC5_SCL_SA_Hela_PAR_PD_Rep1.raw", NativeID:"controllerType=0 controllerNumber=1 scan=14332"	65.5944	799.33	1.56421e+06	3	2394.97	62	2.65339e+06	K.DSVWGSGGGQQSVNHLVK(ADP ribosylation of C-term).E	DSVWGSGGGQQSVNHLVK	sp|Q53EL6|PDCD4_HUMAN Programmed cell death protein 4 OS=Homo sapiens GN=PDCD4 PE=1 SV=2	312	329	0	2394.96	0.0050467	2.10721	18	34	0.529412	464298	0.174983	18.175	TRUE	FALSE	1317	0	0
\20140515_QE6_UPLC5_SCL_SA_Hela_PAR_PD_Rep2.mzML	9232	controllerType=0 controllerNumber=1 scan=11606	20140515_QE6_UPLC5_SCL_SA_Hela_PAR_PD_Rep2.11606.11606.3 File:"20140515_QE6_UPLC5_SCL_SA_Hela_PAR_PD_Rep2.raw", NativeID:"controllerType=0 controllerNumber=1 scan=11606"	53.1075	762.005	4169166	3	2282.99	64	6.03159e+06	K.SGLRQDPQSTAAATVLK(ADP ribosylation of C-term).R	SGLRQDPQSTAAATVLK	sp|Q8WV92|MITD1_HUMAN MIT domain-containing protein 1 OS=Homo sapiens GN=MITD1 PE=1 SV=1	4	20	1	2282.99	-0.00126847	-0.555617	18	32	0.5625	1.05385e+06	0.174722	18.1747	TRUE	FALSE	1318	0	0
\20140515_QE6_UPLC5_SCL_SA_Hela_PAR_PD_Rep2.mzML	8664	controllerType=0 controllerNumber=1 scan=10990	20140515_QE6_UPLC5_SCL_SA_Hela_PAR_PD_Rep2.10990.10990.3 File:"20140515_QE6_UPLC5_SCL_SA_Hela_PAR_PD_Rep2.raw", NativeID:"controllerType=0 controllerNumber=1 scan=10990"	50.2729	914.687	900652	3	2741.04	66	1.51288e+06	K.IYQEEEMPESGAGSEFNRK(ADP ribosylation of C-term).L	IYQEEEMPESGAGSEFNRK	sp|P35269|T2FA_HUMAN General transcription factor IIF subunit 1 OS=Homo sapiens GN=GTF2F1 PE=1 SV=2	56	74	1	2741.04	0.00312905	1.14156	18	36	0.5	260925	0.172469	18.1725	TRUE	FALSE	1320	0	0
\20140515_QE6_UPLC5_SCL_SA_Hela_PAR_PD_Rep1.mzML	1063	controllerType=0 controllerNumber=1 scan=2868	20140515_QE6_UPLC5_SCL_SA_Hela_PAR_PD_Rep1.2868.2868.3 File:"20140515_QE6_UPLC5_SCL_SA_Hela_PAR_PD_Rep1.raw", NativeID:"controllerType=0 controllerNumber=1 scan=2868"	12.844	606.558	42204488	3	1816.65	69	1.8368e+07	R.STNSHLGTSNMK(ADP ribosylation of C-term).K	STNSHLGTSNMK	sp|P35251|RFC1_HUMAN Replication factor C subunit 1 OS=Homo sapiens GN=RFC1 PE=1 SV=4	131	142	0	1816.65	0.00269082	1.4812	18	22	0.818182	3.15628e+06	0.171836	18.1718	TRUE	FALSE	1321	0	0
\20140515_QE6_UPLC5_SCL_SA_Hela_PAR_PD_Rep2.mzML	24270	controllerType=0 controllerNumber=1 scan=27919	20140515_QE6_UPLC5_SCL_SA_Hela_PAR_PD_Rep2.27919.27919.2 File:"20140515_QE6_UPLC5_SCL_SA_Hela_PAR_PD_Rep2.raw", NativeID:"controllerType=0 controllerNumber=1 scan=27919"	128.235	904.41	425099	2	1806.81	77	873212	K.SQLDIIIHSLK(ADP ribosylation of C-term).K	SQLDIIIHSLK	sp|P13010|XRCC5_HUMAN X-ray repair cross-complementing protein 5 OS=Homo sapiens GN=XRCC5 PE=1 SV=3	145	155	0	1806.8	0.0100102	5.5403	18	20	0.9	149600	0.171322	18.1713	TRUE	FALSE	1322	0	0
\20140515_QE6_UPLC5_SCL_SA_Hela_PAR_PD_Rep1.mzML	16332	controllerType=0 controllerNumber=1 scan=19413	20140515_QE6_UPLC5_SCL_SA_Hela_PAR_PD_Rep1.19413.19413.3 File:"20140515_QE6_UPLC5_SCL_SA_Hela_PAR_PD_Rep1.raw", NativeID:"controllerType=0 controllerNumber=1 scan=19413"	88.9875	1021.45	1.25904e+06	3	3061.33	59	1.04413e+06	R.SLKQPLEQNQTISPLSTYEESK(ADP ribosylation of C-term).V	SLKQPLEQNQTISPLSTYEESK	sp|Q9UQR1|ZN148_HUMAN Zinc finger protein 148 OS=Homo sapiens GN=ZNF148 PE=1 SV=2	400	421	1	3060.34	0.991558	324.003	18	42	0.428571	173056	0.165743	18.1657	TRUE	FALSE	1324	0	0
\20140515_QE6_UPLC5_SCL_SA_Hela_PAR_PD_Rep2.mzML	19767	controllerType=0 controllerNumber=1 scan=23030	20140515_QE6_UPLC5_SCL_SA_Hela_PAR_PD_Rep2.23030.23030.2 File:"20140515_QE6_UPLC5_SCL_SA_Hela_PAR_PD_Rep2.raw", NativeID:"controllerType=0 controllerNumber=1 scan=23030"	105.719	1166.44	967514	2	2330.87	48	1.65039e+06	K.SSGNSSSSLGEMVSGTFR(ADP ribosylation of C-term).A	SSGNSSSSLGEMVSGTFR	sp|O00305|CACB4_HUMAN Voltage-dependent L-type calcium channel subunit beta-4 OS=Homo sapiens GN=CACNB4 PE=1 SV=2	176	193	0	2329.86	1.00951	433.291	18	34	0.529412	272989	0.165409	18.1654	TRUE	FALSE	1325	0	0
\20140515_QE6_UPLC5_SCL_SA_Hela_PAR_PD_Rep2.mzML	3798	controllerType=0 controllerNumber=1 scan=5719	20140515_QE6_UPLC5_SCL_SA_Hela_PAR_PD_Rep2.5719.5719.2 File:"20140515_QE6_UPLC5_SCL_SA_Hela_PAR_PD_Rep2.raw", NativeID:"controllerType=0 controllerNumber=1 scan=5719"	26.0096	800.824	2.01808e+06	2	1599.63	66	2.90843e+06	K.GISAGAVQTAGK(ADP ribosylation of C-term).K	GISAGAVQTAGK	sp|P46087|NOP2_HUMAN Probable 28S rRNA (cytosine(4447)-C(5))-methyltransferase OS=Homo sapiens GN=NOP2 PE=1 SV=2	80	91	0	1599.63	0.00109435	0.684128	18	22	0.818182	480239	0.165119	18.1651	TRUE	FALSE	1326	0	0
\20140515_QE6_UPLC5_SCL_SA_Hela_PAR_PD_Rep1.mzML	16750	controllerType=0 controllerNumber=1 scan=19867	20140515_QE6_UPLC5_SCL_SA_Hela_PAR_PD_Rep1.19867.19867.4 File:"20140515_QE6_UPLC5_SCL_SA_Hela_PAR_PD_Rep1.raw", NativeID:"controllerType=0 controllerNumber=1 scan=19867"	91.0744	863.67	754844	4	3450.65	71	678872	K.KPLPDHVSIVEPKDEILPTTPISEQK(ADP ribosylation of C-term).G	KPLPDHVSIVEPKDEILPTTPISEQK	sp|P23396|RS3_HUMAN 40S ribosomal protein S3 OS=Homo sapiens GN=RPS3 PE=1 SV=2	202	227	2	3450.64	0.0148049	4.29048	18	50	0.36	110957	0.163443	18.1634	TRUE	FALSE	1327	0	0
\20140515_QE6_UPLC5_SCL_SA_Hela_PAR_PD_Rep2.mzML	10211	controllerType=0 controllerNumber=1 scan=12666	20140515_QE6_UPLC5_SCL_SA_Hela_PAR_PD_Rep2.12666.12666.4 File:"20140515_QE6_UPLC5_SCL_SA_Hela_PAR_PD_Rep2.raw", NativeID:"controllerType=0 controllerNumber=1 scan=12666"	57.9875	691.309	874580	4	2761.21	67	904275	K.AAQC(carbamidomethylation of C)GHPVLCVQPHHIGVAVK(ADP ribosylation of C-term).E	AAQCGHPVLCVQPHHIGVAVK	sp|P08651|NFIC_HUMAN Nuclear factor 1 C-type OS=Homo sapiens GN=NFIC PE=1 SV=2	154	174	0	2761.2	0.00366446	1.32712	18	40	0.45	146290	0.161776	18.1618	TRUE	FALSE	1328	0	0
\20140515_QE6_UPLC5_SCL_SA_Hela_PAR_PD_Rep1.mzML	15614	controllerType=0 controllerNumber=1 scan=18633	20140515_QE6_UPLC5_SCL_SA_Hela_PAR_PD_Rep1.18633.18633.3 File:"20140515_QE6_UPLC5_SCL_SA_Hela_PAR_PD_Rep1.raw", NativeID:"controllerType=0 controllerNumber=1 scan=18633"	85.3967	937.07	1.30566e+06	3	2808.19	70	2.05429e+06	K.ELQPVVSHQETSVGALGSLC(carbamidomethylation of C)R(ADP ribosylation of C-term).Q	ELQPVVSHQETSVGALGSLCR	sp|Q9BSJ6|FA64A_HUMAN Protein FAM64A OS=Homo sapiens GN=FAM64A PE=1 SV=1	28	48	0	2807.2	0.989491	352.483	18	40	0.45	329909	0.160595	18.1606	TRUE	FALSE	1329	0	0
\20140515_QE6_UPLC5_SCL_SA_Hela_PAR_PD_Rep2.mzML	3071	controllerType=0 controllerNumber=1 scan=4931	20140515_QE6_UPLC5_SCL_SA_Hela_PAR_PD_Rep2.4931.4931.2 File:"20140515_QE6_UPLC5_SCL_SA_Hela_PAR_PD_Rep2.raw", NativeID:"controllerType=0 controllerNumber=1 scan=4931"	22.3828	930.88	2.34459e+06	2	1859.75	74	2.35274e+06	R.LASAQEVAGSTSAK(ADP ribosylation of C-term).T	LASAQEVAGSTSAK	sp|Q8IYL3|CA174_HUMAN UPF0688 protein C1orf174 OS=Homo sapiens GN=C1orf174 PE=1 SV=2	26	39	0	1859.73	0.0114883	6.17739	18	26	0.692308	372216	0.158206	18.1582	TRUE	FALSE	1330	0	0
\20140515_QE6_UPLC5_SCL_SA_Hela_PAR_PD_Rep1.mzML	22029	controllerType=0 controllerNumber=1 scan=25606	20140515_QE6_UPLC5_SCL_SA_Hela_PAR_PD_Rep1.25606.25606.2 File:"20140515_QE6_UPLC5_SCL_SA_Hela_PAR_PD_Rep1.raw", NativeID:"controllerType=0 controllerNumber=1 scan=25606"	117.505	1022.42	1.73354e+06	2	2042.83	61	2.64098e+06	K.SFTNFSQLYAPVK(ADP ribosylation of C-term).T	SFTNFSQLYAPVK	sp|Q8N587|ZN561_HUMAN Zinc finger protein 561 OS=Homo sapiens GN=ZNF561 PE=2 SV=2	261	273	0	2041.82	1.00307	491.261	18	24	0.75	416769	0.157808	18.1578	TRUE	FALSE	1331	0	0
\20140515_QE6_UPLC5_SCL_SA_Hela_PAR_PD_Rep2.mzML	23207	controllerType=0 controllerNumber=1 scan=26761	20140515_QE6_UPLC5_SCL_SA_Hela_PAR_PD_Rep2.26761.26761.3 File:"20140515_QE6_UPLC5_SCL_SA_Hela_PAR_PD_Rep2.raw", NativeID:"controllerType=0 controllerNumber=1 scan=26761"	122.911	920.424	599481	3	2758.25	74	929802	K.SQSPLMTHPQILPATQDILK(ADP ribosylation of C-term).A	SQSPLMTHPQILPATQDILK	sp|Q03112|EVI1_HUMAN MDS1 and EVI1 complex locus protein EVI1 OS=Homo sapiens GN=MECOM PE=1 SV=2	336	355	0	2758.24	0.00523935	1.89953	18	38	0.473684	146653	0.157725	18.1577	TRUE	FALSE	1332	0	0
\20140515_QE6_UPLC5_SCL_SA_Hela_PAR_PD_Rep3.mzML	19815	controllerType=0 controllerNumber=1 scan=23384	20140515_QE6_UPLC5_SCL_SA_Hela_PAR_PD_Rep3.23384.23384.4 File:"20140515_QE6_UPLC5_SCL_SA_Hela_PAR_PD_Rep3.raw", NativeID:"controllerType=0 controllerNumber=1 scan=23384"	107.192	1050.92	7.58793e+06	4	4199.65	76	6.68433e+06	K.NQSQGYNQWQQGQFWGQKPWSQHYHQGYY(ADP ribosylation of C-term).-	NQSQGYNQWQQGQFWGQKPWSQHYHQGYY	sp|Q00839|HNRPU_HUMAN Heterogeneous nuclear ribonucleoprotein U OS=Homo sapiens GN=HNRNPU PE=1 SV=6	797	825	1	4198.66	0.991048	236.039	18	56	0.321429	1.03262e+06	0.154483	18.1545	TRUE	FALSE	1333	0	0
\20140515_QE6_UPLC5_SCL_SA_Hela_PAR_PD_Rep2.mzML	1671	controllerType=0 controllerNumber=1 scan=3415	20140515_QE6_UPLC5_SCL_SA_Hela_PAR_PD_Rep2.3415.3415.2 File:"20140515_QE6_UPLC5_SCL_SA_Hela_PAR_PD_Rep2.raw", NativeID:"controllerType=0 controllerNumber=1 scan=3415"	15.4055	926.85	6179577	2	1851.69	65	7.34462e+06	K.SLYTDESSKPGK(ADP ribosylation of C-term).N	SLYTDESSKPGK	sp|Q9BXS6|NUSAP_HUMAN Nucleolar and spindle-associated protein 1 OS=Homo sapiens GN=NUSAP1 PE=1 SV=1	163	174	1	1851.7	-0.0110636	-5.97486	18	22	0.818182	1.12849e+06	0.153648	18.1536	TRUE	FALSE	1335	0	0
\20140515_QE6_UPLC5_SCL_SA_Hela_PAR_PD_Rep1.mzML	16505	controllerType=0 controllerNumber=1 scan=19602	20140515_QE6_UPLC5_SCL_SA_Hela_PAR_PD_Rep1.19602.19602.3 File:"20140515_QE6_UPLC5_SCL_SA_Hela_PAR_PD_Rep1.raw", NativeID:"controllerType=0 controllerNumber=1 scan=19602"	89.8548	755.31	2595602	3	2262.91	72	1.71543e+06	R.ALHSLSQLYSLSGCSR(ADP ribosylation of C-term).T	ALHSLSQLYSLSGCSR	sp|Q8N2Y8|RUSC2_HUMAN Iporin OS=Homo sapiens GN=RUSC2 PE=1 SV=3	712	727	0	2261.92	0.990417	437.866	18	30	0.6	262340	0.15293	18.1529	TRUE	FALSE	1336	0	0
\20140515_QE6_UPLC5_SCL_SA_Hela_PAR_PD_Rep3.mzML	10164	controllerType=0 controllerNumber=1 scan=12912	20140515_QE6_UPLC5_SCL_SA_Hela_PAR_PD_Rep3.12912.12912.2 File:"20140515_QE6_UPLC5_SCL_SA_Hela_PAR_PD_Rep3.raw", NativeID:"controllerType=0 controllerNumber=1 scan=12912"	58.9853	909.35	1.93372e+06	2	1816.69	66	1.41204e+06	K.SVVSDLEADDVK(ADP ribosylation of C-term).G	SVVSDLEADDVK	sp|P11388|TOP2A_HUMAN DNA topoisomerase 2-alpha OS=Homo sapiens GN=TOP2A PE=1 SV=3	1374	1385	0	1816.68	0.00492073	2.70864	18	22	0.818182	215565	0.152662	18.1527	TRUE	FALSE	1337	0	0
\20140515_QE6_UPLC5_SCL_SA_Hela_PAR_PD_Rep2.mzML	3765	controllerType=0 controllerNumber=1 scan=5683	20140515_QE6_UPLC5_SCL_SA_Hela_PAR_PD_Rep2.5683.5683.3 File:"20140515_QE6_UPLC5_SCL_SA_Hela_PAR_PD_Rep2.raw", NativeID:"controllerType=0 controllerNumber=1 scan=5683"	25.8434	634.23	2.94643e+06	3	1899.67	69	4.3155e+06	R.ADAGHAGVSANMMK(ADP ribosylation of C-term).K	ADAGHAGVSANMMK	sp|Q9Y657|SPIN1_HUMAN Spindlin-1 OS=Homo sapiens GN=SPIN1 PE=1 SV=3	15	28	0	1899.67	-3.35442e-05	-0.0176579	18	26	0.692308	655291	0.151846	18.1518	TRUE	FALSE	1338	0	0
\20140515_QE6_UPLC5_SCL_SA_Hela_PAR_PD_Rep3.mzML	3697	controllerType=0 controllerNumber=1 scan=5906	20140515_QE6_UPLC5_SCL_SA_Hela_PAR_PD_Rep3.5906.5906.3 File:"20140515_QE6_UPLC5_SCL_SA_Hela_PAR_PD_Rep3.raw", NativeID:"controllerType=0 controllerNumber=1 scan=5906"	26.7528	877.04	1.09605e+06	3	2628.1	77	1.28387e+06	K.GKGSLGSQGAKDEPEEELQK(ADP ribosylation of C-term).G	GKGSLGSQGAKDEPEEELQK	sp|Q13428|TCOF_HUMAN Treacle protein OS=Homo sapiens GN=TCOF1 PE=1 SV=3	1404	1423	2	2627.08	1.01923	387.971	18	38	0.473684	193090	0.150396	18.1504	TRUE	FALSE	1339	0	0
\20140515_QE6_UPLC5_SCL_SA_Hela_PAR_PD_Rep2.mzML	22908	controllerType=0 controllerNumber=1 scan=26437	20140515_QE6_UPLC5_SCL_SA_Hela_PAR_PD_Rep2.26437.26437.3 File:"20140515_QE6_UPLC5_SCL_SA_Hela_PAR_PD_Rep2.raw", NativeID:"controllerType=0 controllerNumber=1 scan=26437"	121.416	929.725	537272	3	2786.15	73	968134	R.AGPSYSMPVHAAVQMTTEQLK(ADP ribosylation of C-term).T	AGPSYSMPVHAAVQMTTEQLK	sp|Q14527|HLTF_HUMAN Helicase-like transcription factor OS=Homo sapiens GN=HLTF PE=1 SV=2	191	211	0	2786.15	0.00358824	1.28789	18	40	0.45	144046	0.148787	18.1488	TRUE	FALSE	1341	0	0
\20140515_QE6_UPLC5_SCL_SA_Hela_PAR_PD_Rep1.mzML	21802	controllerType=0 controllerNumber=1 scan=25359	20140515_QE6_UPLC5_SCL_SA_Hela_PAR_PD_Rep1.25359.25359.3 File:"20140515_QE6_UPLC5_SCL_SA_Hela_PAR_PD_Rep1.raw", NativeID:"controllerType=0 controllerNumber=1 scan=25359"	116.366	942.73	1804596	3	2825.17	72	3.06531e+06	K.SGPSVPVSVQTKDDVYEAFMK(ADP ribosylation of C-term).E	SGPSVPVSVQTKDDVYEAFMK	sp|Q9Y2W2|WBP11_HUMAN WW domain-binding protein 11 OS=Homo sapiens GN=WBP11 PE=1 SV=1	615	635	1	2824.17	0.997772	353.297	18	40	0.45	455592	0.148628	18.1486	TRUE	FALSE	1342	0	0
\20140515_QE6_UPLC5_SCL_SA_Hela_PAR_PD_Rep2.mzML	4386	controllerType=0 controllerNumber=1 scan=6356	20140515_QE6_UPLC5_SCL_SA_Hela_PAR_PD_Rep2.6356.6356.2 File:"20140515_QE6_UPLC5_SCL_SA_Hela_PAR_PD_Rep2.raw", NativeID:"controllerType=0 controllerNumber=1 scan=6356"	28.9423	869.804	3.38667e+06	2	1737.59	62	4.24348e+06	K.SNFSNSADDIK(ADP ribosylation of C-term).S	SNFSNSADDIK	sp|P45973|CBX5_HUMAN Chromobox protein homolog 5 OS=Homo sapiens GN=CBX5 PE=1 SV=1	92	102	0	1737.59	0.000915788	0.527044	18	20	0.9	624994	0.147283	18.1473	TRUE	FALSE	1343	0	0
\20140515_QE6_UPLC5_SCL_SA_Hela_PAR_PD_Rep2.mzML	19631	controllerType=0 controllerNumber=1 scan=22883	20140515_QE6_UPLC5_SCL_SA_Hela_PAR_PD_Rep2.22883.22883.4 File:"20140515_QE6_UPLC5_SCL_SA_Hela_PAR_PD_Rep2.raw", NativeID:"controllerType=0 controllerNumber=1 scan=22883"	105.042	844.88	722744	4	3375.49	77	677931	R.GLSNFTSTHLLLKEDEGVDDVNFRK(ADP ribosylation of C-term).V	GLSNFTSTHLLLKEDEGVDDVNFRK	sp|O95243|MBD4_HUMAN Methyl-CpG-binding domain protein 4 OS=Homo sapiens GN=MBD4 PE=1 SV=1	203	227	2	3374.49	1.00516	297.87	18	48	0.375	99566	0.146868	18.1469	TRUE	FALSE	1344	0	0
\20140515_QE6_UPLC5_SCL_SA_Hela_PAR_PD_Rep2.mzML	18508	controllerType=0 controllerNumber=1 scan=21659	20140515_QE6_UPLC5_SCL_SA_Hela_PAR_PD_Rep2.21659.21659.2 File:"20140515_QE6_UPLC5_SCL_SA_Hela_PAR_PD_Rep2.raw", NativeID:"controllerType=0 controllerNumber=1 scan=21659"	99.3989	1150.99	644030	2	2299.97	65	1.3431e+06	K.SAGGLM(oxidation of M)FNTGIGQHILK(ADP ribosylation of C-term).N	SAGGLMFNTGIGQHILK	sp|Q9UNQ2|DIM1_HUMAN Probable dimethyladenosine transferase OS=Homo sapiens GN=DIMT1 PE=1 SV=1	24	40	0	2299.97	0.000961984	0.418259	18	32	0.5625	194403	0.144742	18.1447	TRUE	FALSE	1345	0	0
\20140515_QE6_UPLC5_SCL_SA_Hela_PAR_PD_Rep3.mzML	8696	controllerType=0 controllerNumber=1 scan=11321	20140515_QE6_UPLC5_SCL_SA_Hela_PAR_PD_Rep3.11321.11321.2 File:"20140515_QE6_UPLC5_SCL_SA_Hela_PAR_PD_Rep3.raw", NativeID:"controllerType=0 controllerNumber=1 scan=11321"	51.6663	850.85	4.85878e+06	2	1699.69	67	5.59223e+06	R.SGASEANLIVAK(ADP ribosylation of C-term).S	SGASEANLIVAK	sp|P46013|KI67_HUMAN Antigen KI-67 OS=Homo sapiens GN=MKI67 PE=1 SV=2	648	659	0	1699.69	-0.000104964	-0.0617551	18	22	0.818182	792326	0.141683	18.1417	TRUE	FALSE	1346	0	0
\20140515_QE6_UPLC5_SCL_SA_Hela_PAR_PD_Rep1.mzML	3831	controllerType=0 controllerNumber=1 scan=5866	20140515_QE6_UPLC5_SCL_SA_Hela_PAR_PD_Rep1.5866.5866.2 File:"20140515_QE6_UPLC5_SCL_SA_Hela_PAR_PD_Rep1.raw", NativeID:"controllerType=0 controllerNumber=1 scan=5866"	26.63	973.41	2579258	2	1944.81	53	4.74135e+06	K.RLQDVSGQLSSSK(ADP ribosylation of C-term).K	RLQDVSGQLSSSK	sp|Q15059|BRD3_HUMAN Bromodomain-containing protein 3 OS=Homo sapiens GN=BRD3 PE=1 SV=1	671	683	1	1944.8	0.00749108	3.85185	18	24	0.75	670695	0.141456	18.1415	TRUE	FALSE	1347	0	0
\20140515_QE6_UPLC5_SCL_SA_Hela_PAR_PD_Rep2.mzML	18219	controllerType=0 controllerNumber=1 scan=21345	20140515_QE6_UPLC5_SCL_SA_Hela_PAR_PD_Rep2.21345.21345.3 File:"20140515_QE6_UPLC5_SCL_SA_Hela_PAR_PD_Rep2.raw", NativeID:"controllerType=0 controllerNumber=1 scan=21345"	97.9526	878.06	458824	3	2631.16	71	1.02363e+06	K.SSQKVEVETSGIGDSLLNVK(ADP ribosylation of C-term).C	SSQKVEVETSGIGDSLLNVK	sp|O75152|ZC11A_HUMAN Zinc finger CCCH domain-containing protein 11A OS=Homo sapiens GN=ZC3H11A PE=1 SV=3	616	635	1	2630.15	1.00679	382.789	18	38	0.473684	140414	0.137172	18.1372	TRUE	FALSE	1348	0	0
\20140515_QE6_UPLC5_SCL_SA_Hela_PAR_PD_Rep1.mzML	2884	controllerType=0 controllerNumber=1 scan=4840	20140515_QE6_UPLC5_SCL_SA_Hela_PAR_PD_Rep1.4840.4840.3 File:"20140515_QE6_UPLC5_SCL_SA_Hela_PAR_PD_Rep1.raw", NativeID:"controllerType=0 controllerNumber=1 scan=4840"	21.9118	716.64	1.6779e+06	3	2146.9	60	1.86159e+06	K.SGGASHSELIHNLRK(ADP ribosylation of C-term).N	SGGASHSELIHNLRK	sp|P22061|PIMT_HUMAN Protein-L-isoaspartate(D-aspartate) O-methyltransferase OS=Homo sapiens GN=PCMT1 PE=1 SV=4	5	19	1	2145.9	0.998769	465.432	18	28	0.642857	252467	0.135619	18.1356	TRUE	FALSE	1349	0	0
\20140515_QE6_UPLC5_SCL_SA_Hela_PAR_PD_Rep2.mzML	6539	controllerType=0 controllerNumber=1 scan=8688	20140515_QE6_UPLC5_SCL_SA_Hela_PAR_PD_Rep2.8688.8688.3 File:"20140515_QE6_UPLC5_SCL_SA_Hela_PAR_PD_Rep2.raw", NativeID:"controllerType=0 controllerNumber=1 scan=8688"	39.676	846.01	1.10449e+06	3	2535.01	65	1.00772e+06	K.LSTSGNRPPANAETFSCNK(ADP ribosylation of C-term).I	LSTSGNRPPANAETFSCNK	sp|A6NHR9|SMHD1_HUMAN Structural maintenance of chromosomes flexible hinge domain-containing protein 1 OS=Homo sapiens GN=SMCHD1 PE=1 SV=2	1417	1435	1	2533.99	1.01473	400.448	18	36	0.5	134853	0.13382	18.1338	TRUE	FALSE	1350	0	0
\20140515_QE6_UPLC5_SCL_SA_Hela_PAR_PD_Rep2.mzML	6285	controllerType=0 controllerNumber=1 scan=8413	20140515_QE6_UPLC5_SCL_SA_Hela_PAR_PD_Rep2.8413.8413.3 File:"20140515_QE6_UPLC5_SCL_SA_Hela_PAR_PD_Rep2.raw", NativeID:"controllerType=0 controllerNumber=1 scan=8413"	38.4083	711.98	1.77959e+06	3	2132.92	64	2.58515e+06	K.SVAHGQAPEMPLVKK(ADP ribosylation of C-term).K	SVAHGQAPEMPLVKK	sp|Q1ED39|KNOP1_HUMAN Lysine-rich nucleolar protein 1 OS=Homo sapiens GN=KNOP1 PE=1 SV=1	52	66	1	2131.92	1.00187	469.94	18	28	0.642857	342175	0.132362	18.1324	TRUE	FALSE	1352	0	0
\20140515_QE6_UPLC5_SCL_SA_Hela_PAR_PD_Rep2.mzML	22904	controllerType=0 controllerNumber=1 scan=26433	20140515_QE6_UPLC5_SCL_SA_Hela_PAR_PD_Rep2.26433.26433.3 File:"20140515_QE6_UPLC5_SCL_SA_Hela_PAR_PD_Rep2.raw", NativeID:"controllerType=0 controllerNumber=1 scan=26433"	121.396	880.72	689243	3	2639.14	70	2.00466e+06	R.SLPRPHDFFDAQTLDAIR(ADP ribosylation of C-term).H	SLPRPHDFFDAQTLDAIR	sp|Q6ZN18-3|AEBP2_HUMAN Isoform 3 of Zinc finger protein AEBP2 OS=Homo sapiens GN=AEBP2	174	191	1	2639.12	0.0174834	6.62471	18	34	0.529412	264477	0.131931	18.1319	TRUE	FALSE	1353	0	0
\20140515_QE6_UPLC5_SCL_SA_Hela_PAR_PD_Rep2.mzML	16255	controllerType=0 controllerNumber=1 scan=19214	20140515_QE6_UPLC5_SCL_SA_Hela_PAR_PD_Rep2.19214.19214.3 File:"20140515_QE6_UPLC5_SCL_SA_Hela_PAR_PD_Rep2.raw", NativeID:"controllerType=0 controllerNumber=1 scan=19214"	88.1355	923.07	1.3535e+06	3	2766.19	73	1.67455e+06	R.GAGGSLGAGGSRGPLPGGFSGGNPLK(ADP ribosylation of C-term).N	GAGGSLGAGGSRGPLPGGFSGGNPLK	sp|Q9Y330|ZBT12_HUMAN Zinc finger and BTB domain-containing protein 12 OS=Homo sapiens GN=ZBTB12 PE=1 SV=1	306	331	1	2765.2	0.992193	358.815	18	50	0.36	216309	0.129174	18.1292	TRUE	FALSE	1354	0	0
\20140515_QE6_UPLC5_SCL_SA_Hela_PAR_PD_Rep2.mzML	9249	controllerType=0 controllerNumber=1 scan=11624	20140515_QE6_UPLC5_SCL_SA_Hela_PAR_PD_Rep2.11624.11624.3 File:"20140515_QE6_UPLC5_SCL_SA_Hela_PAR_PD_Rep2.raw", NativeID:"controllerType=0 controllerNumber=1 scan=11624"	53.1894	942.75	2.39475e+06	3	2825.23	77	3.61355e+06	K.SRGKVEIDQQQLTQQQLNGN(ADP ribosylation of C-term).-	SRGKVEIDQQQLTQQQLNGN	sp|Q8IWS0|PHF6_HUMAN PHD finger protein 6 OS=Homo sapiens GN=PHF6 PE=1 SV=1	346	365	2	2824.22	1.01034	357.74	18	38	0.473684	415010	0.114848	18.1148	TRUE	FALSE	1355	0	0
\20140515_QE6_UPLC5_SCL_SA_Hela_PAR_PD_Rep2.mzML	15284	controllerType=0 controllerNumber=1 scan=18162	20140515_QE6_UPLC5_SCL_SA_Hela_PAR_PD_Rep2.18162.18162.3 File:"20140515_QE6_UPLC5_SCL_SA_Hela_PAR_PD_Rep2.raw", NativeID:"controllerType=0 controllerNumber=1 scan=18162"	83.2925	1060.48	742042	3	3178.42	61	2.42708e+06	K.RVLVTQQFPC(carbamidomethylation of C)QNPLPVNSGQAQR(ADP ribosylation of C-term).V	RVLVTQQFPCQNPLPVNSGQAQR	sp|O14965|AURKA_HUMAN Aurora kinase A OS=Homo sapiens GN=AURKA PE=1 SV=2	24	46	1	3177.42	0.996534	313.63	18	44	0.409091	247892	0.102136	18.1021	TRUE	FALSE	1358	0	0
\20140515_QE6_UPLC5_SCL_SA_Hela_PAR_PD_Rep2.mzML	18428	controllerType=0 controllerNumber=1 scan=21572	20140515_QE6_UPLC5_SCL_SA_Hela_PAR_PD_Rep2.21572.21572.2 File:"20140515_QE6_UPLC5_SCL_SA_Hela_PAR_PD_Rep2.raw", NativeID:"controllerType=0 controllerNumber=1 scan=21572"	98.9974	1187.46	1.11196e+06	2	2372.91	66	1.56954e+06	R.GLNMSMCHPGQMSLLGR(ADP ribosylation of C-term).T	GLNMSMCHPGQMSLLGR	sp|Q86UU0|BCL9L_HUMAN B-cell CLL/lymphoma 9-like protein OS=Homo sapiens GN=BCL9L PE=1 SV=1	1386	1402	0	2371.9	1.00821	425.066	17	32	0.53125	553262	0.352499	17.3525	TRUE	FALSE	1679	0	0
\20140515_QE6_UPLC5_SCL_SA_Hela_PAR_PD_Rep3.mzML	9985	controllerType=0 controllerNumber=1 scan=12718	20140515_QE6_UPLC5_SCL_SA_Hela_PAR_PD_Rep3.12718.12718.3 File:"20140515_QE6_UPLC5_SCL_SA_Hela_PAR_PD_Rep3.raw", NativeID:"controllerType=0 controllerNumber=1 scan=12718"	58.0956	767.284	5.09273e+06	3	2298.83	62	4.14405e+06	R.STAYEDYYYHPPPR(ADP ribosylation of C-term).M	STAYEDYYYHPPPR	sp|O43390|HNRPR_HUMAN Heterogeneous nuclear ribonucleoprotein R OS=Homo sapiens GN=HNRNPR PE=1 SV=1	428	441	0	2298.83	0.000282837	0.123035	17	26	0.653846	1.31137e+06	0.316446	17.3164	TRUE	FALSE	1756	0	0
\20140515_QE6_UPLC5_SCL_SA_Hela_PAR_PD_Rep1.mzML	778	controllerType=0 controllerNumber=1 scan=2559	20140515_QE6_UPLC5_SCL_SA_Hela_PAR_PD_Rep1.2559.2559.3 File:"20140515_QE6_UPLC5_SCL_SA_Hela_PAR_PD_Rep1.raw", NativeID:"controllerType=0 controllerNumber=1 scan=2559"	11.4194	647.9	14361106	3	1940.68	62	2.65413e+07	R.SGSM(oxidation of M)DPSGAHPSVR(ADP ribosylation of C-term).Q	SGSMDPSGAHPSVR	sp|Q07666-3|KHDR1_HUMAN Isoform 3 of KH domain-containing, RNA-binding, signal transduction-associated protein 1 OS=Homo sapiens GN=KHDRBS1	18	31	0	1940.68	0.00141964	0.731519	17	26	0.653846	8.11711e+06	0.30583	17.3058	TRUE	FALSE	1775	0	0
\20140515_QE6_UPLC5_SCL_SA_Hela_PAR_PD_Rep1.mzML	3171	controllerType=0 controllerNumber=1 scan=5151	20140515_QE6_UPLC5_SCL_SA_Hela_PAR_PD_Rep1.5151.5151.3 File:"20140515_QE6_UPLC5_SCL_SA_Hela_PAR_PD_Rep1.raw", NativeID:"controllerType=0 controllerNumber=1 scan=5151"	23.3419	758.975	2377210	3	2273.9	58	3.06096e+06	K.KWKPSSGVPSTSDDSR(ADP ribosylation of C-term).R	KWKPSSGVPSTSDDSR	sp|Q8TBF4|ZCRB1_HUMAN Zinc finger CCHC-type and RNA-binding motif-containing protein 1 OS=Homo sapiens GN=ZCRB1 PE=1 SV=2	184	199	2	2273.9	0.00287662	1.26506	17	30	0.566667	927997	0.303171	17.3032	TRUE	FALSE	1780	0	0
\20140515_QE6_UPLC5_SCL_SA_Hela_PAR_PD_Rep2.mzML	5774	controllerType=0 controllerNumber=1 scan=7860	20140515_QE6_UPLC5_SCL_SA_Hela_PAR_PD_Rep2.7860.7860.3 File:"20140515_QE6_UPLC5_SCL_SA_Hela_PAR_PD_Rep2.raw", NativeID:"controllerType=0 controllerNumber=1 scan=7860"	35.8624	729.94	1.58718e+06	3	2186.8	69	1.89834e+06	K.AAAAAWEEPSSGNGTAR(ADP ribosylation of C-term).A	AAAAAWEEPSSGNGTAR	sp|Q9P258|RCC2_HUMAN Protein RCC2 OS=Homo sapiens GN=RCC2 PE=1 SV=2	6	22	0	2185.81	0.987859	451.942	17	32	0.53125	565397	0.297838	17.2978	TRUE	FALSE	1791	0	0
\20140515_QE6_UPLC5_SCL_SA_Hela_PAR_PD_Rep2.mzML	1535	controllerType=0 controllerNumber=1 scan=3267	20140515_QE6_UPLC5_SCL_SA_Hela_PAR_PD_Rep2.3267.3267.3 File:"20140515_QE6_UPLC5_SCL_SA_Hela_PAR_PD_Rep2.raw", NativeID:"controllerType=0 controllerNumber=1 scan=3267"	14.7225	812.984	4.18635e+06	3	2435.93	52	3.25306e+06	K.STPKEETVNDPEEAGHR(ADP ribosylation of C-term).S	STPKEETVNDPEEAGHR	sp|O00567|NOP56_HUMAN Nucleolar protein 56 OS=Homo sapiens GN=NOP56 PE=1 SV=4	537	553	1	2435.93	0.00259549	1.0655	17	32	0.53125	949104	0.291757	17.2918	TRUE	FALSE	1798	0	0
\20140515_QE6_UPLC5_SCL_SA_Hela_PAR_PD_Rep2.mzML	9363	controllerType=0 controllerNumber=1 scan=11748	20140515_QE6_UPLC5_SCL_SA_Hela_PAR_PD_Rep2.11748.11748.3 File:"20140515_QE6_UPLC5_SCL_SA_Hela_PAR_PD_Rep2.raw", NativeID:"controllerType=0 controllerNumber=1 scan=11748"	53.7612	847.4	3.5945e+06	3	2539.18	60	3.46708e+06	K.TKYPTQSGKPPLLVSAPSK(ADP ribosylation of C-term).S	TKYPTQSGKPPLLVSAPSK	sp|Q9GZR7|DDX24_HUMAN ATP-dependent RNA helicase DDX24 OS=Homo sapiens GN=DDX24 PE=1 SV=1	807	825	2	2539.18	0.00257738	1.01505	17	36	0.472222	1.00767e+06	0.290639	17.2906	TRUE	FALSE	1803	0	0
\20140515_QE6_UPLC5_SCL_SA_Hela_PAR_PD_Rep3.mzML	8856	controllerType=0 controllerNumber=1 scan=11494	20140515_QE6_UPLC5_SCL_SA_Hela_PAR_PD_Rep3.11494.11494.3 File:"20140515_QE6_UPLC5_SCL_SA_Hela_PAR_PD_Rep3.raw", NativeID:"controllerType=0 controllerNumber=1 scan=11494"	52.464	779.333	2.55383e+06	3	2334.98	56	3.68224e+06	K.SAPLPSAAAHQQQLYGR(ADP ribosylation of C-term).S	SAPLPSAAAHQQQLYGR	sp|Q92794|KAT6A_HUMAN Histone acetyltransferase KAT6A OS=Homo sapiens GN=KAT6A PE=1 SV=2	1861	1877	0	2334.98	-0.00055787	-0.238919	17	32	0.53125	1.03013e+06	0.279757	17.2798	TRUE	FALSE	1824	0	0
\20140515_QE6_UPLC5_SCL_SA_Hela_PAR_PD_Rep2.mzML	6400	controllerType=0 controllerNumber=1 scan=8538	20140515_QE6_UPLC5_SCL_SA_Hela_PAR_PD_Rep2.8538.8538.3 File:"20140515_QE6_UPLC5_SCL_SA_Hela_PAR_PD_Rep2.raw", NativeID:"controllerType=0 controllerNumber=1 scan=8538"	38.9873	631.6	3.40847e+06	3	1891.78	51	6.81182e+06	K.HLVSAGYVHVNR(ADP ribosylation of C-term).D	HLVSAGYVHVNR	sp|Q96T60-2|PNKP_HUMAN Isoform 2 of Bifunctional polynucleotide phosphatase/kinase OS=Homo sapiens GN=PNKP	346	357	0	1891.78	0.00120518	0.637065	17	22	0.772727	1.89129e+06	0.277648	17.2776	TRUE	FALSE	1826	0	0
\20140515_QE6_UPLC5_SCL_SA_Hela_PAR_PD_Rep2.mzML	4391	controllerType=0 controllerNumber=1 scan=6361	20140515_QE6_UPLC5_SCL_SA_Hela_PAR_PD_Rep2.6361.6361.2 File:"20140515_QE6_UPLC5_SCL_SA_Hela_PAR_PD_Rep2.raw", NativeID:"controllerType=0 controllerNumber=1 scan=6361"	28.9644	843.82	1.07128e+06	2	1685.63	59	973848	K.SGTSGVPPMAGGK(ADP ribosylation of C-term).K	SGTSGVPPMAGGK	sp|Q9BW19|KIFC1_HUMAN Kinesin-like protein KIFC1 OS=Homo sapiens GN=KIFC1 PE=1 SV=2	117	129	0	1685.62	0.00968923	5.74818	17	24	0.708333	269076	0.276302	17.2763	TRUE	FALSE	1827	0	0
\20140515_QE6_UPLC5_SCL_SA_Hela_PAR_PD_Rep2.mzML	11998	controllerType=0 controllerNumber=1 scan=14602	20140515_QE6_UPLC5_SCL_SA_Hela_PAR_PD_Rep2.14602.14602.3 File:"20140515_QE6_UPLC5_SCL_SA_Hela_PAR_PD_Rep2.raw", NativeID:"controllerType=0 controllerNumber=1 scan=14602"	66.9	846.67	990395	3	2536.99	62	804804	R.ANLACSPLGGGEPSPGAGEPSK(ADP ribosylation of C-term).A	ANLACSPLGGGEPSPGAGEPSK	sp|Q9ULL5-3|PRR12_HUMAN Isoform 3 of Proline-rich protein 12 OS=Homo sapiens GN=PRR12	327	348	0	2536	0.990316	390.504	17	42	0.404762	221088	0.27471	17.2747	TRUE	FALSE	1831	0	0
\20140515_QE6_UPLC5_SCL_SA_Hela_PAR_PD_Rep3.mzML	13057	controllerType=0 controllerNumber=1 scan=16046	20140515_QE6_UPLC5_SCL_SA_Hela_PAR_PD_Rep3.16046.16046.3 File:"20140515_QE6_UPLC5_SCL_SA_Hela_PAR_PD_Rep3.raw", NativeID:"controllerType=0 controllerNumber=1 scan=16046"	73.4135	797.97	2.59016e+06	3	2390.89	56	2.45092e+06	K.MKSEYSSYPDINFNR(ADP ribosylation of C-term).L	MKSEYSSYPDINFNR	sp|Q86W56|PARG_HUMAN Poly(ADP-ribose) glycohydrolase OS=Homo sapiens GN=PARG PE=1 SV=1	649	663	1	2390.89	-0.00342788	-1.43373	17	28	0.607143	669271	0.273069	17.2731	TRUE	FALSE	1836	0	0
\20140515_QE6_UPLC5_SCL_SA_Hela_PAR_PD_Rep2.mzML	14071	controllerType=0 controllerNumber=1 scan=16848	20140515_QE6_UPLC5_SCL_SA_Hela_PAR_PD_Rep2.16848.16848.3 File:"20140515_QE6_UPLC5_SCL_SA_Hela_PAR_PD_Rep2.raw", NativeID:"controllerType=0 controllerNumber=1 scan=16848"	77.2423	693.285	1.84301e+06	3	2076.83	61	1.97931e+06	R.GPGLASGQLYSYPAR(ADP ribosylation of C-term).R	GPGLASGQLYSYPAR	sp|Q92785|REQU_HUMAN Zinc finger protein ubi-d4 OS=Homo sapiens GN=DPF2 PE=1 SV=2	63	77	0	2076.83	0.00030681	0.14773	17	28	0.607143	535191	0.270392	17.2704	TRUE	FALSE	1837	0	0
\20140515_QE6_UPLC5_SCL_SA_Hela_PAR_PD_Rep1.mzML	453	controllerType=0 controllerNumber=1 scan=2207	20140515_QE6_UPLC5_SCL_SA_Hela_PAR_PD_Rep1.2207.2207.3 File:"20140515_QE6_UPLC5_SCL_SA_Hela_PAR_PD_Rep1.raw", NativeID:"controllerType=0 controllerNumber=1 scan=2207"	9.79998	737.298	33672872	3	2208.87	58	5.28579e+07	R.SKSDGEAKPEPSPSPR(ADP ribosylation of C-term).I	SKSDGEAKPEPSPSPR	sp|P26358|DNMT1_HUMAN DNA (cytosine-5)-methyltransferase 1 OS=Homo sapiens GN=DNMT1 PE=1 SV=2	141	156	2	2208.87	-8.62157e-05	-0.0390316	17	30	0.566667	1.40417e+07	0.26565	17.2656	TRUE	FALSE	1842	0	0
\20140515_QE6_UPLC5_SCL_SA_Hela_PAR_PD_Rep2.mzML	12489	controllerType=0 controllerNumber=1 scan=15134	20140515_QE6_UPLC5_SCL_SA_Hela_PAR_PD_Rep2.15134.15134.3 File:"20140515_QE6_UPLC5_SCL_SA_Hela_PAR_PD_Rep2.raw", NativeID:"controllerType=0 controllerNumber=1 scan=15134"	69.3497	826.06	999089	3	2475.16	62	1.61363e+06	K.AASVPVKGSLGQGTAPVLPGK(ADP ribosylation of C-term).T	AASVPVKGSLGQGTAPVLPGK	sp|Q13428|TCOF_HUMAN Treacle protein OS=Homo sapiens GN=TCOF1 PE=1 SV=3	726	746	1	2474.16	0.99741	403.13	17	40	0.425	406955	0.252199	17.2522	TRUE	FALSE	1858	0	0
\20140515_QE6_UPLC5_SCL_SA_Hela_PAR_PD_Rep1.mzML	1147	controllerType=0 controllerNumber=1 scan=2959	20140515_QE6_UPLC5_SCL_SA_Hela_PAR_PD_Rep1.2959.2959.3 File:"20140515_QE6_UPLC5_SCL_SA_Hela_PAR_PD_Rep1.raw", NativeID:"controllerType=0 controllerNumber=1 scan=2959"	13.2625	718.677	6942326	3	2153.01	54	6.77332e+06	R.LSAKPAPPKPEPKPR(ADP ribosylation of C-term).K	LSAKPAPPKPEPKPR	sp|Q15651|HMGN3_HUMAN High mobility group nucleosome-binding domain-containing protein 3 OS=Homo sapiens GN=HMGN3 PE=1 SV=2	30	44	3	2153.01	0.00134145	0.623061	17	28	0.607143	1.68734e+06	0.249116	17.2491	TRUE	FALSE	1866	0	0
\20140515_QE6_UPLC5_SCL_SA_Hela_PAR_PD_Rep2.mzML	10921	controllerType=0 controllerNumber=1 scan=13436	20140515_QE6_UPLC5_SCL_SA_Hela_PAR_PD_Rep2.13436.13436.3 File:"20140515_QE6_UPLC5_SCL_SA_Hela_PAR_PD_Rep2.raw", NativeID:"controllerType=0 controllerNumber=1 scan=13436"	61.5306	1081.78	1.89861e+06	3	3242.32	68	2.35935e+06	R.DAAQEAEAGTGLEPGSNSGQC(carbamidomethylation of C)SVPLKK(ADP ribosylation of C-term).G	DAAQEAEAGTGLEPGSNSGQCSVPLKK	sp|Q7Z2E3-7|APTX_HUMAN Isoform 7 of Aprataxin OS=Homo sapiens GN=APTX	127	153	1	3241.33	0.990983	305.734	17	52	0.326923	581577	0.246499	17.2465	TRUE	FALSE	1868	0	0
\20140515_QE6_UPLC5_SCL_SA_Hela_PAR_PD_Rep1.mzML	26156	controllerType=0 controllerNumber=1 scan=30089	20140515_QE6_UPLC5_SCL_SA_Hela_PAR_PD_Rep1.30089.30089.3 File:"20140515_QE6_UPLC5_SCL_SA_Hela_PAR_PD_Rep1.raw", NativeID:"controllerType=0 controllerNumber=1 scan=30089"	138.159	1310.27	15158681	3	3927.78	62	4.79763e+07	K.TLSGFSSTSVLPHTGYIYHSDIVQSLPPDLR(ADP ribosylation of C-term).R	TLSGFSSTSVLPHTGYIYHSDIVQSLPPDLR	sp|Q8WWY3|PRP31_HUMAN U4/U6 small nuclear ribonucleoprotein Prp31 OS=Homo sapiens GN=PRPF31 PE=1 SV=2	258	288	0	3927.78	0.00704785	1.79436	17	60	0.283333	1.16131e+07	0.242059	17.2421	TRUE	FALSE	1873	0	0
\20140515_QE6_UPLC5_SCL_SA_Hela_PAR_PD_Rep1.mzML	4642	controllerType=0 controllerNumber=1 scan=6745	20140515_QE6_UPLC5_SCL_SA_Hela_PAR_PD_Rep1.6745.6745.3 File:"20140515_QE6_UPLC5_SCL_SA_Hela_PAR_PD_Rep1.raw", NativeID:"controllerType=0 controllerNumber=1 scan=6745"	30.6729	753.962	2668585	3	2258.86	56	3.32094e+06	K.SQFGSASHSEAVQEVR(ADP ribosylation of C-term).K	SQFGSASHSEAVQEVR	sp|Q8IYW5|RN168_HUMAN E3 ubiquitin-protein ligase RNF168 OS=Homo sapiens GN=RNF168 PE=1 SV=1	233	248	0	2258.86	0.00113536	0.502623	17	30	0.566667	776001	0.233669	17.2337	TRUE	FALSE	1881	0	0
\20140515_QE6_UPLC5_SCL_SA_Hela_PAR_PD_Rep2.mzML	17884	controllerType=0 controllerNumber=1 scan=20983	20140515_QE6_UPLC5_SCL_SA_Hela_PAR_PD_Rep2.20983.20983.3 File:"20140515_QE6_UPLC5_SCL_SA_Hela_PAR_PD_Rep2.raw", NativeID:"controllerType=0 controllerNumber=1 scan=20983"	96.2841	892.02	309372	3	2673.04	59	750315	K.FVINYDYPNSSEDYIHR(ADP ribosylation of C-term).I	FVINYDYPNSSEDYIHR	sp|P17844|DDX5_HUMAN Probable ATP-dependent RNA helicase DDX5 OS=Homo sapiens GN=DDX5 PE=1 SV=1	412	428	0	2672.03	1.01239	378.884	17	32	0.53125	174291	0.23229	17.2323	TRUE	FALSE	1883	0	0
\20140515_QE6_UPLC5_SCL_SA_Hela_PAR_PD_Rep1.mzML	3834	controllerType=0 controllerNumber=1 scan=5869	20140515_QE6_UPLC5_SCL_SA_Hela_PAR_PD_Rep1.5869.5869.2 File:"20140515_QE6_UPLC5_SCL_SA_Hela_PAR_PD_Rep1.raw", NativeID:"controllerType=0 controllerNumber=1 scan=5869"	26.6458	932.366	2.2116e+06	2	1862.72	61	2.25334e+06	K.SHGLQNQPWQK(ADP ribosylation of C-term).L	SHGLQNQPWQK	sp|Q12986|NFX1_HUMAN Transcriptional repressor NF-X1 OS=Homo sapiens GN=NFX1 PE=1 SV=2	98	108	0	1862.71	0.0028258	1.51703	17	20	0.85	522115	0.231707	17.2317	TRUE	FALSE	1884	0	0
\20140515_QE6_UPLC5_SCL_SA_Hela_PAR_PD_Rep2.mzML	25393	controllerType=0 controllerNumber=1 scan=29136	20140515_QE6_UPLC5_SCL_SA_Hela_PAR_PD_Rep2.29136.29136.3 File:"20140515_QE6_UPLC5_SCL_SA_Hela_PAR_PD_Rep2.raw", NativeID:"controllerType=0 controllerNumber=1 scan=29136"	133.849	695.65	7294944	3	2083.93	69	8.33675e+06	K.SKGPVSLLSLWSNR(ADP ribosylation of C-term).I	SKGPVSLLSLWSNR	sp|Q9NVM9|ASUN_HUMAN Protein asunder homolog OS=Homo sapiens GN=ASUN PE=1 SV=2	647	660	1	2083.91	0.0152444	7.31529	17	26	0.653846	1.90887e+06	0.22897	17.229	TRUE	FALSE	1887	0	0
\20140515_QE6_UPLC5_SCL_SA_Hela_PAR_PD_Rep1.mzML	9640	controllerType=0 controllerNumber=1 scan=12160	20140515_QE6_UPLC5_SCL_SA_Hela_PAR_PD_Rep1.12160.12160.2 File:"20140515_QE6_UPLC5_SCL_SA_Hela_PAR_PD_Rep1.raw", NativeID:"controllerType=0 controllerNumber=1 scan=12160"	55.5941	1216.62	1.58674e+06	2	2431.22	59	4.84958e+06	K.SVPVTKPVPVTKPITVTK(ADP ribosylation of C-term).L	SVPVTKPVPVTKPITVTK	sp|Q96KM6|Z512B_HUMAN Zinc finger protein 512B OS=Homo sapiens GN=ZNF512B PE=1 SV=1	263	280	2	2431.22	0.00487846	2.00659	17	34	0.5	1.09572e+06	0.225941	17.2259	TRUE	FALSE	1893	0	0
\20140515_QE6_UPLC5_SCL_SA_Hela_PAR_PD_Rep2.mzML	2612	controllerType=0 controllerNumber=1 scan=4434	20140515_QE6_UPLC5_SCL_SA_Hela_PAR_PD_Rep2.4434.4434.3 File:"20140515_QE6_UPLC5_SCL_SA_Hela_PAR_PD_Rep2.raw", NativeID:"controllerType=0 controllerNumber=1 scan=4434"	20.0934	715.28	1.8257e+06	3	2142.82	60	3.18676e+06	R.SRADAGHAGVSANMMK(ADP ribosylation of C-term).K	SRADAGHAGVSANMMK	sp|Q9Y657|SPIN1_HUMAN Spindlin-1 OS=Homo sapiens GN=SPIN1 PE=1 SV=3	13	28	1	2142.8	0.016827	7.85282	17	30	0.566667	711608	0.223301	17.2233	TRUE	FALSE	1895	0	0
\20140515_QE6_UPLC5_SCL_SA_Hela_PAR_PD_Rep1.mzML	10849	controllerType=0 controllerNumber=1 scan=13470	20140515_QE6_UPLC5_SCL_SA_Hela_PAR_PD_Rep1.13470.13470.3 File:"20140515_QE6_UPLC5_SCL_SA_Hela_PAR_PD_Rep1.raw", NativeID:"controllerType=0 controllerNumber=1 scan=13470"	61.6284	733.335	3.78548e+06	3	2196.98	72	4.14825e+06	K.TTNVLGAVNKPLSSAGK(ADP ribosylation of C-term).Q	TTNVLGAVNKPLSSAGK	sp|Q9NTI5|PDS5B_HUMAN Sister chromatid cohesion protein PDS5 homolog B OS=Homo sapiens GN=PDS5B PE=1 SV=1	1127	1143	1	2196.98	0.00234056	1.06535	17	32	0.53125	925379	0.223077	17.2231	TRUE	FALSE	1896	0	0
\20140515_QE6_UPLC5_SCL_SA_Hela_PAR_PD_Rep1.mzML	26033	controllerType=0 controllerNumber=1 scan=29955	20140515_QE6_UPLC5_SCL_SA_Hela_PAR_PD_Rep1.29955.29955.4 File:"20140515_QE6_UPLC5_SCL_SA_Hela_PAR_PD_Rep1.raw", NativeID:"controllerType=0 controllerNumber=1 scan=29955"	137.543	930.93	5.94842e+06	4	3719.69	70	6.91647e+06	K.IIFEDDRC(carbamidomethylation of C)LAFHDISPQAPTHFLVIPK(ADP ribosylation of C-term).K	IIFEDDRCLAFHDISPQAPTHFLVIPK	sp|P49773|HINT1_HUMAN Histidine triad nucleotide-binding protein 1 OS=Homo sapiens GN=HINT1 PE=1 SV=2	31	57	1	3719.69	0.00335727	0.902566	17	52	0.326923	1.53569e+06	0.222033	17.222	TRUE	FALSE	1897	0	0
\20140515_QE6_UPLC5_SCL_SA_Hela_PAR_PD_Rep3.mzML	3129	controllerType=0 controllerNumber=1 scan=5290	20140515_QE6_UPLC5_SCL_SA_Hela_PAR_PD_Rep3.5290.5290.4 File:"20140515_QE6_UPLC5_SCL_SA_Hela_PAR_PD_Rep3.raw", NativeID:"controllerType=0 controllerNumber=1 scan=5290"	23.9188	639.53	2.5335e+06	4	2554.09	67	3.29446e+06	R.RQVSSPNAQKPFAHYQR(ADP ribosylation of C-term).H	RQVSSPNAQKPFAHYQR	sp|Q15697|ZN174_HUMAN Zinc finger protein 174 OS=Homo sapiens GN=ZNF174 PE=1 SV=1	262	278	2	2554.09	0.000504286	0.197442	17	32	0.53125	729337	0.221382	17.2214	TRUE	FALSE	1900	0	0
\20140515_QE6_UPLC5_SCL_SA_Hela_PAR_PD_Rep3.mzML	12252	controllerType=0 controllerNumber=1 scan=15174	20140515_QE6_UPLC5_SCL_SA_Hela_PAR_PD_Rep3.15174.15174.3 File:"20140515_QE6_UPLC5_SCL_SA_Hela_PAR_PD_Rep3.raw", NativeID:"controllerType=0 controllerNumber=1 scan=15174"	69.3974	915.71	3.30842e+06	3	2744.11	65	3.12933e+06	K.SGSRVPMTFITNSNGEVDHR(ADP ribosylation of C-term).V	SGSRVPMTFITNSNGEVDHR	sp|Q9Y2X9|ZN281_HUMAN Zinc finger protein 281 OS=Homo sapiens GN=ZNF281 PE=1 SV=1	841	860	1	2744.11	0.0016909	0.616194	17	38	0.447368	688844	0.220125	17.2201	TRUE	FALSE	1901	0	0
\20140515_QE6_UPLC5_SCL_SA_Hela_PAR_PD_Rep2.mzML	22829	controllerType=0 controllerNumber=1 scan=26352	20140515_QE6_UPLC5_SCL_SA_Hela_PAR_PD_Rep2.26352.26352.3 File:"20140515_QE6_UPLC5_SCL_SA_Hela_PAR_PD_Rep2.raw", NativeID:"controllerType=0 controllerNumber=1 scan=26352"	121.023	842.39	1.916e+06	3	2524.15	73	1.94693e+06	K.TPLSTGGTLAFVSPSLAVHK(ADP ribosylation of C-term).S	TPLSTGGTLAFVSPSLAVHK	sp|Q86YP4|P66A_HUMAN Transcriptional repressor p66-alpha OS=Homo sapiens GN=GATAD2A PE=1 SV=1	586	605	0	2523.14	1.00339	397.676	17	38	0.447368	425631	0.218617	17.2186	TRUE	FALSE	1903	0	0
\20140515_QE6_UPLC5_SCL_SA_Hela_PAR_PD_Rep1.mzML	3892	controllerType=0 controllerNumber=1 scan=5932	20140515_QE6_UPLC5_SCL_SA_Hela_PAR_PD_Rep1.5932.5932.3 File:"20140515_QE6_UPLC5_SCL_SA_Hela_PAR_PD_Rep1.raw", NativeID:"controllerType=0 controllerNumber=1 scan=5932"	26.9335	727.96	3226918	3	2180.86	65	2.32581e+06	K.VLGSSTSATNSTSVSSR(ADP ribosylation of C-term).K	VLGSSTSATNSTSVSSR	sp|Q15004|PAF15_HUMAN PCNA-associated factor OS=Homo sapiens GN=KIAA0101 PE=1 SV=1	25	41	0	2180.86	-0.00423621	-1.94245	17	32	0.53125	499578	0.214798	17.2148	TRUE	FALSE	1904	0	0
\20140515_QE6_UPLC5_SCL_SA_Hela_PAR_PD_Rep1.mzML	24198	controllerType=0 controllerNumber=1 scan=27968	20140515_QE6_UPLC5_SCL_SA_Hela_PAR_PD_Rep1.27968.27968.3 File:"20140515_QE6_UPLC5_SCL_SA_Hela_PAR_PD_Rep1.raw", NativeID:"controllerType=0 controllerNumber=1 scan=27968"	128.378	730.981	79962032	3	2189.92	55	8.3956e+07	K.DRPASGSPFQLFLSK(ADP ribosylation of C-term).V	DRPASGSPFQLFLSK	sp|Q96T88|UHRF1_HUMAN E3 ubiquitin-protein ligase UHRF1 OS=Homo sapiens GN=UHRF1 PE=1 SV=1	703	717	1	2189.92	0.00240738	1.0993	17	28	0.607143	1.79965e+07	0.214356	17.2144	TRUE	FALSE	1906	0	0
\20140515_QE6_UPLC5_SCL_SA_Hela_PAR_PD_Rep2.mzML	14181	controllerType=0 controllerNumber=1 scan=16967	20140515_QE6_UPLC5_SCL_SA_Hela_PAR_PD_Rep2.16967.16967.2 File:"20140515_QE6_UPLC5_SCL_SA_Hela_PAR_PD_Rep2.raw", NativeID:"controllerType=0 controllerNumber=1 scan=16967"	77.7901	1123.96	1.20248e+06	2	2245.91	58	2.6135e+06	R.NQPTNVTLSSGFVADR(ADP ribosylation of C-term).G	NQPTNVTLSSGFVADR	sp|Q99575|POP1_HUMAN Ribonucleases P/MRP protein subunit POP1 OS=Homo sapiens GN=POP1 PE=1 SV=2	15	30	0	2245.9	0.00123496	0.54987	17	30	0.566667	550196	0.210521	17.2105	TRUE	FALSE	1908	0	0
\20140515_QE6_UPLC5_SCL_SA_Hela_PAR_PD_Rep3.mzML	10994	controllerType=0 controllerNumber=1 scan=13811	20140515_QE6_UPLC5_SCL_SA_Hela_PAR_PD_Rep3.13811.13811.3 File:"20140515_QE6_UPLC5_SCL_SA_Hela_PAR_PD_Rep3.raw", NativeID:"controllerType=0 controllerNumber=1 scan=13811"	63.1272	742.982	1.03157e+06	3	2225.92	64	1.30257e+06	K.SPQVKPASTMGMGPLGK(ADP ribosylation of C-term).G	SPQVKPASTMGMGPLGK	sp|Q13428|TCOF_HUMAN Treacle protein OS=Homo sapiens GN=TCOF1 PE=1 SV=3	503	519	1	2225.93	-0.000945356	-0.424703	17	32	0.53125	273068	0.209637	17.2096	TRUE	FALSE	1909	0	0
\20140515_QE6_UPLC5_SCL_SA_Hela_PAR_PD_Rep2.mzML	20273	controllerType=0 controllerNumber=1 scan=23578	20140515_QE6_UPLC5_SCL_SA_Hela_PAR_PD_Rep2.23578.23578.3 File:"20140515_QE6_UPLC5_SCL_SA_Hela_PAR_PD_Rep2.raw", NativeID:"controllerType=0 controllerNumber=1 scan=23578"	108.247	911.73	647735	3	2732.17	70	1.10932e+06	R.SGSDRNSAILSDPSVFSPLNK(ADP ribosylation of C-term).S	SGSDRNSAILSDPSVFSPLNK	sp|Q03164|KMT2A_HUMAN Histone-lysine N-methyltransferase 2A OS=Homo sapiens GN=KMT2A PE=1 SV=5	181	201	1	2731.15	1.0154	371.783	17	40	0.425	231844	0.208997	17.209	TRUE	FALSE	1911	0	0
\20140515_QE6_UPLC5_SCL_SA_Hela_PAR_PD_Rep2.mzML	12429	controllerType=0 controllerNumber=1 scan=15069	20140515_QE6_UPLC5_SCL_SA_Hela_PAR_PD_Rep2.15069.15069.3 File:"20140515_QE6_UPLC5_SCL_SA_Hela_PAR_PD_Rep2.raw", NativeID:"controllerType=0 controllerNumber=1 scan=15069"	69.0503	962.06	1.04588e+06	3	2883.16	72	1.03616e+06	K.INEELESQYQQSMDSKLSGR(ADP ribosylation of C-term).Y	INEELESQYQQSMDSKLSGR	sp|O00193|SMAP_HUMAN Small acidic protein OS=Homo sapiens GN=SMAP PE=1 SV=1	76	95	1	2882.15	1.01147	350.942	17	38	0.447368	216318	0.208769	17.2088	TRUE	FALSE	1912	0	0
\20140515_QE6_UPLC5_SCL_SA_Hela_PAR_PD_Rep2.mzML	19492	controllerType=0 controllerNumber=1 scan=22732	20140515_QE6_UPLC5_SCL_SA_Hela_PAR_PD_Rep2.22732.22732.2 File:"20140515_QE6_UPLC5_SCL_SA_Hela_PAR_PD_Rep2.raw", NativeID:"controllerType=0 controllerNumber=1 scan=22732"	104.342	936.916	890428	2	1871.82	61	2.49442e+06	K.SILKLDGDVLMK(ADP ribosylation of C-term).D	SILKLDGDVLMK	sp|Q9BRT6|LLPH_HUMAN Protein LLP homolog OS=Homo sapiens GN=LLPH PE=2 SV=1	31	42	1	1871.81	0.00262353	1.4016	17	22	0.772727	520056	0.208487	17.2085	TRUE	FALSE	1913	0	0
\20140515_QE6_UPLC5_SCL_SA_Hela_PAR_PD_Rep2.mzML	2209	controllerType=0 controllerNumber=1 scan=3997	20140515_QE6_UPLC5_SCL_SA_Hela_PAR_PD_Rep2.3997.3997.2 File:"20140515_QE6_UPLC5_SCL_SA_Hela_PAR_PD_Rep2.raw", NativeID:"controllerType=0 controllerNumber=1 scan=3997"	18.0855	907.836	3.72818e+06	2	1813.66	68	8.89151e+06	K.SQGSGNEAEPLGK(ADP ribosylation of C-term).G	SQGSGNEAEPLGK	sp|Q9NUQ6|SPS2L_HUMAN SPATS2-like protein OS=Homo sapiens GN=SPATS2L PE=1 SV=2	452	464	0	1813.66	0.00172089	0.948852	17	24	0.708333	1.81676e+06	0.204325	17.2043	TRUE	FALSE	1918	0	0
\20140515_QE6_UPLC5_SCL_SA_Hela_PAR_PD_Rep2.mzML	9442	controllerType=0 controllerNumber=1 scan=11833	20140515_QE6_UPLC5_SCL_SA_Hela_PAR_PD_Rep2.11833.11833.3 File:"20140515_QE6_UPLC5_SCL_SA_Hela_PAR_PD_Rep2.raw", NativeID:"controllerType=0 controllerNumber=1 scan=11833"	54.151	711.95	1.41253e+06	3	2132.83	61	1.36895e+06	K.KHPDASVNFSEFSK(ADP ribosylation of C-term).K	KHPDASVNFSEFSK	sp|P09429|HMGB1_HUMAN High mobility group protein B1 OS=Homo sapiens GN=HMGB1 PE=1 SV=3	30	43	1	2132.82	0.0039999	1.8754	17	26	0.653846	279138	0.203907	17.2039	TRUE	FALSE	1920	0	0
\20140515_QE6_UPLC5_SCL_SA_Hela_PAR_PD_Rep3.mzML	12033	controllerType=0 controllerNumber=1 scan=14937	20140515_QE6_UPLC5_SCL_SA_Hela_PAR_PD_Rep3.14937.14937.3 File:"20140515_QE6_UPLC5_SCL_SA_Hela_PAR_PD_Rep3.raw", NativeID:"controllerType=0 controllerNumber=1 scan=14937"	68.3072	825.39	4.30017e+06	3	2473.15	54	4.8225e+06	K.IIKPLQYQSTVASGTVAR(ADP ribosylation of C-term).V	IIKPLQYQSTVASGTVAR	sp|Q13823|NOG2_HUMAN Nucleolar GTP-binding protein 2 OS=Homo sapiens GN=GNL2 PE=1 SV=1	56	73	1	2472.15	1.00306	405.745	17	34	0.5	977985	0.202796	17.2028	TRUE	FALSE	1921	0	0
\20140515_QE6_UPLC5_SCL_SA_Hela_PAR_PD_Rep3.mzML	4330	controllerType=0 controllerNumber=1 scan=6591	20140515_QE6_UPLC5_SCL_SA_Hela_PAR_PD_Rep3.6591.6591.4 File:"20140515_QE6_UPLC5_SCL_SA_Hela_PAR_PD_Rep3.raw", NativeID:"controllerType=0 controllerNumber=1 scan=6591"	29.9023	675.3	4.70934e+06	4	2697.17	68	3.94962e+06	R.SESGSPSAGGHSKPPHSPLVLK(ADP ribosylation of C-term).R	SESGSPSAGGHSKPPHSPLVLK	sp|P01106|MYC_HUMAN Myc proto-oncogene protein OS=Homo sapiens GN=MYC PE=1 SV=1	277	298	1	2696.16	1.00761	373.721	17	42	0.404762	791933	0.200509	17.2005	TRUE	FALSE	1923	0	0
\20140515_QE6_UPLC5_SCL_SA_Hela_PAR_PD_Rep2.mzML	11881	controllerType=0 controllerNumber=1 scan=14476	20140515_QE6_UPLC5_SCL_SA_Hela_PAR_PD_Rep2.14476.14476.4 File:"20140515_QE6_UPLC5_SCL_SA_Hela_PAR_PD_Rep2.raw", NativeID:"controllerType=0 controllerNumber=1 scan=14476"	66.3216	743.629	781920	4	2970.49	70	980037	K.PVGVSKPIGISKPVSVGRPMPVTK(ADP ribosylation of C-term).A	PVGVSKPIGISKPVSVGRPMPVTK	sp|Q96KM6|Z512B_HUMAN Zinc finger protein 512B OS=Homo sapiens GN=ZNF512B PE=1 SV=1	203	226	3	2970.48	0.00596005	2.00643	17	46	0.369565	196447	0.200449	17.2004	TRUE	FALSE	1924	0	0
\20140515_QE6_UPLC5_SCL_SA_Hela_PAR_PD_Rep2.mzML	9946	controllerType=0 controllerNumber=1 scan=12379	20140515_QE6_UPLC5_SCL_SA_Hela_PAR_PD_Rep2.12379.12379.2 File:"20140515_QE6_UPLC5_SCL_SA_Hela_PAR_PD_Rep2.raw", NativeID:"controllerType=0 controllerNumber=1 scan=12379"	56.6648	1041.94	1.26903e+06	2	2081.87	60	2.98222e+06	R.LLSGPSQESPQTLGK(ADP ribosylation of C-term).E	LLSGPSQESPQTLGK	sp|Q9BWE0|REPI1_HUMAN Replication initiator 1 OS=Homo sapiens GN=REPIN1 PE=1 SV=1	19	33	0	2081.87	0.00168577	0.809737	17	28	0.607143	597009	0.20019	17.2002	TRUE	FALSE	1925	0	0
\20140515_QE6_UPLC5_SCL_SA_Hela_PAR_PD_Rep2.mzML	10009	controllerType=0 controllerNumber=1 scan=12448	20140515_QE6_UPLC5_SCL_SA_Hela_PAR_PD_Rep2.12448.12448.3 File:"20140515_QE6_UPLC5_SCL_SA_Hela_PAR_PD_Rep2.raw", NativeID:"controllerType=0 controllerNumber=1 scan=12448"	56.984	889.996	1.03408e+06	3	2666.97	60	1.15231e+06	K.SKGESDDFHM(oxidation of M)DFDSAVAPR(ADP ribosylation of C-term).A	SKGESDDFHMDFDSAVAPR	sp|P11388|TOP2A_HUMAN DNA topoisomerase 2-alpha OS=Homo sapiens GN=TOP2A PE=1 SV=3	1491	1509	1	2666.96	0.00418282	1.56838	17	36	0.472222	230249	0.199815	17.1998	TRUE	FALSE	1927	0	0
\20140515_QE6_UPLC5_SCL_SA_Hela_PAR_PD_Rep2.mzML	11394	controllerType=0 controllerNumber=1 scan=13948	20140515_QE6_UPLC5_SCL_SA_Hela_PAR_PD_Rep2.13948.13948.3 File:"20140515_QE6_UPLC5_SCL_SA_Hela_PAR_PD_Rep2.raw", NativeID:"controllerType=0 controllerNumber=1 scan=13948"	63.8899	944.38	1114757	3	2830.12	64	1.00632e+06	R.SSAQLQTNYPSSDNSLYTNAK(ADP ribosylation of C-term).G	SSAQLQTNYPSSDNSLYTNAK	sp|P61244|MAX_HUMAN Protein max OS=Homo sapiens GN=MAX PE=1 SV=1	107	127	0	2829.12	1.00139	353.957	17	40	0.425	199405	0.198152	17.1982	TRUE	FALSE	1928	0	0
\20140515_QE6_UPLC5_SCL_SA_Hela_PAR_PD_Rep2.mzML	4958	controllerType=0 controllerNumber=1 scan=6976	20140515_QE6_UPLC5_SCL_SA_Hela_PAR_PD_Rep2.6976.6976.2 File:"20140515_QE6_UPLC5_SCL_SA_Hela_PAR_PD_Rep2.raw", NativeID:"controllerType=0 controllerNumber=1 scan=6976"	31.7949	908.38	577383	2	1814.75	63	808960	R.ATSGAATPVIASTK(ADP ribosylation of C-term).S	ATSGAATPVIASTK	sp|Q6ZN30|BNC2_HUMAN Zinc finger protein basonuclin-2 OS=Homo sapiens GN=BNC2 PE=1 SV=1	513	526	0	1814.75	-0.00343352	-1.89201	17	26	0.653846	159055	0.196617	17.1966	TRUE	FALSE	1930	0	0
\20140515_QE6_UPLC5_SCL_SA_Hela_PAR_PD_Rep2.mzML	19244	controllerType=0 controllerNumber=1 scan=22464	20140515_QE6_UPLC5_SCL_SA_Hela_PAR_PD_Rep2.22464.22464.3 File:"20140515_QE6_UPLC5_SCL_SA_Hela_PAR_PD_Rep2.raw", NativeID:"controllerType=0 controllerNumber=1 scan=22464"	103.103	943.766	2.34799e+06	3	2828.27	68	2.45057e+06	K.TLTGKTITLEVEPSDTIENVK(ADP ribosylation of C-term).A	TLTGKTITLEVEPSDTIENVK	sp|P62979|RS27A_HUMAN Ubiquitin-40S ribosomal protein S27a OS=Homo sapiens GN=RPS27A PE=1 SV=2	7	27	1	2828.28	-0.00218679	-0.773187	17	40	0.425	455948	0.186058	17.1861	TRUE	FALSE	1935	0	0
\20140515_QE6_UPLC5_SCL_SA_Hela_PAR_PD_Rep1.mzML	20301	controllerType=0 controllerNumber=1 scan=23726	20140515_QE6_UPLC5_SCL_SA_Hela_PAR_PD_Rep1.23726.23726.3 File:"20140515_QE6_UPLC5_SCL_SA_Hela_PAR_PD_Rep1.raw", NativeID:"controllerType=0 controllerNumber=1 scan=23726"	108.847	959.76	1.33407e+06	3	2876.26	61	1.52251e+06	R.LGSPDYGNSALLSLPGYRPTTR(ADP ribosylation of C-term).S	LGSPDYGNSALLSLPGYRPTTR	sp|Q14980|NUMA1_HUMAN Nuclear mitotic apparatus protein 1 OS=Homo sapiens GN=NUMA1 PE=1 SV=2	1860	1881	1	2875.26	1.00026	347.886	17	42	0.404762	280687	0.184357	17.1844	TRUE	FALSE	1936	0	0
\20140515_QE6_UPLC5_SCL_SA_Hela_PAR_PD_Rep3.mzML	720	controllerType=0 controllerNumber=1 scan=2680	20140515_QE6_UPLC5_SCL_SA_Hela_PAR_PD_Rep3.2680.2680.2 File:"20140515_QE6_UPLC5_SCL_SA_Hela_PAR_PD_Rep3.raw", NativeID:"controllerType=0 controllerNumber=1 scan=2680"	11.9182	922.362	1.13552e+06	2	1842.71	59	2.68619e+06	K.VSSAEGAAKEEPK(ADP ribosylation of C-term).R	VSSAEGAAKEEPK	sp|P05114|HMGN1_HUMAN Non-histone chromosomal protein HMG-14 OS=Homo sapiens GN=HMGN1 PE=1 SV=3	6	18	1	1842.71	0.00160746	0.872334	17	24	0.708333	491187	0.182856	17.1829	TRUE	FALSE	1937	0	0
\20140515_QE6_UPLC5_SCL_SA_Hela_PAR_PD_Rep3.mzML	17383	controllerType=0 controllerNumber=1 scan=20737	20140515_QE6_UPLC5_SCL_SA_Hela_PAR_PD_Rep3.20737.20737.3 File:"20140515_QE6_UPLC5_SCL_SA_Hela_PAR_PD_Rep3.raw", NativeID:"controllerType=0 controllerNumber=1 scan=20737"	95.0055	953.752	2233755	3	2858.23	64	3.99553e+06	R.LIGDAAKNQVAMNPTNTVFDAK(ADP ribosylation of C-term).R	LIGDAAKNQVAMNPTNTVFDAK	sp|P11142|HSP7C_HUMAN Heat shock cognate 71 kDa protein OS=Homo sapiens GN=HSPA8 PE=1 SV=1	50	71	1	2858.23	-0.000123442	-0.0431882	17	42	0.404762	721223	0.180507	17.1805	TRUE	FALSE	1939	0	0
\20140515_QE6_UPLC5_SCL_SA_Hela_PAR_PD_Rep1.mzML	6855	controllerType=0 controllerNumber=1 scan=9142	20140515_QE6_UPLC5_SCL_SA_Hela_PAR_PD_Rep1.9142.9142.2 File:"20140515_QE6_UPLC5_SCL_SA_Hela_PAR_PD_Rep1.raw", NativeID:"controllerType=0 controllerNumber=1 scan=9142"	41.7038	1069.92	2.23538e+06	2	2137.83	58	4.02815e+06	K.SAESPSWTPAEHVAK(ADP ribosylation of C-term).R	SAESPSWTPAEHVAK	sp|Q13415|ORC1_HUMAN Origin recognition complex subunit 1 OS=Homo sapiens GN=ORC1 PE=1 SV=2	196	210	0	2136.82	1.00636	470.962	17	28	0.607143	715888	0.177721	17.1777	TRUE	FALSE	1941	0	0
\20140515_QE6_UPLC5_SCL_SA_Hela_PAR_PD_Rep2.mzML	654	controllerType=0 controllerNumber=1 scan=2313	20140515_QE6_UPLC5_SCL_SA_Hela_PAR_PD_Rep2.2313.2313.3 File:"20140515_QE6_UPLC5_SCL_SA_Hela_PAR_PD_Rep2.raw", NativeID:"controllerType=0 controllerNumber=1 scan=2313"	10.3347	619.6	4.89625e+06	3	1855.78	67	1.17812e+07	K.TKSEKPAGADLAK(ADP ribosylation of C-term).L	TKSEKPAGADLAK	sp|Q14241|ELOA1_HUMAN Transcription elongation factor B polypeptide 3 OS=Homo sapiens GN=TCEB3 PE=1 SV=2	486	498	2	1855.78	0.00296983	1.60032	17	24	0.708333	2.08882e+06	0.1773	17.1773	TRUE	FALSE	1942	0	0
\20140515_QE6_UPLC5_SCL_SA_Hela_PAR_PD_Rep1.mzML	6951	controllerType=0 controllerNumber=1 scan=9246	20140515_QE6_UPLC5_SCL_SA_Hela_PAR_PD_Rep1.9246.9246.3 File:"20140515_QE6_UPLC5_SCL_SA_Hela_PAR_PD_Rep1.raw", NativeID:"controllerType=0 controllerNumber=1 scan=9246"	42.1826	699.63	2734058	3	2095.87	68	3.93823e+06	K.SKYEIAVETEMKK(ADP ribosylation of C-term).E	SKYEIAVETEMKK	sp|P35251|RFC1_HUMAN Replication factor C subunit 1 OS=Homo sapiens GN=RFC1 PE=1 SV=4	487	499	2	2095.86	0.010726	5.11772	17	24	0.708333	697335	0.177068	17.1771	TRUE	FALSE	1943	0	0
\20140515_QE6_UPLC5_SCL_SA_Hela_PAR_PD_Rep3.mzML	4158	controllerType=0 controllerNumber=1 scan=6405	20140515_QE6_UPLC5_SCL_SA_Hela_PAR_PD_Rep3.6405.6405.4 File:"20140515_QE6_UPLC5_SCL_SA_Hela_PAR_PD_Rep3.raw", NativeID:"controllerType=0 controllerNumber=1 scan=6405"	29.0472	759.839	5.11324e+06	4	3035.33	66	5.10831e+06	K.SSPQPLVATPSQHHQQQQQQIK(ADP ribosylation of C-term).R	SSPQPLVATPSQHHQQQQQQIK	sp|Q9P0U4|CXXC1_HUMAN CXXC-type zinc finger protein 1 OS=Homo sapiens GN=CXXC1 PE=1 SV=2	142	163	0	3035.33	-0.000553856	-0.18247	17	42	0.404762	899921	0.176168	17.1762	TRUE	FALSE	1945	0	0
\20140515_QE6_UPLC5_SCL_SA_Hela_PAR_PD_Rep1.mzML	5213	controllerType=0 controllerNumber=1 scan=7363	20140515_QE6_UPLC5_SCL_SA_Hela_PAR_PD_Rep1.7363.7363.2 File:"20140515_QE6_UPLC5_SCL_SA_Hela_PAR_PD_Rep1.raw", NativeID:"controllerType=0 controllerNumber=1 scan=7363"	33.5168	1017.9	2540497	2	2033.78	59	7.57314e+06	K.LRSDAGLESDTAMK(ADP ribosylation of C-term).K	LRSDAGLESDTAMK	sp|Q9NR30|DDX21_HUMAN Nucleolar RNA helicase 2 OS=Homo sapiens GN=DDX21 PE=1 SV=5	5	18	1	2033.78	0.00248676	1.22273	17	26	0.653846	1.31998e+06	0.174298	17.1743	TRUE	FALSE	1947	0	0
\20140515_QE6_UPLC5_SCL_SA_Hela_PAR_PD_Rep1.mzML	19413	controllerType=0 controllerNumber=1 scan=22764	20140515_QE6_UPLC5_SCL_SA_Hela_PAR_PD_Rep1.22764.22764.4 File:"20140515_QE6_UPLC5_SCL_SA_Hela_PAR_PD_Rep1.raw", NativeID:"controllerType=0 controllerNumber=1 scan=22764"	104.414	838.62	1.48668e+06	4	3350.45	65	2.04101e+06	-.(acetylation of protein N-terminus)MQNSHSGVNQLGGVFVNGRPLPDSTR(ADP ribosylation of C-term).Q	MQNSHSGVNQLGGVFVNGRPLPDSTR	sp|P26367|PAX6_HUMAN Paired box protein Pax-6 OS=Homo sapiens GN=PAX6 PE=1 SV=2	1	26	1	3349.43	1.01724	303.704	17	50	0.34	346053	0.16955	17.1695	TRUE	FALSE	1948	0	0
\20140515_QE6_UPLC5_SCL_SA_Hela_PAR_PD_Rep3.mzML	8245	controllerType=0 controllerNumber=1 scan=10833	20140515_QE6_UPLC5_SCL_SA_Hela_PAR_PD_Rep3.10833.10833.2 File:"20140515_QE6_UPLC5_SCL_SA_Hela_PAR_PD_Rep3.raw", NativeID:"controllerType=0 controllerNumber=1 scan=10833"	49.4229	958.848	55760120	2	1915.68	59	9.28891e+07	R.SSGPYGGGGQYFAK(ADP ribosylation of C-term).P	SSGPYGGGGQYFAK	sp|Q32P51|RA1L2_HUMAN Heterogeneous nuclear ribonucleoprotein A1-like 2 OS=Homo sapiens GN=HNRNPA1L2 PE=2 SV=2	285	298	0	1915.68	0.000169465	0.0884622	17	26	0.653846	1.56895e+07	0.168905	17.1689	TRUE	FALSE	1949	0	0
\20140515_QE6_UPLC5_SCL_SA_Hela_PAR_PD_Rep2.mzML	16909	controllerType=0 controllerNumber=1 scan=19923	20140515_QE6_UPLC5_SCL_SA_Hela_PAR_PD_Rep2.19923.19923.3 File:"20140515_QE6_UPLC5_SCL_SA_Hela_PAR_PD_Rep2.raw", NativeID:"controllerType=0 controllerNumber=1 scan=19923"	91.4029	757.63	1.32319e+06	3	2269.87	62	1.10148e+06	K.SFLHGNYEELYSAAK(ADP ribosylation of C-term).F	SFLHGNYEELYSAAK	sp|O94892|ZN432_HUMAN Zinc finger protein 432 OS=Homo sapiens GN=ZNF432 PE=1 SV=1	164	178	0	2268.88	0.99157	437.031	17	28	0.607143	183599	0.166684	17.1667	TRUE	FALSE	1951	0	0
\20140515_QE6_UPLC5_SCL_SA_Hela_PAR_PD_Rep1.mzML	17551	controllerType=0 controllerNumber=1 scan=20735	20140515_QE6_UPLC5_SCL_SA_Hela_PAR_PD_Rep1.20735.20735.2 File:"20140515_QE6_UPLC5_SCL_SA_Hela_PAR_PD_Rep1.raw", NativeID:"controllerType=0 controllerNumber=1 scan=20735"	95.0758	855.352	1.84297e+06	2	1708.69	61	3.15443e+06	R.FGGSYIVQGLK(ADP ribosylation of C-term).S	FGGSYIVQGLK	sp|Q9UNS1|TIM_HUMAN Protein timeless homolog OS=Homo sapiens GN=TIMELESS PE=1 SV=2	278	288	0	1708.69	0.000133164	0.0779336	17	20	0.85	520357	0.16496	17.165	TRUE	FALSE	1953	0	0
\20140515_QE6_UPLC5_SCL_SA_Hela_PAR_PD_Rep3.mzML	10595	controllerType=0 controllerNumber=1 scan=13379	20140515_QE6_UPLC5_SCL_SA_Hela_PAR_PD_Rep3.13379.13379.3 File:"20140515_QE6_UPLC5_SCL_SA_Hela_PAR_PD_Rep3.raw", NativeID:"controllerType=0 controllerNumber=1 scan=13379"	61.1346	920.1	1.8193e+06	3	2757.28	77	1.80098e+06	K.LTTEATQTPVSNKKPVFDLK(ADP ribosylation of C-term).A	LTTEATQTPVSNKKPVFDLK	sp|Q9BXS6|NUSAP_HUMAN Nucleolar and spindle-associated protein 1 OS=Homo sapiens GN=NUSAP1 PE=1 SV=1	342	361	2	2757.27	0.0118223	4.28768	17	38	0.447368	290391	0.161241	17.1612	TRUE	FALSE	1954	0	0
\20140515_QE6_UPLC5_SCL_SA_Hela_PAR_PD_Rep2.mzML	12961	controllerType=0 controllerNumber=1 scan=15646	20140515_QE6_UPLC5_SCL_SA_Hela_PAR_PD_Rep2.15646.15646.4 File:"20140515_QE6_UPLC5_SCL_SA_Hela_PAR_PD_Rep2.raw", NativeID:"controllerType=0 controllerNumber=1 scan=15646"	71.7085	776.857	3.08468e+06	4	3103.4	69	2.40902e+06	K.KPASGPGAVVRPPKAPEDFSQNWK(ADP ribosylation of C-term).A	KPASGPGAVVRPPKAPEDFSQNWK	sp|Q9GZR2|REXO4_HUMAN RNA exonuclease 4 OS=Homo sapiens GN=REXO4 PE=1 SV=2	48	71	3	3103.4	0.0023407	0.754238	17	46	0.369565	383439	0.159168	17.1592	TRUE	FALSE	1955	0	0
\20140515_QE6_UPLC5_SCL_SA_Hela_PAR_PD_Rep2.mzML	13422	controllerType=0 controllerNumber=1 scan=16145	20140515_QE6_UPLC5_SCL_SA_Hela_PAR_PD_Rep2.16145.16145.2 File:"20140515_QE6_UPLC5_SCL_SA_Hela_PAR_PD_Rep2.raw", NativeID:"controllerType=0 controllerNumber=1 scan=16145"	74.0051	957.397	979418	2	1912.78	60	2.18562e+06	K.SVWGSLAVQNSPK(ADP ribosylation of C-term).G	SVWGSLAVQNSPK	sp|P18615|NELFE_HUMAN Negative elongation factor E OS=Homo sapiens GN=NELFE PE=1 SV=3	343	355	0	1912.78	0.00280442	1.46615	17	24	0.708333	343072	0.156968	17.157	TRUE	FALSE	1956	0	0
\20140515_QE6_UPLC5_SCL_SA_Hela_PAR_PD_Rep2.mzML	11892	controllerType=0 controllerNumber=1 scan=14487	20140515_QE6_UPLC5_SCL_SA_Hela_PAR_PD_Rep2.14487.14487.3 File:"20140515_QE6_UPLC5_SCL_SA_Hela_PAR_PD_Rep2.raw", NativeID:"controllerType=0 controllerNumber=1 scan=14487"	66.3726	752.647	933081	3	2254.92	68	1.00879e+06	R.LGSGYFSSNGKLEEVK(ADP ribosylation of C-term).T	LGSGYFSSNGKLEEVK	sp|Q69YH5|CDCA2_HUMAN Cell division cycle-associated protein 2 OS=Homo sapiens GN=CDCA2 PE=1 SV=2	612	627	1	2254.92	0.00200889	0.890892	17	30	0.566667	157869	0.156493	17.1565	TRUE	FALSE	1957	0	0
\20140515_QE6_UPLC5_SCL_SA_Hela_PAR_PD_Rep3.mzML	2850	controllerType=0 controllerNumber=1 scan=4988	20140515_QE6_UPLC5_SCL_SA_Hela_PAR_PD_Rep3.4988.4988.2 File:"20140515_QE6_UPLC5_SCL_SA_Hela_PAR_PD_Rep3.raw", NativeID:"controllerType=0 controllerNumber=1 scan=4988"	22.5314	828.855	7125692	2	1655.7	64	6.31769e+06	R.SPSLLQSGAKK(ADP ribosylation of C-term).K	SPSLLQSGAKK	sp|Q9BQG0|MBB1A_HUMAN Myb-binding protein 1A OS=Homo sapiens GN=MYBBP1A PE=1 SV=2	1308	1318	1	1655.7	0.000150057	0.0906309	17	20	0.85	966926	0.153051	17.1531	TRUE	FALSE	1958	0	0
\20140515_QE6_UPLC5_SCL_SA_Hela_PAR_PD_Rep3.mzML	4724	controllerType=0 controllerNumber=1 scan=7018	20140515_QE6_UPLC5_SCL_SA_Hela_PAR_PD_Rep3.7018.7018.3 File:"20140515_QE6_UPLC5_SCL_SA_Hela_PAR_PD_Rep3.raw", NativeID:"controllerType=0 controllerNumber=1 scan=7018"	31.8662	710.98	1.69774e+06	3	2129.92	74	1.55026e+06	K.TIQGHGLLGPPKSER(ADP ribosylation of C-term).G	TIQGHGLLGPPKSER	sp|Q5T0B9|ZN362_HUMAN Zinc finger protein 362 OS=Homo sapiens GN=ZNF362 PE=1 SV=1	178	192	1	2129.93	-0.0114682	-5.3843	17	28	0.607143	230349	0.148587	17.1486	TRUE	FALSE	1959	0	0
\20140515_QE6_UPLC5_SCL_SA_Hela_PAR_PD_Rep2.mzML	15383	controllerType=0 controllerNumber=1 scan=18269	20140515_QE6_UPLC5_SCL_SA_Hela_PAR_PD_Rep2.18269.18269.3 File:"20140515_QE6_UPLC5_SCL_SA_Hela_PAR_PD_Rep2.raw", NativeID:"controllerType=0 controllerNumber=1 scan=18269"	83.7871	901.39	563406	3	2701.15	68	800770	R.VMVTDADRSILSPGGSC(carbamidomethylation of C)GPIK(ADP ribosylation of C-term).V	VMVTDADRSILSPGGSCGPIK	sp|P78347|GTF2I_HUMAN General transcription factor II-I OS=Homo sapiens GN=GTF2I PE=1 SV=2	199	219	1	2700.13	1.0156	376.128	17	40	0.425	118127	0.147517	17.1475	TRUE	FALSE	1961	0	0
\20140515_QE6_UPLC5_SCL_SA_Hela_PAR_PD_Rep2.mzML	17876	controllerType=0 controllerNumber=1 scan=20974	20140515_QE6_UPLC5_SCL_SA_Hela_PAR_PD_Rep2.20974.20974.3 File:"20140515_QE6_UPLC5_SCL_SA_Hela_PAR_PD_Rep2.raw", NativeID:"controllerType=0 controllerNumber=1 scan=20974"	96.2418	1031.75	623414	3	3092.23	78	850578	K.LYPFIYHAVESC(carbamidomethylation of C)AETADHSGQR(ADP ribosylation of C-term).T	LYPFIYHAVESCAETADHSGQR	sp|Q86W56|PARG_HUMAN Poly(ADP-ribose) glycohydrolase OS=Homo sapiens GN=PARG PE=1 SV=1	952	973	0	3091.22	1.0073	325.858	17	42	0.404762	124948	0.146898	17.1469	TRUE	FALSE	1962	0	0
\20140515_QE6_UPLC5_SCL_SA_Hela_PAR_PD_Rep2.mzML	18651	controllerType=0 controllerNumber=1 scan=21813	20140515_QE6_UPLC5_SCL_SA_Hela_PAR_PD_Rep2.21813.21813.3 File:"20140515_QE6_UPLC5_SCL_SA_Hela_PAR_PD_Rep2.raw", NativeID:"controllerType=0 controllerNumber=1 scan=21813"	100.109	965.432	1.03475e+06	3	2893.27	63	3.04658e+06	K.SRVPLGPSAMQNC(carbamidomethylation of C)STPLALPTR(ADP ribosylation of C-term).D	SRVPLGPSAMQNCSTPLALPTR	sp|Q86Y91|KI18B_HUMAN Kinesin-like protein KIF18B OS=Homo sapiens GN=KIF18B PE=1 SV=3	709	730	1	2893.27	0.00767265	2.6519	17	42	0.404762	446906	0.146691	17.1467	TRUE	FALSE	1963	0	0
\20140515_QE6_UPLC5_SCL_SA_Hela_PAR_PD_Rep1.mzML	8736	controllerType=0 controllerNumber=1 scan=11180	20140515_QE6_UPLC5_SCL_SA_Hela_PAR_PD_Rep1.11180.11180.2 File:"20140515_QE6_UPLC5_SCL_SA_Hela_PAR_PD_Rep1.raw", NativeID:"controllerType=0 controllerNumber=1 scan=11180"	51.0836	971.423	1.63027e+06	2	1940.83	70	2.09446e+06	K.AGPNASIISLKSDK(ADP ribosylation of C-term).K	AGPNASIISLKSDK	sp|Q9H0A0|NAT10_HUMAN N-acetyltransferase 10 OS=Homo sapiens GN=NAT10 PE=1 SV=2	979	992	1	1940.83	0.00239656	1.23481	17	26	0.653846	302245	0.144307	17.1443	TRUE	FALSE	1964	0	0
\20140515_QE6_UPLC5_SCL_SA_Hela_PAR_PD_Rep3.mzML	8213	controllerType=0 controllerNumber=1 scan=10798	20140515_QE6_UPLC5_SCL_SA_Hela_PAR_PD_Rep3.10798.10798.2 File:"20140515_QE6_UPLC5_SCL_SA_Hela_PAR_PD_Rep3.raw", NativeID:"controllerType=0 controllerNumber=1 scan=10798"	49.2611	869.84	2.40961e+06	2	1737.67	60	2.75182e+06	R.ASTAASSALGFSK(ADP ribosylation of C-term).S	ASTAASSALGFSK	sp|O96028|NSD2_HUMAN Histone-lysine N-methyltransferase NSD2 OS=Homo sapiens GN=WHSC1 PE=1 SV=1	603	615	0	1737.66	0.000630496	0.362841	17	24	0.708333	394428	0.143333	17.1433	TRUE	FALSE	1965	0	0
\20140515_QE6_UPLC5_SCL_SA_Hela_PAR_PD_Rep2.mzML	7571	controllerType=0 controllerNumber=1 scan=9806	20140515_QE6_UPLC5_SCL_SA_Hela_PAR_PD_Rep2.9806.9806.3 File:"20140515_QE6_UPLC5_SCL_SA_Hela_PAR_PD_Rep2.raw", NativeID:"controllerType=0 controllerNumber=1 scan=9806"	44.824	669.57	943675	3	2005.69	69	2.06115e+06	K.PWSQHYHQGYY(ADP ribosylation of C-term).-	PWSQHYHQGYY	sp|Q00839|HNRPU_HUMAN Heterogeneous nuclear ribonucleoprotein U OS=Homo sapiens GN=HNRNPU PE=1 SV=6	815	825	0	2005.68	0.00597255	2.97781	17	20	0.85	288430	0.139937	17.1399	TRUE	FALSE	1966	0	0
\20140515_QE6_UPLC5_SCL_SA_Hela_PAR_PD_Rep3.mzML	2642	controllerType=0 controllerNumber=1 scan=4763	20140515_QE6_UPLC5_SCL_SA_Hela_PAR_PD_Rep3.4763.4763.3 File:"20140515_QE6_UPLC5_SCL_SA_Hela_PAR_PD_Rep3.raw", NativeID:"controllerType=0 controllerNumber=1 scan=4763"	21.4975	737.98	3312406	3	2210.92	61	2.89387e+06	R.TQSRPGGPPNPPGPSPK(ADP ribosylation of C-term).A	TQSRPGGPPNPPGPSPK	sp|O95785|WIZ_HUMAN Protein Wiz OS=Homo sapiens GN=WIZ PE=1 SV=2	1092	1108	1	2210.91	0.0034536	1.56207	17	32	0.53125	397542	0.137374	17.1374	TRUE	FALSE	1967	0	0
\20140515_QE6_UPLC5_SCL_SA_Hela_PAR_PD_Rep1.mzML	2967	controllerType=0 controllerNumber=1 scan=4930	20140515_QE6_UPLC5_SCL_SA_Hela_PAR_PD_Rep1.4930.4930.2 File:"20140515_QE6_UPLC5_SCL_SA_Hela_PAR_PD_Rep1.raw", NativeID:"controllerType=0 controllerNumber=1 scan=4930"	22.3257	911.85	2.71566e+06	2	1821.69	59	2.15233e+06	K.SSSGLGSSGSLSQK(ADP ribosylation of C-term).T	SSSGLGSSGSLSQK	sp|Q15648|MED1_HUMAN Mediator of RNA polymerase II transcription subunit 1 OS=Homo sapiens GN=MED1 PE=1 SV=4	1245	1258	0	1821.68	0.00352385	1.93439	17	26	0.653846	287911	0.133767	17.1338	TRUE	FALSE	1968	0	0
\20140515_QE6_UPLC5_SCL_SA_Hela_PAR_PD_Rep1.mzML	11706	controllerType=0 controllerNumber=1 scan=14398	20140515_QE6_UPLC5_SCL_SA_Hela_PAR_PD_Rep1.14398.14398.3 File:"20140515_QE6_UPLC5_SCL_SA_Hela_PAR_PD_Rep1.raw", NativeID:"controllerType=0 controllerNumber=1 scan=14398"	65.9003	845.37	1572189	3	2533.09	59	1.02782e+06	R.LAARPYSATAAAATGGMANVK(ADP ribosylation of C-term).A	LAARPYSATAAAATGGMANVK	sp|P23025|XPA_HUMAN DNA repair protein complementing XP-A cells OS=Homo sapiens GN=XPA PE=1 SV=1	43	63	1	2532.09	1.00123	395.415	17	40	0.425	131347	0.127792	17.1278	TRUE	FALSE	1969	0	0
\20140515_QE6_UPLC5_SCL_SA_Hela_PAR_PD_Rep1.mzML	9249	controllerType=0 controllerNumber=1 scan=11737	20140515_QE6_UPLC5_SCL_SA_Hela_PAR_PD_Rep1.11737.11737.3 File:"20140515_QE6_UPLC5_SCL_SA_Hela_PAR_PD_Rep1.raw", NativeID:"controllerType=0 controllerNumber=1 scan=11737"	53.6476	787.984	1133977	3	2360.93	67	1.00202e+06	K.FAASGGFLHHM(oxidation of M)AGLSSSK(ADP ribosylation of C-term).L	FAASGGFLHHMAGLSSSK	sp|Q9BY77|PDIP3_HUMAN Polymerase delta-interacting protein 3 OS=Homo sapiens GN=POLDIP3 PE=1 SV=2	201	218	0	2360.93	0.001537	0.651016	17	34	0.5	127766	0.127508	17.1275	TRUE	FALSE	1970	0	0
\20140515_QE6_UPLC5_SCL_SA_Hela_PAR_PD_Rep2.mzML	8416	controllerType=0 controllerNumber=1 scan=10722	20140515_QE6_UPLC5_SCL_SA_Hela_PAR_PD_Rep2.10722.10722.3 File:"20140515_QE6_UPLC5_SCL_SA_Hela_PAR_PD_Rep2.raw", NativeID:"controllerType=0 controllerNumber=1 scan=10722"	49.0386	719.305	1.94658e+06	3	2154.89	58	3.09655e+06	K.RPWLSATPSSGASAAR(ADP ribosylation of C-term).Q	RPWLSATPSSGASAAR	sp|Q9BTC0|DIDO1_HUMAN Death-inducer obliterator 1 OS=Homo sapiens GN=DIDO1 PE=1 SV=5	597	612	1	2154.89	0.00323532	1.50139	17	30	0.566667	389915	0.125919	17.1259	TRUE	FALSE	1972	0	0
\20140515_QE6_UPLC5_SCL_SA_Hela_PAR_PD_Rep3.mzML	406	controllerType=0 controllerNumber=1 scan=2340	20140515_QE6_UPLC5_SCL_SA_Hela_PAR_PD_Rep3.2340.2340.3 File:"20140515_QE6_UPLC5_SCL_SA_Hela_PAR_PD_Rep3.raw", NativeID:"controllerType=0 controllerNumber=1 scan=2340"	10.3521	649.59	1.75617e+06	3	1945.75	70	6.1927e+06	R.STNSHLGTSNMKK(ADP ribosylation of C-term).N	STNSHLGTSNMKK	sp|P35251|RFC1_HUMAN Replication factor C subunit 1 OS=Homo sapiens GN=RFC1 PE=1 SV=4	131	143	1	1944.74	1.00436	516.448	17	24	0.708333	748413	0.120854	17.1209	TRUE	FALSE	1973	0	0
\20140515_QE6_UPLC5_SCL_SA_Hela_PAR_PD_Rep3.mzML	2514	controllerType=0 controllerNumber=1 scan=4624	20140515_QE6_UPLC5_SCL_SA_Hela_PAR_PD_Rep3.4624.4624.3 File:"20140515_QE6_UPLC5_SCL_SA_Hela_PAR_PD_Rep3.raw", NativeID:"controllerType=0 controllerNumber=1 scan=4624"	20.8577	665.58	3.72867e+06	3	1993.72	56	4.4339e+06	K.RYNVSC(carbamidomethylation of C)SHQFR(ADP ribosylation of C-term).L	RYNVSCSHQFR	sp|P78364|PHC1_HUMAN Polyhomeotic-like protein 1 OS=Homo sapiens GN=PHC1 PE=1 SV=3	826	836	1	1993.73	-0.0109942	-5.51441	17	20	0.85	362102	0.0816668	17.0817	TRUE	FALSE	1974	0	0
\20140515_QE6_UPLC5_SCL_SA_Hela_PAR_PD_Rep2.mzML	21774	controllerType=0 controllerNumber=1 scan=25205	20140515_QE6_UPLC5_SCL_SA_Hela_PAR_PD_Rep2.25205.25205.2 File:"20140515_QE6_UPLC5_SCL_SA_Hela_PAR_PD_Rep2.raw", NativeID:"controllerType=0 controllerNumber=1 scan=25205"	115.744	1226.07	554040	2	2450.13	58	1.7379e+06	R.RLVLDPGEAPLVPVYSGK(ADP ribosylation of C-term).V	RLVLDPGEAPLVPVYSGK	sp|Q8NCF5|NF2IP_HUMAN NFATC2-interacting protein OS=Homo sapiens GN=NFATC2IP PE=1 SV=1	112	129	1	2450.13	-0.00295128	-1.20454	16	34	0.470588	743138	0.427606	16.4276	TRUE	FALSE	2223	0	0
\20140515_QE6_UPLC5_SCL_SA_Hela_PAR_PD_Rep1.mzML	6549	controllerType=0 controllerNumber=1 scan=8811	20140515_QE6_UPLC5_SCL_SA_Hela_PAR_PD_Rep1.8811.8811.3 File:"20140515_QE6_UPLC5_SCL_SA_Hela_PAR_PD_Rep1.raw", NativeID:"controllerType=0 controllerNumber=1 scan=8811"	40.1816	831.68	5.53856e+06	3	2492.02	61	4.29392e+06	K.STRLSGAAPAHSAADPWEK(ADP ribosylation of C-term).E	STRLSGAAPAHSAADPWEK	sp|Q9BSJ6|FA64A_HUMAN Protein FAM64A OS=Homo sapiens GN=FAM64A PE=1 SV=1	140	158	1	2492.02	0.00223695	0.897647	16	36	0.444444	1.32356e+06	0.30824	16.3082	TRUE	FALSE	2508	0	0
\20140515_QE6_UPLC5_SCL_SA_Hela_PAR_PD_Rep2.mzML	9971	controllerType=0 controllerNumber=1 scan=12406	20140515_QE6_UPLC5_SCL_SA_Hela_PAR_PD_Rep2.12406.12406.3 File:"20140515_QE6_UPLC5_SCL_SA_Hela_PAR_PD_Rep2.raw", NativeID:"controllerType=0 controllerNumber=1 scan=12406"	56.7914	845.69	949235	3	2534.05	63	1.41244e+06	K.ALSGTSPDDVQPGPSVGPPSK(ADP ribosylation of C-term).D	ALSGTSPDDVQPGPSVGPPSK	sp|Q9Y314|NOSIP_HUMAN Nitric oxide synthase-interacting protein OS=Homo sapiens GN=NOSIP PE=1 SV=1	133	153	0	2533.04	1.00707	397.574	16	40	0.4	422432	0.29908	16.2991	TRUE	FALSE	2526	0	0
\20140515_QE6_UPLC5_SCL_SA_Hela_PAR_PD_Rep2.mzML	10872	controllerType=0 controllerNumber=1 scan=13382	20140515_QE6_UPLC5_SCL_SA_Hela_PAR_PD_Rep2.13382.13382.3 File:"20140515_QE6_UPLC5_SCL_SA_Hela_PAR_PD_Rep2.raw", NativeID:"controllerType=0 controllerNumber=1 scan=13382"	61.2826	964.06	1117828	3	2889.16	56	1.04635e+06	R.STGTETGSNINVNSELNPSTGNR(ADP ribosylation of C-term).S	STGTETGSNINVNSELNPSTGNR	sp|Q29RF7|PDS5A_HUMAN Sister chromatid cohesion protein PDS5 homolog A OS=Homo sapiens GN=PDS5A PE=1 SV=1	1159	1181	0	2889.15	0.0130468	4.51579	16	44	0.363636	305756	0.292211	16.2922	TRUE	FALSE	2541	0	0
\20140515_QE6_UPLC5_SCL_SA_Hela_PAR_PD_Rep3.mzML	1722	controllerType=0 controllerNumber=1 scan=3766	20140515_QE6_UPLC5_SCL_SA_Hela_PAR_PD_Rep3.3766.3766.2 File:"20140515_QE6_UPLC5_SCL_SA_Hela_PAR_PD_Rep3.raw", NativeID:"controllerType=0 controllerNumber=1 scan=3766"	16.9124	840.362	4854930	2	1678.71	61	3.02617e+06	K.GHLVKSELQK(ADP ribosylation of C-term).L	GHLVKSELQK	sp|Q8IYL3|CA174_HUMAN UPF0688 protein C1orf174 OS=Homo sapiens GN=C1orf174 PE=1 SV=2	64	73	1	1678.71	-0.00206107	-1.22777	16	18	0.888889	861668	0.284739	16.2847	TRUE	FALSE	2560	0	0
\20140515_QE6_UPLC5_SCL_SA_Hela_PAR_PD_Rep2.mzML	17948	controllerType=0 controllerNumber=1 scan=21052	20140515_QE6_UPLC5_SCL_SA_Hela_PAR_PD_Rep2.21052.21052.3 File:"20140515_QE6_UPLC5_SCL_SA_Hela_PAR_PD_Rep2.raw", NativeID:"controllerType=0 controllerNumber=1 scan=21052"	96.6013	706.631	1.06397e+06	3	2116.87	61	1.6037e+06	K.SHFAATYDISVLPR(ADP ribosylation of C-term).T	SHFAATYDISVLPR	sp|Q15699|ALX1_HUMAN ALX homeobox protein 1 OS=Homo sapiens GN=ALX1 PE=1 SV=2	201	214	0	2116.87	0.00584789	2.76252	16	26	0.615385	447973	0.279338	16.2793	TRUE	FALSE	2574	0	0
\20140515_QE6_UPLC5_SCL_SA_Hela_PAR_PD_Rep2.mzML	858	controllerType=0 controllerNumber=1 scan=2534	20140515_QE6_UPLC5_SCL_SA_Hela_PAR_PD_Rep2.2534.2534.3 File:"20140515_QE6_UPLC5_SCL_SA_Hela_PAR_PD_Rep2.raw", NativeID:"controllerType=0 controllerNumber=1 scan=2534"	11.3511	665.59	7.45025e+06	3	1993.75	60	1.42482e+07	K.SDGEAKPEPSPSPR(ADP ribosylation of C-term).I	SDGEAKPEPSPSPR	sp|P26358|DNMT1_HUMAN DNA (cytosine-5)-methyltransferase 1 OS=Homo sapiens GN=DNMT1 PE=1 SV=2	143	156	1	1993.75	0.00264634	1.32732	16	26	0.615385	3.8149e+06	0.267746	16.2677	TRUE	FALSE	2598	0	0
\20140515_QE6_UPLC5_SCL_SA_Hela_PAR_PD_Rep2.mzML	13061	controllerType=0 controllerNumber=1 scan=15754	20140515_QE6_UPLC5_SCL_SA_Hela_PAR_PD_Rep2.15754.15754.3 File:"20140515_QE6_UPLC5_SCL_SA_Hela_PAR_PD_Rep2.raw", NativeID:"controllerType=0 controllerNumber=1 scan=15754"	72.2049	790.679	1317206	3	2369.01	63	1.99528e+06	K.SNLNVMDKPVLSPASTR(ADP ribosylation of C-term).S	SNLNVMDKPVLSPASTR	sp|Q9NRE2|TSH2_HUMAN Teashirt homolog 2 OS=Homo sapiens GN=TSHZ2 PE=1 SV=3	732	748	1	2369.01	0.00260547	1.09981	16	32	0.5	533147	0.267205	16.2672	TRUE	FALSE	2601	0	0
\20140515_QE6_UPLC5_SCL_SA_Hela_PAR_PD_Rep2.mzML	16136	controllerType=0 controllerNumber=1 scan=19085	20140515_QE6_UPLC5_SCL_SA_Hela_PAR_PD_Rep2.19085.19085.3 File:"20140515_QE6_UPLC5_SCL_SA_Hela_PAR_PD_Rep2.raw", NativeID:"controllerType=0 controllerNumber=1 scan=19085"	87.5436	866.39	563438	3	2596.15	64	1.17088e+06	K.SLPVPAPPGEVGTTPSAPPQR(ADP ribosylation of C-term).N	SLPVPAPPGEVGTTPSAPPQR	tr|D2IYK5|D2IYK5_HUMAN Transcription factor 19 OS=Homo sapiens GN=TCF19 PE=1 SV=1	201	221	0	2595.14	1.00742	388.194	16	40	0.4	308516	0.263492	16.2635	TRUE	FALSE	2611	0	0
\20140515_QE6_UPLC5_SCL_SA_Hela_PAR_PD_Rep3.mzML	1093	controllerType=0 controllerNumber=1 scan=3085	20140515_QE6_UPLC5_SCL_SA_Hela_PAR_PD_Rep3.3085.3085.4 File:"20140515_QE6_UPLC5_SCL_SA_Hela_PAR_PD_Rep3.raw", NativeID:"controllerType=0 controllerNumber=1 scan=3085"	13.7807	769.57	941634	4	3074.25	67	1.00286e+06	R.NTPHRGSSAGGGGSGAAAATAATAGGQHR(ADP ribosylation of C-term).N	NTPHRGSSAGGGGSGAAAATAATAGGQHR	sp|O00458|IFRD1_HUMAN Interferon-related developmental regulator 1 OS=Homo sapiens GN=IFRD1 PE=1 SV=4	8	36	1	3073.25	0.997174	324.469	16	56	0.285714	263308	0.262557	16.2626	TRUE	FALSE	2615	0	0
\20140515_QE6_UPLC5_SCL_SA_Hela_PAR_PD_Rep2.mzML	24701	controllerType=0 controllerNumber=1 scan=28386	20140515_QE6_UPLC5_SCL_SA_Hela_PAR_PD_Rep2.28386.28386.2 File:"20140515_QE6_UPLC5_SCL_SA_Hela_PAR_PD_Rep2.raw", NativeID:"controllerType=0 controllerNumber=1 scan=28386"	130.389	1148.52	963731	2	2295.03	62	4.17024e+06	R.LVLDPGEAPLVPVYSGK(ADP ribosylation of C-term).V	LVLDPGEAPLVPVYSGK	sp|Q8NCF5|NF2IP_HUMAN NFATC2-interacting protein OS=Homo sapiens GN=NFATC2IP PE=1 SV=1	113	129	0	2294.03	0.99816	435.112	16	32	0.5	1.08131e+06	0.259293	16.2593	TRUE	FALSE	2621	0	0
\20140515_QE6_UPLC5_SCL_SA_Hela_PAR_PD_Rep1.mzML	1488	controllerType=0 controllerNumber=1 scan=3328	20140515_QE6_UPLC5_SCL_SA_Hela_PAR_PD_Rep1.3328.3328.4 File:"20140515_QE6_UPLC5_SCL_SA_Hela_PAR_PD_Rep1.raw", NativeID:"controllerType=0 controllerNumber=1 scan=3328"	14.9594	508.993	4435538	4	2031.94	68	5.10667e+06	K.KPPEKLPVSSKPGK(ADP ribosylation of C-term).I	KPPEKLPVSSKPGK	sp|P35251|RFC1_HUMAN Replication factor C subunit 1 OS=Homo sapiens GN=RFC1 PE=1 SV=4	84	97	3	2031.94	-0.00165625	-0.815104	16	26	0.615385	1.31541e+06	0.257587	16.2576	TRUE	FALSE	2624	0	0
\20140515_QE6_UPLC5_SCL_SA_Hela_PAR_PD_Rep2.mzML	21864	controllerType=0 controllerNumber=1 scan=25303	20140515_QE6_UPLC5_SCL_SA_Hela_PAR_PD_Rep2.25303.25303.3 File:"20140515_QE6_UPLC5_SCL_SA_Hela_PAR_PD_Rep2.raw", NativeID:"controllerType=0 controllerNumber=1 scan=25303"	116.195	736.329	1.4353e+06	3	2205.96	58	2.9961e+06	K.AFAHITGGGLLENIPR(ADP ribosylation of C-term).V	AFAHITGGGLLENIPR	sp|P22102|PUR2_HUMAN Trifunctional purine biosynthetic protein adenosine-3 OS=Homo sapiens GN=GART PE=1 SV=1	677	692	0	2205.96	0.00376587	1.70713	16	30	0.533333	759634	0.253541	16.2535	TRUE	FALSE	2638	0	0
\20140515_QE6_UPLC5_SCL_SA_Hela_PAR_PD_Rep2.mzML	4400	controllerType=0 controllerNumber=1 scan=6371	20140515_QE6_UPLC5_SCL_SA_Hela_PAR_PD_Rep2.6371.6371.3 File:"20140515_QE6_UPLC5_SCL_SA_Hela_PAR_PD_Rep2.raw", NativeID:"controllerType=0 controllerNumber=1 scan=6371"	29.011	702.292	1.74208e+06	3	2103.85	62	2.13244e+06	R.STQESLTAGGTDLKR(ADP ribosylation of C-term).E	STQESLTAGGTDLKR	sp|Q15345|LRC41_HUMAN Leucine-rich repeat-containing protein 41 OS=Homo sapiens GN=LRRC41 PE=1 SV=3	326	340	1	2103.85	0.00157615	0.749175	16	28	0.571429	529328	0.248227	16.2482	TRUE	FALSE	2647	0	0
\20140515_QE6_UPLC5_SCL_SA_Hela_PAR_PD_Rep1.mzML	8514	controllerType=0 controllerNumber=1 scan=10939	20140515_QE6_UPLC5_SCL_SA_Hela_PAR_PD_Rep1.10939.10939.3 File:"20140515_QE6_UPLC5_SCL_SA_Hela_PAR_PD_Rep1.raw", NativeID:"controllerType=0 controllerNumber=1 scan=10939"	49.9762	706.97	1955952	3	2117.89	61	2.17826e+06	K.PLQYQSTVASGTVAR(ADP ribosylation of C-term).V	PLQYQSTVASGTVAR	sp|Q13823|NOG2_HUMAN Nucleolar GTP-binding protein 2 OS=Homo sapiens GN=GNL2 PE=1 SV=1	59	73	0	2117.88	0.00615068	2.90416	16	28	0.571429	538745	0.247329	16.2473	TRUE	FALSE	2649	0	0
\20140515_QE6_UPLC5_SCL_SA_Hela_PAR_PD_Rep2.mzML	6090	controllerType=0 controllerNumber=1 scan=8202	20140515_QE6_UPLC5_SCL_SA_Hela_PAR_PD_Rep2.8202.8202.3 File:"20140515_QE6_UPLC5_SCL_SA_Hela_PAR_PD_Rep2.raw", NativeID:"controllerType=0 controllerNumber=1 scan=8202"	37.4374	711.31	3739252	3	2130.91	64	3.15324e+06	K.STLSQTVPSKGELSR(ADP ribosylation of C-term).E	STLSQTVPSKGELSR	sp|Q9NQW6|ANLN_HUMAN Actin-binding protein anillin OS=Homo sapiens GN=ANLN PE=1 SV=2	336	350	1	2129.9	1.00502	471.862	16	28	0.571429	772886	0.245108	16.2451	TRUE	FALSE	2656	0	0
\20140515_QE6_UPLC5_SCL_SA_Hela_PAR_PD_Rep3.mzML	6644	controllerType=0 controllerNumber=1 scan=9098	20140515_QE6_UPLC5_SCL_SA_Hela_PAR_PD_Rep3.9098.9098.3 File:"20140515_QE6_UPLC5_SCL_SA_Hela_PAR_PD_Rep3.raw", NativeID:"controllerType=0 controllerNumber=1 scan=9098"	41.4379	743.967	6714886	3	2228.88	71	9.31142e+06	R.ASGNYATVISHNPETK(ADP ribosylation of C-term).K	ASGNYATVISHNPETK	sp|P62917|RL8_HUMAN 60S ribosomal protein L8 OS=Homo sapiens GN=RPL8 PE=1 SV=2	129	144	0	2228.88	0.000138667	0.0622137	16	30	0.533333	2.21539e+06	0.237922	16.2379	TRUE	FALSE	2674	0	0
\20140515_QE6_UPLC5_SCL_SA_Hela_PAR_PD_Rep2.mzML	6142	controllerType=0 controllerNumber=1 scan=8258	20140515_QE6_UPLC5_SCL_SA_Hela_PAR_PD_Rep2.8258.8258.3 File:"20140515_QE6_UPLC5_SCL_SA_Hela_PAR_PD_Rep2.raw", NativeID:"controllerType=0 controllerNumber=1 scan=8258"	37.6944	898.01	1.1629e+06	3	2691.01	56	620305	R.GADAGSSGGTGPTEGYSPPAASTR(ADP ribosylation of C-term).A	GADAGSSGGTGPTEGYSPPAASTR	sp|Q969W3|F104A_HUMAN Protein FAM104A OS=Homo sapiens GN=FAM104A PE=1 SV=2	5	28	0	2691.01	-0.00414801	-1.54143	16	46	0.347826	146701	0.236498	16.2365	TRUE	FALSE	2678	0	0
\20140515_QE6_UPLC5_SCL_SA_Hela_PAR_PD_Rep3.mzML	1336	controllerType=0 controllerNumber=1 scan=3348	20140515_QE6_UPLC5_SCL_SA_Hela_PAR_PD_Rep3.3348.3348.2 File:"20140515_QE6_UPLC5_SCL_SA_Hela_PAR_PD_Rep3.raw", NativeID:"controllerType=0 controllerNumber=1 scan=3348"	14.99	841.334	12366118	2	1680.65	59	3.31035e+07	K.SAHVTVSGGTPK(ADP ribosylation of C-term).G	SAHVTVSGGTPK	sp|Q9BXS6|NUSAP_HUMAN Nucleolar and spindle-associated protein 1 OS=Homo sapiens GN=NUSAP1 PE=1 SV=1	305	316	0	1680.65	-0.000334924	-0.199282	16	22	0.727273	7.81801e+06	0.236169	16.2362	TRUE	FALSE	2679	0	0
\20140515_QE6_UPLC5_SCL_SA_Hela_PAR_PD_Rep3.mzML	4433	controllerType=0 controllerNumber=1 scan=6703	20140515_QE6_UPLC5_SCL_SA_Hela_PAR_PD_Rep3.6703.6703.4 File:"20140515_QE6_UPLC5_SCL_SA_Hela_PAR_PD_Rep3.raw", NativeID:"controllerType=0 controllerNumber=1 scan=6703"	30.4184	664.001	4.4594e+06	4	2651.97	61	5.55143e+06	K.SKSEEAHAEDSVMDHHFR(ADP ribosylation of C-term).K	SKSEEAHAEDSVMDHHFR	sp|Q8NC51-2|PAIRB_HUMAN Isoform 2 of Plasminogen activator inhibitor 1 RNA-binding protein OS=Homo sapiens GN=SERBP1	322	339	1	2651.97	-0.000214616	-0.0809269	16	34	0.470588	1.29532e+06	0.233331	16.2333	TRUE	FALSE	2685	0	0
\20140515_QE6_UPLC5_SCL_SA_Hela_PAR_PD_Rep1.mzML	9132	controllerType=0 controllerNumber=1 scan=11610	20140515_QE6_UPLC5_SCL_SA_Hela_PAR_PD_Rep1.11610.11610.3 File:"20140515_QE6_UPLC5_SCL_SA_Hela_PAR_PD_Rep1.raw", NativeID:"controllerType=0 controllerNumber=1 scan=11610"	53.0625	650.579	2.05434e+06	3	1948.72	70	2.24285e+06	R.GGGGGGSGGIGYPYPR(ADP ribosylation of C-term).A	GGGGGGSGGIGYPYPR	sp|Q00839|HNRPU_HUMAN Heterogeneous nuclear ribonucleoprotein U OS=Homo sapiens GN=HNRNPU PE=1 SV=6	740	755	0	1948.71	0.00218302	1.12024	16	30	0.533333	522673	0.23304	16.233	TRUE	FALSE	2688	0	0
\20140515_QE6_UPLC5_SCL_SA_Hela_PAR_PD_Rep1.mzML	8263	controllerType=0 controllerNumber=1 scan=10668	20140515_QE6_UPLC5_SCL_SA_Hela_PAR_PD_Rep1.10668.10668.3 File:"20140515_QE6_UPLC5_SCL_SA_Hela_PAR_PD_Rep1.raw", NativeID:"controllerType=0 controllerNumber=1 scan=10668"	48.7284	646.263	24906660	3	1935.77	60	2.92091e+07	K.SGPTSYLHQIRH(ADP ribosylation of C-term).-	SGPTSYLHQIRH	sp|Q5T686|AVPI1_HUMAN Arginine vasopressin-induced protein 1 OS=Homo sapiens GN=AVPI1 PE=1 SV=3	136	147	1	1935.77	0.00126825	0.655165	16	22	0.727273	6.76143e+06	0.231484	16.2315	TRUE	FALSE	2696	0	0
\20140515_QE6_UPLC5_SCL_SA_Hela_PAR_PD_Rep2.mzML	9357	controllerType=0 controllerNumber=1 scan=11741	20140515_QE6_UPLC5_SCL_SA_Hela_PAR_PD_Rep2.11741.11741.3 File:"20140515_QE6_UPLC5_SCL_SA_Hela_PAR_PD_Rep2.raw", NativeID:"controllerType=0 controllerNumber=1 scan=11741"	53.7278	816.98	1.44476e+06	3	2447.92	68	505737	R.SSASEFQPSFHQADNVR(ADP ribosylation of C-term).G	SSASEFQPSFHQADNVR	sp|Q6UUV7|CRTC3_HUMAN CREB-regulated transcription coactivator 3 OS=Homo sapiens GN=CRTC3 PE=1 SV=2	71	87	0	2446.92	0.996518	407.254	16	32	0.5	116549	0.230455	16.2305	TRUE	FALSE	2700	0	0
\20140515_QE6_UPLC5_SCL_SA_Hela_PAR_PD_Rep1.mzML	9753	controllerType=0 controllerNumber=1 scan=12283	20140515_QE6_UPLC5_SCL_SA_Hela_PAR_PD_Rep1.12283.12283.3 File:"20140515_QE6_UPLC5_SCL_SA_Hela_PAR_PD_Rep1.raw", NativeID:"controllerType=0 controllerNumber=1 scan=12283"	56.1615	788.977	2.49728e+06	3	2363.91	59	1.6955e+06	R.SSNGQMNGMKPPLSGYR(ADP ribosylation of C-term).A	SSNGQMNGMKPPLSGYR	sp|Q68D10|SPT2_HUMAN Protein SPT2 homolog OS=Homo sapiens GN=SPTY2D1 PE=1 SV=3	551	567	1	2363.91	0.00381751	1.61492	16	32	0.5	388340	0.229041	16.229	TRUE	FALSE	2701	0	0
\20140515_QE6_UPLC5_SCL_SA_Hela_PAR_PD_Rep2.mzML	2004	controllerType=0 controllerNumber=1 scan=3775	20140515_QE6_UPLC5_SCL_SA_Hela_PAR_PD_Rep2.3775.3775.2 File:"20140515_QE6_UPLC5_SCL_SA_Hela_PAR_PD_Rep2.raw", NativeID:"controllerType=0 controllerNumber=1 scan=3775"	17.0641	889.347	1.94449e+06	2	1776.68	59	1.91178e+06	K.SKVSSQFDPNK(ADP ribosylation of C-term).Q	SKVSSQFDPNK	sp|Q01780|EXOSX_HUMAN Exosome component 10 OS=Homo sapiens GN=EXOSC10 PE=1 SV=2	834	844	1	1776.68	0.00318963	1.79528	16	20	0.8	436841	0.228499	16.2285	TRUE	FALSE	2704	0	0
\20140515_QE6_UPLC5_SCL_SA_Hela_PAR_PD_Rep2.mzML	13484	controllerType=0 controllerNumber=1 scan=16212	20140515_QE6_UPLC5_SCL_SA_Hela_PAR_PD_Rep2.16212.16212.2 File:"20140515_QE6_UPLC5_SCL_SA_Hela_PAR_PD_Rep2.raw", NativeID:"controllerType=0 controllerNumber=1 scan=16212"	74.3133	927.897	1.50349e+06	2	1853.78	53	3.76934e+06	K.KISGPNPLSC(carbamidomethylation of C)LK(ADP ribosylation of C-term).K	KISGPNPLSCLK	sp|Q9BRU9|UTP23_HUMAN rRNA-processing protein UTP23 homolog OS=Homo sapiens GN=UTP23 PE=1 SV=2	198	209	1	1853.78	0.00136728	0.737566	16	22	0.727273	859627	0.228057	16.2281	TRUE	FALSE	2706	0	0
\20140515_QE6_UPLC5_SCL_SA_Hela_PAR_PD_Rep2.mzML	12661	controllerType=0 controllerNumber=1 scan=15321	20140515_QE6_UPLC5_SCL_SA_Hela_PAR_PD_Rep2.15321.15321.3 File:"20140515_QE6_UPLC5_SCL_SA_Hela_PAR_PD_Rep2.raw", NativeID:"controllerType=0 controllerNumber=1 scan=15321"	70.2121	798.353	4.98487e+06	3	2392.04	66	4.30314e+06	K.STAPSLALLADSEKPSHK(ADP ribosylation of C-term).S	STAPSLALLADSEKPSHK	sp|Q9NR48|ASH1L_HUMAN Histone-lysine N-methyltransferase ASH1L OS=Homo sapiens GN=ASH1L PE=1 SV=2	785	802	1	2392.03	0.00259523	1.08495	16	34	0.470588	980177	0.227782	16.2278	TRUE	FALSE	2707	0	0
\20140515_QE6_UPLC5_SCL_SA_Hela_PAR_PD_Rep1.mzML	7126	controllerType=0 controllerNumber=1 scan=9436	20140515_QE6_UPLC5_SCL_SA_Hela_PAR_PD_Rep1.9436.9436.3 File:"20140515_QE6_UPLC5_SCL_SA_Hela_PAR_PD_Rep1.raw", NativeID:"controllerType=0 controllerNumber=1 scan=9436"	43.0579	716.953	5.01375e+06	3	2147.84	64	6.84626e+06	R.LSGAAPAHSAADPWEK(ADP ribosylation of C-term).E	LSGAAPAHSAADPWEK	sp|Q9BSJ6|FA64A_HUMAN Protein FAM64A OS=Homo sapiens GN=FAM64A PE=1 SV=1	143	158	0	2147.84	0.00120988	0.563302	16	30	0.533333	1.55457e+06	0.227068	16.2271	TRUE	FALSE	2709	0	0
\20140515_QE6_UPLC5_SCL_SA_Hela_PAR_PD_Rep2.mzML	7427	controllerType=0 controllerNumber=1 scan=9650	20140515_QE6_UPLC5_SCL_SA_Hela_PAR_PD_Rep2.9650.9650.2 File:"20140515_QE6_UPLC5_SCL_SA_Hela_PAR_PD_Rep2.raw", NativeID:"controllerType=0 controllerNumber=1 scan=9650"	44.1063	896.391	942368	2	1790.77	57	2.6305e+06	K.TLISHPISAPSK(ADP ribosylation of C-term).T	TLISHPISAPSK	sp|Q96GD3|SCMH1_HUMAN Polycomb protein SCMH1 OS=Homo sapiens GN=SCMH1 PE=1 SV=1	287	298	0	1790.76	0.00240496	1.34298	16	22	0.727273	581189	0.220942	16.2209	TRUE	FALSE	2720	0	0
\20140515_QE6_UPLC5_SCL_SA_Hela_PAR_PD_Rep2.mzML	9348	controllerType=0 controllerNumber=1 scan=11731	20140515_QE6_UPLC5_SCL_SA_Hela_PAR_PD_Rep2.11731.11731.3 File:"20140515_QE6_UPLC5_SCL_SA_Hela_PAR_PD_Rep2.raw", NativeID:"controllerType=0 controllerNumber=1 scan=11731"	53.6837	975.41	1.28567e+06	3	2923.21	64	943673	K.SLQQPGLPSQSCSVQSSGGQPPGR(ADP ribosylation of C-term).Q	SLQQPGLPSQSCSVQSSGGQPPGR	sp|Q53ET0|CRTC2_HUMAN CREB-regulated transcription coactivator 2 OS=Homo sapiens GN=CRTC2 PE=1 SV=2	504	527	0	2922.2	1.0077	344.843	16	46	0.347826	205981	0.218276	16.2183	TRUE	FALSE	2725	0	0
\20140515_QE6_UPLC5_SCL_SA_Hela_PAR_PD_Rep1.mzML	15816	controllerType=0 controllerNumber=1 scan=18852	20140515_QE6_UPLC5_SCL_SA_Hela_PAR_PD_Rep1.18852.18852.2 File:"20140515_QE6_UPLC5_SCL_SA_Hela_PAR_PD_Rep1.raw", NativeID:"controllerType=0 controllerNumber=1 scan=18852"	86.4055	899.385	2.48762e+06	2	1796.76	60	4.31121e+06	K.KISGPNPLSCLK(ADP ribosylation of C-term).K	KISGPNPLSCLK	sp|Q9BRU9|UTP23_HUMAN rRNA-processing protein UTP23 homolog OS=Homo sapiens GN=UTP23 PE=1 SV=2	198	209	1	1796.76	-0.000942883	-0.524769	16	22	0.727273	921666	0.213784	16.2138	TRUE	FALSE	2730	0	0
\20140515_QE6_UPLC5_SCL_SA_Hela_PAR_PD_Rep2.mzML	15314	controllerType=0 controllerNumber=1 scan=18195	20140515_QE6_UPLC5_SCL_SA_Hela_PAR_PD_Rep2.18195.18195.3 File:"20140515_QE6_UPLC5_SCL_SA_Hela_PAR_PD_Rep2.raw", NativeID:"controllerType=0 controllerNumber=1 scan=18195"	83.4456	737.002	1.35508e+06	3	2207.99	67	1.30939e+06	R.LLASQGSQGAPLLSTPK(ADP ribosylation of C-term).R	LLASQGSQGAPLLSTPK	sp|Q14807|KIF22_HUMAN Kinesin-like protein KIF22 OS=Homo sapiens GN=KIF22 PE=1 SV=5	449	465	0	2207.99	-0.00113151	-0.512462	16	32	0.5	279609	0.213542	16.2135	TRUE	FALSE	2731	0	0
\20140515_QE6_UPLC5_SCL_SA_Hela_PAR_PD_Rep1.mzML	11568	controllerType=0 controllerNumber=1 scan=14249	20140515_QE6_UPLC5_SCL_SA_Hela_PAR_PD_Rep1.14249.14249.3 File:"20140515_QE6_UPLC5_SCL_SA_Hela_PAR_PD_Rep1.raw", NativeID:"controllerType=0 controllerNumber=1 scan=14249"	65.2132	801.675	1.38921e+06	3	2402	67	1.45136e+06	R.TEAACLSAPHLASPPATPK(ADP ribosylation of C-term).A	TEAACLSAPHLASPPATPK	sp|Q5TGY3|AHDC1_HUMAN AT-hook DNA-binding motif-containing protein 1 OS=Homo sapiens GN=AHDC1 PE=1 SV=1	1495	1513	0	2402	0.000339542	0.141358	16	36	0.444444	308614	0.212638	16.2126	TRUE	FALSE	2734	0	0
\20140515_QE6_UPLC5_SCL_SA_Hela_PAR_PD_Rep2.mzML	750	controllerType=0 controllerNumber=1 scan=2417	20140515_QE6_UPLC5_SCL_SA_Hela_PAR_PD_Rep2.2417.2417.2 File:"20140515_QE6_UPLC5_SCL_SA_Hela_PAR_PD_Rep2.raw", NativeID:"controllerType=0 controllerNumber=1 scan=2417"	10.8131	935.885	9731992	2	1869.76	63	1.38655e+07	R.AIGSTSKPQESPK(ADP ribosylation of C-term).G	AIGSTSKPQESPK	sp|P18887|XRCC1_HUMAN DNA repair protein XRCC1 OS=Homo sapiens GN=XRCC1 PE=1 SV=2	231	243	1	1869.75	0.00126611	0.67715	16	24	0.666667	2.90734e+06	0.209682	16.2097	TRUE	FALSE	2738	0	0
\20140515_QE6_UPLC5_SCL_SA_Hela_PAR_PD_Rep2.mzML	16978	controllerType=0 controllerNumber=1 scan=20001	20140515_QE6_UPLC5_SCL_SA_Hela_PAR_PD_Rep2.20001.20001.2 File:"20140515_QE6_UPLC5_SCL_SA_Hela_PAR_PD_Rep2.raw", NativeID:"controllerType=0 controllerNumber=1 scan=20001"	91.7577	970.923	1.3337e+06	2	1939.83	62	2.34161e+06	K.LASSILPNGAESLK(ADP ribosylation of C-term).D	LASSILPNGAESLK	sp|Q9UNS1|TIM_HUMAN Protein timeless homolog OS=Homo sapiens GN=TIMELESS PE=1 SV=2	951	964	0	1939.83	-0.000784055	-0.404187	16	26	0.615385	488568	0.208647	16.2086	TRUE	FALSE	2740	0	0
\20140515_QE6_UPLC5_SCL_SA_Hela_PAR_PD_Rep1.mzML	11730	controllerType=0 controllerNumber=1 scan=14424	20140515_QE6_UPLC5_SCL_SA_Hela_PAR_PD_Rep1.14424.14424.4 File:"20140515_QE6_UPLC5_SCL_SA_Hela_PAR_PD_Rep1.raw", NativeID:"controllerType=0 controllerNumber=1 scan=14424"	66.02	695.77	1.29715e+06	4	2779.05	61	2.09297e+06	K.KSKGESDDFHMDFDSAVAPR(ADP ribosylation of C-term).A	KSKGESDDFHMDFDSAVAPR	sp|P11388|TOP2A_HUMAN DNA topoisomerase 2-alpha OS=Homo sapiens GN=TOP2A PE=1 SV=3	1490	1509	2	2779.06	-0.0113514	-4.08462	16	38	0.421053	436681	0.208642	16.2086	TRUE	FALSE	2741	0	0
\20140515_QE6_UPLC5_SCL_SA_Hela_PAR_PD_Rep2.mzML	6152	controllerType=0 controllerNumber=1 scan=8269	20140515_QE6_UPLC5_SCL_SA_Hela_PAR_PD_Rep2.8269.8269.3 File:"20140515_QE6_UPLC5_SCL_SA_Hela_PAR_PD_Rep2.raw", NativeID:"controllerType=0 controllerNumber=1 scan=8269"	37.7454	737.3	1.99627e+06	3	2208.88	60	1.42655e+06	K.VHVSTVNPNYAGGEPK(ADP ribosylation of C-term).R	VHVSTVNPNYAGGEPK	sp|P17483|HXB4_HUMAN Homeobox protein Hox-B4 OS=Homo sapiens GN=HOXB4 PE=2 SV=2	148	163	0	2208.89	-0.0096631	-4.37465	16	30	0.533333	291848	0.204583	16.2046	TRUE	FALSE	2743	0	0
\20140515_QE6_UPLC5_SCL_SA_Hela_PAR_PD_Rep1.mzML	13653	controllerType=0 controllerNumber=1 scan=16509	20140515_QE6_UPLC5_SCL_SA_Hela_PAR_PD_Rep1.16509.16509.4 File:"20140515_QE6_UPLC5_SCL_SA_Hela_PAR_PD_Rep1.raw", NativeID:"controllerType=0 controllerNumber=1 scan=16509"	75.6174	817.091	2.35386e+06	4	3264.34	67	3.31543e+06	K.SNSMLQKPTAYVRPMDGQESMEPK(ADP ribosylation of C-term).L	SNSMLQKPTAYVRPMDGQESMEPK	sp|Q9UHB7|AFF4_HUMAN AF4/FMR2 family member 4 OS=Homo sapiens GN=AFF4 PE=1 SV=1	246	269	2	3264.33	0.0026133	0.800562	16	46	0.347826	673315	0.203085	16.2031	TRUE	FALSE	2744	0	0
\20140515_QE6_UPLC5_SCL_SA_Hela_PAR_PD_Rep2.mzML	16733	controllerType=0 controllerNumber=1 scan=19732	20140515_QE6_UPLC5_SCL_SA_Hela_PAR_PD_Rep2.19732.19732.4 File:"20140515_QE6_UPLC5_SCL_SA_Hela_PAR_PD_Rep2.raw", NativeID:"controllerType=0 controllerNumber=1 scan=19732"	90.5217	1002.18	1.01848e+06	4	4004.69	77	703195	K.APGSAPAALC(carbamidomethylation of C)SESQSPAFLGTSSSTLTSSPHSGTSK(ADP ribosylation of C-term).R	APGSAPAALCSESQSPAFLGTSSSTLTSSPHSGTSK	sp|Q9UIF8|BAZ2B_HUMAN Bromodomain adjacent to zinc finger domain protein 2B OS=Homo sapiens GN=BAZ2B PE=1 SV=3	700	735	0	4003.68	1.00889	251.99	16	70	0.228571	142413	0.202523	16.2025	TRUE	FALSE	2745	0	0
\20140515_QE6_UPLC5_SCL_SA_Hela_PAR_PD_Rep1.mzML	12763	controllerType=0 controllerNumber=1 scan=15543	20140515_QE6_UPLC5_SCL_SA_Hela_PAR_PD_Rep1.15543.15543.3 File:"20140515_QE6_UPLC5_SCL_SA_Hela_PAR_PD_Rep1.raw", NativeID:"controllerType=0 controllerNumber=1 scan=15543"	71.1725	877.74	794791	3	2630.2	68	941452	K.SSFANVAAATPAIKKPPSGFK(ADP ribosylation of C-term).G	SSFANVAAATPAIKKPPSGFK	sp|Q9BTC0|DIDO1_HUMAN Death-inducer obliterator 1 OS=Homo sapiens GN=DIDO1 PE=1 SV=5	571	591	2	2629.2	1.0003	380.457	16	40	0.4	190452	0.202296	16.2023	TRUE	FALSE	2746	0	0
\20140515_QE6_UPLC5_SCL_SA_Hela_PAR_PD_Rep2.mzML	11363	controllerType=0 controllerNumber=1 scan=13914	20140515_QE6_UPLC5_SCL_SA_Hela_PAR_PD_Rep2.13914.13914.3 File:"20140515_QE6_UPLC5_SCL_SA_Hela_PAR_PD_Rep2.raw", NativeID:"controllerType=0 controllerNumber=1 scan=13914"	63.7349	714.662	1.2361e+06	3	2140.96	78	1.14693e+06	K.PQTSGAYVLNKVPVK(ADP ribosylation of C-term).H	PQTSGAYVLNKVPVK	sp|Q9P2N5|RBM27_HUMAN RNA-binding protein 27 OS=Homo sapiens GN=RBM27 PE=1 SV=2	735	749	1	2140.96	0.00502079	2.34511	16	28	0.571429	227237	0.198125	16.1981	TRUE	FALSE	2749	0	0
\20140515_QE6_UPLC5_SCL_SA_Hela_PAR_PD_Rep3.mzML	1510	controllerType=0 controllerNumber=1 scan=3536	20140515_QE6_UPLC5_SCL_SA_Hela_PAR_PD_Rep3.3536.3536.2 File:"20140515_QE6_UPLC5_SCL_SA_Hela_PAR_PD_Rep3.raw", NativeID:"controllerType=0 controllerNumber=1 scan=3536"	15.8541	964.395	6715928	2	1926.78	53	8.7663e+06	K.SETSKPGPSGLQAK(ADP ribosylation of C-term).L	SETSKPGPSGLQAK	sp|Q14669|TRIPC_HUMAN E3 ubiquitin-protein ligase TRIP12 OS=Homo sapiens GN=TRIP12 PE=1 SV=1	285	298	1	1926.78	-0.000263076	-0.136537	16	26	0.615385	1.72495e+06	0.196771	16.1968	TRUE	FALSE	2750	0	0
\20140515_QE6_UPLC5_SCL_SA_Hela_PAR_PD_Rep2.mzML	8435	controllerType=0 controllerNumber=1 scan=10742	20140515_QE6_UPLC5_SCL_SA_Hela_PAR_PD_Rep2.10742.10742.3 File:"20140515_QE6_UPLC5_SCL_SA_Hela_PAR_PD_Rep2.raw", NativeID:"controllerType=0 controllerNumber=1 scan=10742"	49.1319	927.38	824175	3	2779.12	72	706730	K.KLGEMWNNTAADDKQPYEK(ADP ribosylation of C-term).K	KLGEMWNNTAADDKQPYEK	sp|P09429|HMGB1_HUMAN High mobility group protein B1 OS=Homo sapiens GN=HMGB1 PE=1 SV=3	128	146	2	2778.1	1.01479	365.281	16	36	0.444444	138759	0.19634	16.1963	TRUE	FALSE	2751	0	0
\20140515_QE6_UPLC5_SCL_SA_Hela_PAR_PD_Rep1.mzML	2992	controllerType=0 controllerNumber=1 scan=4957	20140515_QE6_UPLC5_SCL_SA_Hela_PAR_PD_Rep1.4957.4957.4 File:"20140515_QE6_UPLC5_SCL_SA_Hela_PAR_PD_Rep1.raw", NativeID:"controllerType=0 controllerNumber=1 scan=4957"	22.4497	750.54	2155477	4	2998.13	69	2.21671e+06	K.SGPPAPEEEEEEERQSGNTEQK(ADP ribosylation of C-term).S	SGPPAPEEEEEEERQSGNTEQK	sp|Q9NTI5|PDS5B_HUMAN Sister chromatid cohesion protein PDS5 homolog B OS=Homo sapiens GN=PDS5B PE=1 SV=1	1319	1340	1	2997.12	1.01226	337.744	16	42	0.380952	432271	0.195006	16.195	TRUE	FALSE	2752	0	0
\20140515_QE6_UPLC5_SCL_SA_Hela_PAR_PD_Rep1.mzML	9297	controllerType=0 controllerNumber=1 scan=11789	20140515_QE6_UPLC5_SCL_SA_Hela_PAR_PD_Rep1.11789.11789.3 File:"20140515_QE6_UPLC5_SCL_SA_Hela_PAR_PD_Rep1.raw", NativeID:"controllerType=0 controllerNumber=1 scan=11789"	53.8878	747.29	1.56277e+06	3	2238.85	68	1.53822e+06	R.GNLAHCYSAEELVHR(ADP ribosylation of C-term).D	GNLAHCYSAEELVHR	sp|P31270|HXA11_HUMAN Homeobox protein Hox-A11 OS=Homo sapiens GN=HOXA11 PE=2 SV=2	77	91	0	2238.86	-0.00731711	-3.26824	16	28	0.571429	298102	0.193796	16.1938	TRUE	FALSE	2756	0	0
\20140515_QE6_UPLC5_SCL_SA_Hela_PAR_PD_Rep3.mzML	4560	controllerType=0 controllerNumber=1 scan=6840	20140515_QE6_UPLC5_SCL_SA_Hela_PAR_PD_Rep3.6840.6840.2 File:"20140515_QE6_UPLC5_SCL_SA_Hela_PAR_PD_Rep3.raw", NativeID:"controllerType=0 controllerNumber=1 scan=6840"	31.0494	1014.91	2.83822e+06	2	2027.81	55	6.627e+06	R.SSGAQPASLPTTSQR(ADP ribosylation of C-term).K	SSGAQPASLPTTSQR	sp|O15297|PPM1D_HUMAN Protein phosphatase 1D OS=Homo sapiens GN=PPM1D PE=1 SV=1	558	572	0	2027.8	0.00676278	3.33503	16	28	0.571429	1.27647e+06	0.192616	16.1926	TRUE	FALSE	2758	0	0
\20140515_QE6_UPLC5_SCL_SA_Hela_PAR_PD_Rep1.mzML	21809	controllerType=0 controllerNumber=1 scan=25367	20140515_QE6_UPLC5_SCL_SA_Hela_PAR_PD_Rep1.25367.25367.2 File:"20140515_QE6_UPLC5_SCL_SA_Hela_PAR_PD_Rep1.raw", NativeID:"controllerType=0 controllerNumber=1 scan=25367"	116.404	982.93	5.69972e+06	2	1963.85	55	1.31751e+07	K.SLPVPGALEQVASR(ADP ribosylation of C-term).L	SLPVPGALEQVASR	sp|O95785-3|WIZ_HUMAN Isoform 3 of Protein Wiz OS=Homo sapiens GN=WIZ	12	25	0	1963.84	0.0012692	0.646281	16	26	0.615385	2.5333e+06	0.192279	16.1923	TRUE	FALSE	2759	0	0
\20140515_QE6_UPLC5_SCL_SA_Hela_PAR_PD_Rep2.mzML	1319	controllerType=0 controllerNumber=1 scan=3033	20140515_QE6_UPLC5_SCL_SA_Hela_PAR_PD_Rep2.3033.3033.2 File:"20140515_QE6_UPLC5_SCL_SA_Hela_PAR_PD_Rep2.raw", NativeID:"controllerType=0 controllerNumber=1 scan=3033"	13.6461	850.85	1.75782e+06	2	1699.69	69	1.52033e+06	K.AEIIADKQSGK(ADP ribosylation of C-term).K	AEIIADKQSGK	sp|Q13151|ROA0_HUMAN Heterogeneous nuclear ribonucleoprotein A0 OS=Homo sapiens GN=HNRNPA0 PE=1 SV=1	127	137	1	1699.69	-0.000104914	-0.0617257	16	20	0.8	291463	0.191711	16.1917	TRUE	FALSE	2760	0	0
\20140515_QE6_UPLC5_SCL_SA_Hela_PAR_PD_Rep2.mzML	16016	controllerType=0 controllerNumber=1 scan=18955	20140515_QE6_UPLC5_SCL_SA_Hela_PAR_PD_Rep2.18955.18955.4 File:"20140515_QE6_UPLC5_SCL_SA_Hela_PAR_PD_Rep2.raw", NativeID:"controllerType=0 controllerNumber=1 scan=18955"	86.945	887.42	955887	4	3545.65	74	1.08579e+06	K.TKYPTQSGKPPLLVSAPSKSESALSCLSK(ADP ribosylation of C-term).Q	TKYPTQSGKPPLLVSAPSKSESALSCLSK	sp|Q9GZR7|DDX24_HUMAN ATP-dependent RNA helicase DDX24 OS=Homo sapiens GN=DDX24 PE=1 SV=1	807	835	3	3544.66	0.994721	280.626	16	56	0.285714	205140	0.188931	16.1889	TRUE	FALSE	2764	0	0
\20140515_QE6_UPLC5_SCL_SA_Hela_PAR_PD_Rep1.mzML	14038	controllerType=0 controllerNumber=1 scan=16926	20140515_QE6_UPLC5_SCL_SA_Hela_PAR_PD_Rep1.16926.16926.2 File:"20140515_QE6_UPLC5_SCL_SA_Hela_PAR_PD_Rep1.raw", NativeID:"controllerType=0 controllerNumber=1 scan=16926"	77.537	1174.44	1.59828e+06	2	2346.87	52	3.14466e+06	K.SANNTPENSPNFPNFR(ADP ribosylation of C-term).V	SANNTPENSPNFPNFR	sp|Q9NRL2|BAZ1A_HUMAN Bromodomain adjacent to zinc finger domain protein 1A OS=Homo sapiens GN=BAZ1A PE=1 SV=2	1363	1378	0	2345.87	0.991472	422.645	16	30	0.533333	591209	0.188004	16.188	TRUE	FALSE	2765	0	0
\20140515_QE6_UPLC5_SCL_SA_Hela_PAR_PD_Rep2.mzML	23907	controllerType=0 controllerNumber=1 scan=27523	20140515_QE6_UPLC5_SCL_SA_Hela_PAR_PD_Rep2.27523.27523.3 File:"20140515_QE6_UPLC5_SCL_SA_Hela_PAR_PD_Rep2.raw", NativeID:"controllerType=0 controllerNumber=1 scan=27523"	126.416	888.09	1.22529e+06	3	2661.25	68	2.85715e+06	R.SLLPVKPVEIEIETPEQAK(ADP ribosylation of C-term).T	SLLPVKPVEIEIETPEQAK	sp|Q01831|XPC_HUMAN DNA repair protein complementing XP-C cells OS=Homo sapiens GN=XPC PE=1 SV=4	156	174	1	2660.24	1.00943	379.452	16	36	0.444444	535645	0.187475	16.1875	TRUE	FALSE	2766	0	0
\20140515_QE6_UPLC5_SCL_SA_Hela_PAR_PD_Rep2.mzML	9860	controllerType=0 controllerNumber=1 scan=12286	20140515_QE6_UPLC5_SCL_SA_Hela_PAR_PD_Rep2.12286.12286.3 File:"20140515_QE6_UPLC5_SCL_SA_Hela_PAR_PD_Rep2.raw", NativeID:"controllerType=0 controllerNumber=1 scan=12286"	56.2369	661.97	988914	3	1982.89	67	1.45406e+06	R.KKISGPNPLSC(carbamidomethylation of C)LK(ADP ribosylation of C-term).K	KKISGPNPLSCLK	sp|Q9BRU9|UTP23_HUMAN rRNA-processing protein UTP23 homolog OS=Homo sapiens GN=UTP23 PE=1 SV=2	197	209	2	1981.87	1.0148	512.041	16	24	0.666667	268004	0.184315	16.1843	TRUE	FALSE	2771	0	0
\20140515_QE6_UPLC5_SCL_SA_Hela_PAR_PD_Rep2.mzML	16221	controllerType=0 controllerNumber=1 scan=19177	20140515_QE6_UPLC5_SCL_SA_Hela_PAR_PD_Rep2.19177.19177.3 File:"20140515_QE6_UPLC5_SCL_SA_Hela_PAR_PD_Rep2.raw", NativeID:"controllerType=0 controllerNumber=1 scan=19177"	87.9672	1067.08	937815	3	3198.22	73	1.25376e+06	R.GGHM(oxidation of M)DDGGYSMNFNMSSSRGPLPVK(ADP ribosylation of C-term).R	GGHMDDGGYSMNFNMSSSRGPLPVK	sp|P38159-2|RBMX_HUMAN Isoform 2 of RNA-binding motif protein, X chromosome OS=Homo sapiens GN=RBMX	113	137	1	3197.21	1.01023	315.973	16	48	0.333333	228977	0.182632	16.1826	TRUE	FALSE	2772	0	0
\20140515_QE6_UPLC5_SCL_SA_Hela_PAR_PD_Rep1.mzML	17756	controllerType=0 controllerNumber=1 scan=20957	20140515_QE6_UPLC5_SCL_SA_Hela_PAR_PD_Rep1.20957.20957.4 File:"20140515_QE6_UPLC5_SCL_SA_Hela_PAR_PD_Rep1.raw", NativeID:"controllerType=0 controllerNumber=1 scan=20957"	96.0986	1224.82	1.23293e+06	4	4895.25	78	2.72261e+06	K.KASAEGPLLGPEAAPSGEGAGSKGEAVLRPGLDAEPELSPEEQR(ADP ribosylation of C-term).V	KASAEGPLLGPEAAPSGEGAGSKGEAVLRPGLDAEPELSPEEQR	sp|Q9BRJ6|CG050_HUMAN Uncharacterized protein C7orf50 OS=Homo sapiens GN=C7orf50 PE=1 SV=1	21	64	3	4894.23	1.01734	207.866	16	86	0.186047	489515	0.179796	16.1798	TRUE	FALSE	2775	0	0
\20140515_QE6_UPLC5_SCL_SA_Hela_PAR_PD_Rep1.mzML	9085	controllerType=0 controllerNumber=1 scan=11559	20140515_QE6_UPLC5_SCL_SA_Hela_PAR_PD_Rep1.11559.11559.3 File:"20140515_QE6_UPLC5_SCL_SA_Hela_PAR_PD_Rep1.raw", NativeID:"controllerType=0 controllerNumber=1 scan=11559"	52.8276	730.96	2069964	3	2189.86	68	1.57828e+06	K.TEDEVLTSKGDAWAK(ADP ribosylation of C-term).Y	TEDEVLTSKGDAWAK	sp|Q9BQ61|CS043_HUMAN Uncharacterized protein C19orf43 OS=Homo sapiens GN=C19orf43 PE=1 SV=1	138	152	1	2189.86	0.00264009	1.2056	16	28	0.571429	281610	0.178429	16.1784	TRUE	FALSE	2776	0	0
\20140515_QE6_UPLC5_SCL_SA_Hela_PAR_PD_Rep2.mzML	2282	controllerType=0 controllerNumber=1 scan=4077	20140515_QE6_UPLC5_SCL_SA_Hela_PAR_PD_Rep2.4077.4077.3 File:"20140515_QE6_UPLC5_SCL_SA_Hela_PAR_PD_Rep2.raw", NativeID:"controllerType=0 controllerNumber=1 scan=4077"	18.453	513.87	19715350	3	1538.59	67	1.50903e+07	K.SGIGHEASLK(ADP ribosylation of C-term).R	SGIGHEASLK	sp|Q8N954|GPT11_HUMAN G patch domain-containing protein 11 OS=Homo sapiens GN=GPATCH11 PE=1 SV=3	108	117	0	1538.58	0.00781205	5.07744	16	18	0.888889	2.69179e+06	0.178378	16.1784	TRUE	FALSE	2777	0	0
\20140515_QE6_UPLC5_SCL_SA_Hela_PAR_PD_Rep3.mzML	22735	controllerType=0 controllerNumber=1 scan=26547	20140515_QE6_UPLC5_SCL_SA_Hela_PAR_PD_Rep3.26547.26547.2 File:"20140515_QE6_UPLC5_SCL_SA_Hela_PAR_PD_Rep3.raw", NativeID:"controllerType=0 controllerNumber=1 scan=26547"	121.772	865.86	2.3541e+06	2	1729.71	63	3.97759e+06	K.SAEFLLHMLK(ADP ribosylation of C-term).N	SAEFLLHMLK	sp|P18621|RL17_HUMAN 60S ribosomal protein L17 OS=Homo sapiens GN=RPL17 PE=1 SV=3	87	96	0	1728.7	1.00708	582.567	16	18	0.888889	708112	0.178025	16.178	TRUE	FALSE	2778	0	0
\20140515_QE6_UPLC5_SCL_SA_Hela_PAR_PD_Rep2.mzML	13738	controllerType=0 controllerNumber=1 scan=16487	20140515_QE6_UPLC5_SCL_SA_Hela_PAR_PD_Rep2.16487.16487.3 File:"20140515_QE6_UPLC5_SCL_SA_Hela_PAR_PD_Rep2.raw", NativeID:"controllerType=0 controllerNumber=1 scan=16487"	75.5792	956.39	860512	3	2866.15	65	1.56241e+06	K.ITVPGNFQGHSGAQC(carbamidomethylation of C)ITC(carbamidomethylation of C)SYK(ADP ribosylation of C-term).A	ITVPGNFQGHSGAQCITCSYK	sp|Q08945|SSRP1_HUMAN FACT complex subunit SSRP1 OS=Homo sapiens GN=SSRP1 PE=1 SV=1	326	346	0	2865.13	1.01929	355.755	16	40	0.4	276284	0.176832	16.1768	TRUE	FALSE	2779	0	0
\20140515_QE6_UPLC5_SCL_SA_Hela_PAR_PD_Rep1.mzML	16941	controllerType=0 controllerNumber=1 scan=20074	20140515_QE6_UPLC5_SCL_SA_Hela_PAR_PD_Rep1.20074.20074.3 File:"20140515_QE6_UPLC5_SCL_SA_Hela_PAR_PD_Rep1.raw", NativeID:"controllerType=0 controllerNumber=1 scan=20074"	92.0283	963.42	1.52085e+06	3	2887.24	66	2.54464e+06	R.LIGDAAKNQLTSNPENTVFDAK(ADP ribosylation of C-term).R	LIGDAAKNQLTSNPENTVFDAK	sp|P11021|GRP78_HUMAN 78 kDa glucose-regulated protein OS=Homo sapiens GN=HSPA5 PE=1 SV=2	75	96	1	2886.25	0.990767	343.272	16	42	0.380952	447596	0.175897	16.1759	TRUE	FALSE	2780	0	0
\20140515_QE6_UPLC5_SCL_SA_Hela_PAR_PD_Rep2.mzML	16420	controllerType=0 controllerNumber=1 scan=19393	20140515_QE6_UPLC5_SCL_SA_Hela_PAR_PD_Rep2.19393.19393.2 File:"20140515_QE6_UPLC5_SCL_SA_Hela_PAR_PD_Rep2.raw", NativeID:"controllerType=0 controllerNumber=1 scan=19393"	88.9607	1017.43	1.17339e+06	2	2032.85	62	2.54898e+06	R.RQSMAFSILNTPK(ADP ribosylation of C-term).K	RQSMAFSILNTPK	sp|Q14980|NUMA1_HUMAN Nuclear mitotic apparatus protein 1 OS=Homo sapiens GN=NUMA1 PE=1 SV=2	2045	2057	1	2032.85	-0.00243597	-1.19831	16	24	0.666667	447030	0.175376	16.1754	TRUE	FALSE	2781	0	0
\20140515_QE6_UPLC5_SCL_SA_Hela_PAR_PD_Rep1.mzML	8134	controllerType=0 controllerNumber=1 scan=10528	20140515_QE6_UPLC5_SCL_SA_Hela_PAR_PD_Rep1.10528.10528.3 File:"20140515_QE6_UPLC5_SCL_SA_Hela_PAR_PD_Rep1.raw", NativeID:"controllerType=0 controllerNumber=1 scan=10528"	48.0838	681.62	2.88361e+06	3	2041.84	68	3.27383e+06	R.VTILC(carbamidomethylation of C)DKFSGHPK(ADP ribosylation of C-term).G	VTILCDKFSGHPK	sp|Q92843-2|B2CL2_HUMAN Isoform 3 of Bcl-2-like protein 2 OS=Homo sapiens GN=BCL2L2	228	240	1	2041.84	0.000527193	0.258195	16	24	0.666667	573954	0.175316	16.1753	TRUE	FALSE	2782	0	0
\20140515_QE6_UPLC5_SCL_SA_Hela_PAR_PD_Rep2.mzML	13091	controllerType=0 controllerNumber=1 scan=15786	20140515_QE6_UPLC5_SCL_SA_Hela_PAR_PD_Rep2.15786.15786.3 File:"20140515_QE6_UPLC5_SCL_SA_Hela_PAR_PD_Rep2.raw", NativeID:"controllerType=0 controllerNumber=1 scan=15786"	72.3534	884.39	1010619	3	2650.15	77	1.12696e+06	K.VLSASEVAALSSPASSAPHSGGK(ADP ribosylation of C-term).T	VLSASEVAALSSPASSAPHSGGK	sp|Q9HCK8|CHD8_HUMAN Chromodomain-helicase-DNA-binding protein 8 OS=Homo sapiens GN=CHD8 PE=1 SV=5	421	443	0	2650.13	0.0168591	6.36162	16	44	0.363636	197377	0.175142	16.1751	TRUE	FALSE	2783	0	0
\20140515_QE6_UPLC5_SCL_SA_Hela_PAR_PD_Rep2.mzML	19652	controllerType=0 controllerNumber=1 scan=22906	20140515_QE6_UPLC5_SCL_SA_Hela_PAR_PD_Rep2.22906.22906.3 File:"20140515_QE6_UPLC5_SCL_SA_Hela_PAR_PD_Rep2.raw", NativeID:"controllerType=0 controllerNumber=1 scan=22906"	105.149	841.331	730235	3	2520.97	73	1.02982e+06	K.MASNIFGTPEENQASWAK(ADP ribosylation of C-term).S	MASNIFGTPEENQASWAK	sp|Q9UK76|HN1_HUMAN Hematological and neurological expressed 1 protein OS=Homo sapiens GN=HN1 PE=1 SV=3	47	64	0	2520.97	0.00561258	2.22636	16	34	0.470588	178747	0.173571	16.1736	TRUE	FALSE	2784	0	0
\20140515_QE6_UPLC5_SCL_SA_Hela_PAR_PD_Rep3.mzML	7790	controllerType=0 controllerNumber=1 scan=10340	20140515_QE6_UPLC5_SCL_SA_Hela_PAR_PD_Rep3.10340.10340.3 File:"20140515_QE6_UPLC5_SCL_SA_Hela_PAR_PD_Rep3.raw", NativeID:"controllerType=0 controllerNumber=1 scan=10340"	47.1546	770.64	1.98684e+06	3	2308.9	74	1.30967e+06	R.DPPAGAAASPSPPLSSCSR(ADP ribosylation of C-term).Q	DPPAGAAASPSPPLSSCSR	sp|Q13563|PKD2_HUMAN Polycystin-2 OS=Homo sapiens GN=PKD2 PE=1 SV=3	66	84	0	2307.89	1.01132	438.203	16	36	0.444444	226929	0.173273	16.1733	TRUE	FALSE	2785	0	0
\20140515_QE6_UPLC5_SCL_SA_Hela_PAR_PD_Rep3.mzML	6684	controllerType=0 controllerNumber=1 scan=9141	20140515_QE6_UPLC5_SCL_SA_Hela_PAR_PD_Rep3.9141.9141.2 File:"20140515_QE6_UPLC5_SCL_SA_Hela_PAR_PD_Rep3.raw", NativeID:"controllerType=0 controllerNumber=1 scan=9141"	41.6374	991.39	2.3162e+06	2	1980.77	57	7.01905e+06	K.SSGASVTTQPTEFK(ADP ribosylation of C-term).I	SSGASVTTQPTEFK	sp|Q9BY77|PDIP3_HUMAN Polymerase delta-interacting protein 3 OS=Homo sapiens GN=POLDIP3 PE=1 SV=2	405	418	0	1979.76	1.01036	510.345	16	26	0.615385	1.20993e+06	0.172378	16.1724	TRUE	FALSE	2786	0	0
\20140515_QE6_UPLC5_SCL_SA_Hela_PAR_PD_Rep2.mzML	12366	controllerType=0 controllerNumber=1 scan=15001	20140515_QE6_UPLC5_SCL_SA_Hela_PAR_PD_Rep2.15001.15001.4 File:"20140515_QE6_UPLC5_SCL_SA_Hela_PAR_PD_Rep2.raw", NativeID:"controllerType=0 controllerNumber=1 scan=15001"	68.7375	798.34	864112	4	3189.33	66	985129	R.DSGRGDSVSDSGSDALRSGLTVPTSPK(ADP ribosylation of C-term).G	DSGRGDSVSDSGSDALRSGLTVPTSPK	sp|Q53EL6|PDCD4_HUMAN Programmed cell death protein 4 OS=Homo sapiens GN=PDCD4 PE=1 SV=2	70	96	2	3188.33	1.00126	314.04	16	52	0.307692	167594	0.170124	16.1701	TRUE	FALSE	2788	0	0
\20140515_QE6_UPLC5_SCL_SA_Hela_PAR_PD_Rep1.mzML	21070	controllerType=0 controllerNumber=1 scan=24562	20140515_QE6_UPLC5_SCL_SA_Hela_PAR_PD_Rep1.24562.24562.3 File:"20140515_QE6_UPLC5_SCL_SA_Hela_PAR_PD_Rep1.raw", NativeID:"controllerType=0 controllerNumber=1 scan=24562"	112.697	958.78	2.14043e+06	3	2873.32	70	3.74589e+06	R.ELSLTPITGAKPSATGYLGSVAAK(ADP ribosylation of C-term).R	ELSLTPITGAKPSATGYLGSVAAK	sp|O95785|WIZ_HUMAN Protein Wiz OS=Homo sapiens GN=WIZ PE=1 SV=2	1333	1356	1	2872.33	0.988494	344.144	16	46	0.347826	634158	0.169294	16.1693	TRUE	FALSE	2789	0	0
\20140515_QE6_UPLC5_SCL_SA_Hela_PAR_PD_Rep3.mzML	4845	controllerType=0 controllerNumber=1 scan=7149	20140515_QE6_UPLC5_SCL_SA_Hela_PAR_PD_Rep3.7149.7149.3 File:"20140515_QE6_UPLC5_SCL_SA_Hela_PAR_PD_Rep3.raw", NativeID:"controllerType=0 controllerNumber=1 scan=7149"	32.4684	669.583	2165029	3	2005.73	68	2.59568e+06	K.SYC(carbamidomethylation of C)AEIAHNVSSK(ADP ribosylation of C-term).N	SYCAEIAHNVSSK	sp|P62910|RL32_HUMAN 60S ribosomal protein L32 OS=Homo sapiens GN=RPL32 PE=1 SV=2	94	106	0	2005.73	0.000690335	0.344182	16	24	0.666667	437580	0.16858	16.1686	TRUE	FALSE	2790	0	0
\20140515_QE6_UPLC5_SCL_SA_Hela_PAR_PD_Rep3.mzML	7086	controllerType=0 controllerNumber=1 scan=9577	20140515_QE6_UPLC5_SCL_SA_Hela_PAR_PD_Rep3.9577.9577.4 File:"20140515_QE6_UPLC5_SCL_SA_Hela_PAR_PD_Rep3.raw", NativeID:"controllerType=0 controllerNumber=1 scan=9577"	43.6428	706.58	4.72599e+06	4	2822.29	67	6.10942e+06	K.RPTSNGVVSSPNSTSRPTLPVK(ADP ribosylation of C-term).S	RPTSNGVVSSPNSTSRPTLPVK	sp|Q7Z422|SZRD1_HUMAN SUZ domain-containing protein 1 OS=Homo sapiens GN=SZRD1 PE=1 SV=1	65	86	2	2821.28	1.01119	358.414	16	42	0.380952	1.02628e+06	0.167983	16.168	TRUE	FALSE	2791	0	0
\20140515_QE6_UPLC5_SCL_SA_Hela_PAR_PD_Rep2.mzML	8489	controllerType=0 controllerNumber=1 scan=10801	20140515_QE6_UPLC5_SCL_SA_Hela_PAR_PD_Rep2.10801.10801.4 File:"20140515_QE6_UPLC5_SCL_SA_Hela_PAR_PD_Rep2.raw", NativeID:"controllerType=0 controllerNumber=1 scan=10801"	49.4021	861.09	3378766	4	3440.33	74	3.79972e+06	R.SVTVVEDDEDEDGDDLLHHHHVSGSR(ADP ribosylation of C-term).R	SVTVVEDDEDEDGDDLLHHHHVSGSR	sp|P02545-2|LMNA_HUMAN Isoform C of Prelamin-A/C OS=Homo sapiens GN=LMNA	546	571	0	3439.33	1.00456	292.08	16	50	0.32	632468	0.166451	16.1665	TRUE	FALSE	2792	0	0
\20140515_QE6_UPLC5_SCL_SA_Hela_PAR_PD_Rep1.mzML	12142	controllerType=0 controllerNumber=1 scan=14871	20140515_QE6_UPLC5_SCL_SA_Hela_PAR_PD_Rep1.14871.14871.2 File:"20140515_QE6_UPLC5_SCL_SA_Hela_PAR_PD_Rep1.raw", NativeID:"controllerType=0 controllerNumber=1 scan=14871"	68.077	1055.4	2641029	2	2108.79	60	6.08691e+06	K.SRGLFSANDWQC(carbamidomethylation of C)K(ADP ribosylation of C-term).T	SRGLFSANDWQCK	sp|O95218|ZRAB2_HUMAN Zinc finger Ran-binding domain-containing protein 2 OS=Homo sapiens GN=ZRANB2 PE=1 SV=2	60	72	1	2108.78	0.00418693	1.98547	16	24	0.666667	981046	0.161173	16.1612	TRUE	FALSE	2794	0	0
\20140515_QE6_UPLC5_SCL_SA_Hela_PAR_PD_Rep1.mzML	18155	controllerType=0 controllerNumber=1 scan=21390	20140515_QE6_UPLC5_SCL_SA_Hela_PAR_PD_Rep1.21390.21390.2 File:"20140515_QE6_UPLC5_SCL_SA_Hela_PAR_PD_Rep1.raw", NativeID:"controllerType=0 controllerNumber=1 scan=21390"	98.0933	953.39	1.08097e+06	2	1904.77	67	2.48364e+06	K.SSTVGLVTLNDMK(ADP ribosylation of C-term).A	SSTVGLVTLNDMK	sp|Q9Y247|FA50B_HUMAN Protein FAM50B OS=Homo sapiens GN=FAM50B PE=1 SV=1	62	74	0	1904.76	0.00263092	1.38123	16	24	0.666667	397966	0.160235	16.1602	TRUE	FALSE	2796	0	0
\20140515_QE6_UPLC5_SCL_SA_Hela_PAR_PD_Rep1.mzML	9926	controllerType=0 controllerNumber=1 scan=12470	20140515_QE6_UPLC5_SCL_SA_Hela_PAR_PD_Rep1.12470.12470.2 File:"20140515_QE6_UPLC5_SCL_SA_Hela_PAR_PD_Rep1.raw", NativeID:"controllerType=0 controllerNumber=1 scan=12470"	57.0208	1024.41	2100946	2	2046.81	67	3.17244e+06	R.TPSGSHSGPVPSQGLV(ADP ribosylation of C-term).-	TPSGSHSGPVPSQGLV	sp|Q9Y6V7|DDX49_HUMAN Probable ATP-dependent RNA helicase DDX49 OS=Homo sapiens GN=DDX49 PE=1 SV=1	468	483	0	2046.81	0.00203213	0.99283	16	30	0.533333	507916	0.160103	16.1601	TRUE	FALSE	2797	0	0
\20140515_QE6_UPLC5_SCL_SA_Hela_PAR_PD_Rep1.mzML	4660	controllerType=0 controllerNumber=1 scan=6764	20140515_QE6_UPLC5_SCL_SA_Hela_PAR_PD_Rep1.6764.6764.3 File:"20140515_QE6_UPLC5_SCL_SA_Hela_PAR_PD_Rep1.raw", NativeID:"controllerType=0 controllerNumber=1 scan=6764"	30.7591	673.61	1.71844e+06	3	2017.81	65	2.42869e+06	K.SGGASHSELIHNLR(ADP ribosylation of C-term).K	SGGASHSELIHNLR	sp|P22061|PIMT_HUMAN Protein-L-isoaspartate(D-aspartate) O-methyltransferase OS=Homo sapiens GN=PCMT1 PE=1 SV=4	5	18	0	2017.8	0.00373222	1.84964	16	26	0.615385	388578	0.159995	16.16	TRUE	FALSE	2798	0	0
\20140515_QE6_UPLC5_SCL_SA_Hela_PAR_PD_Rep2.mzML	15804	controllerType=0 controllerNumber=1 scan=18725	20140515_QE6_UPLC5_SCL_SA_Hela_PAR_PD_Rep2.18725.18725.3 File:"20140515_QE6_UPLC5_SCL_SA_Hela_PAR_PD_Rep2.raw", NativeID:"controllerType=0 controllerNumber=1 scan=18725"	85.8868	690.31	689127	3	2067.91	65	1.58325e+06	R.LKSELHLLDFQGK(ADP ribosylation of C-term).Q	LKSELHLLDFQGK	sp|Q9Y3A2|UTP11_HUMAN Probable U3 small nucleolar RNA-associated protein 11 OS=Homo sapiens GN=UTP11L PE=1 SV=2	119	131	1	2067.91	0.00139251	0.673389	16	24	0.666667	252811	0.159679	16.1597	TRUE	FALSE	2799	0	0
\20140515_QE6_UPLC5_SCL_SA_Hela_PAR_PD_Rep1.mzML	18572	controllerType=0 controllerNumber=1 scan=21852	20140515_QE6_UPLC5_SCL_SA_Hela_PAR_PD_Rep1.21852.21852.3 File:"20140515_QE6_UPLC5_SCL_SA_Hela_PAR_PD_Rep1.raw", NativeID:"controllerType=0 controllerNumber=1 scan=21852"	100.209	958.08	1.34158e+06	3	2871.22	71	704717	R.NALTALFTSSGRPPSQPNTQDK(ADP ribosylation of C-term).T	NALTALFTSSGRPPSQPNTQDK	sp|Q9ULV3|CIZ1_HUMAN Cip1-interacting zinc finger protein OS=Homo sapiens GN=CIZ1 PE=1 SV=2	854	875	1	2870.23	0.990833	345.211	16	42	0.380952	111485	0.158198	16.1582	TRUE	FALSE	2800	0	0
\20140515_QE6_UPLC5_SCL_SA_Hela_PAR_PD_Rep2.mzML	10621	controllerType=0 controllerNumber=1 scan=13111	20140515_QE6_UPLC5_SCL_SA_Hela_PAR_PD_Rep2.13111.13111.2 File:"20140515_QE6_UPLC5_SCL_SA_Hela_PAR_PD_Rep2.raw", NativeID:"controllerType=0 controllerNumber=1 scan=13111"	60.0349	1044.88	353155	2	2087.75	62	868370	K.SGSIGAADSPENWEK(ADP ribosylation of C-term).V	SGSIGAADSPENWEK	sp|Q96FZ2|HMCES_HUMAN Embryonic stem cell-specific 5-hydroxymethylcytosine-binding protein OS=Homo sapiens GN=HMCES PE=1 SV=1	152	166	0	2087.75	-0.00561846	-2.69116	16	28	0.571429	137193	0.157989	16.158	TRUE	FALSE	2802	0	0
\20140515_QE6_UPLC5_SCL_SA_Hela_PAR_PD_Rep1.mzML	1108	controllerType=0 controllerNumber=1 scan=2916	20140515_QE6_UPLC5_SCL_SA_Hela_PAR_PD_Rep1.2916.2916.3 File:"20140515_QE6_UPLC5_SCL_SA_Hela_PAR_PD_Rep1.raw", NativeID:"controllerType=0 controllerNumber=1 scan=2916"	13.063	754.96	4.603e+06	3	2261.86	63	1.37754e+06	K.STANIKTEQEGEASEK(ADP ribosylation of C-term).S	STANIKTEQEGEASEK	sp|Q8NB50|ZFP62_HUMAN Zinc finger protein 62 homolog OS=Homo sapiens GN=ZFP62 PE=2 SV=3	77	92	1	2261.87	-0.0144664	-6.39577	16	30	0.533333	215197	0.156218	16.1562	TRUE	FALSE	2804	0	0
\20140515_QE6_UPLC5_SCL_SA_Hela_PAR_PD_Rep2.mzML	2540	controllerType=0 controllerNumber=1 scan=4356	20140515_QE6_UPLC5_SCL_SA_Hela_PAR_PD_Rep2.4356.4356.3 File:"20140515_QE6_UPLC5_SCL_SA_Hela_PAR_PD_Rep2.raw", NativeID:"controllerType=0 controllerNumber=1 scan=4356"	19.7349	720.96	3.48442e+06	3	2159.86	68	3.36451e+06	K.VSSQFDPNKQTPSGK(ADP ribosylation of C-term).K	VSSQFDPNKQTPSGK	sp|Q01780|EXOSX_HUMAN Exosome component 10 OS=Homo sapiens GN=EXOSC10 PE=1 SV=2	836	850	1	2159.86	0.00128787	0.596277	16	28	0.571429	518654	0.154154	16.1542	TRUE	FALSE	2806	0	0
\20140515_QE6_UPLC5_SCL_SA_Hela_PAR_PD_Rep2.mzML	6048	controllerType=0 controllerNumber=1 scan=8156	20140515_QE6_UPLC5_SCL_SA_Hela_PAR_PD_Rep2.8156.8156.2 File:"20140515_QE6_UPLC5_SCL_SA_Hela_PAR_PD_Rep2.raw", NativeID:"controllerType=0 controllerNumber=1 scan=8156"	37.2269	938.369	1.20218e+06	2	1874.72	51	3.83819e+06	R.SAAPSQLQGNSFK(ADP ribosylation of C-term).K	SAAPSQLQGNSFK	sp|Q9Y620|RA54B_HUMAN DNA repair and recombination protein RAD54B OS=Homo sapiens GN=RAD54B PE=1 SV=1	4	16	0	1874.72	0.000674355	0.359709	16	24	0.666667	590656	0.153889	16.1539	TRUE	FALSE	2807	0	0
\20140515_QE6_UPLC5_SCL_SA_Hela_PAR_PD_Rep1.mzML	595	controllerType=0 controllerNumber=1 scan=2361	20140515_QE6_UPLC5_SCL_SA_Hela_PAR_PD_Rep1.2361.2361.2 File:"20140515_QE6_UPLC5_SCL_SA_Hela_PAR_PD_Rep1.raw", NativeID:"controllerType=0 controllerNumber=1 scan=2361"	10.5088	888.805	665339	2	1775.6	67	622591	K.SHLGNVHDQDN(ADP ribosylation of C-term).-	SHLGNVHDQDN	sp|Q8WW12|PCNP_HUMAN PEST proteolytic signal-containing nuclear protein OS=Homo sapiens GN=PCNP PE=1 SV=2	168	178	0	1775.59	0.0012618	0.710633	16	20	0.8	95171.4	0.152864	16.1529	TRUE	FALSE	2808	0	0
\20140515_QE6_UPLC5_SCL_SA_Hela_PAR_PD_Rep2.mzML	6995	controllerType=0 controllerNumber=1 scan=9182	20140515_QE6_UPLC5_SCL_SA_Hela_PAR_PD_Rep2.9182.9182.3 File:"20140515_QE6_UPLC5_SCL_SA_Hela_PAR_PD_Rep2.raw", NativeID:"controllerType=0 controllerNumber=1 scan=9182"	41.9494	639.91	1.9461e+06	3	1916.71	72	2.59041e+06	K.SYFAINHNPDAK(ADP ribosylation of C-term).D	SYFAINHNPDAK	sp|Q9NQ69|LHX9_HUMAN LIM/homeobox protein Lhx9 OS=Homo sapiens GN=LHX9 PE=1 SV=3	284	295	0	1916.71	-0.00499322	-2.6051	16	22	0.727273	392972	0.151702	16.1517	TRUE	FALSE	2809	0	0
\20140515_QE6_UPLC5_SCL_SA_Hela_PAR_PD_Rep2.mzML	488	controllerType=0 controllerNumber=1 scan=2133	20140515_QE6_UPLC5_SCL_SA_Hela_PAR_PD_Rep2.2133.2133.2 File:"20140515_QE6_UPLC5_SCL_SA_Hela_PAR_PD_Rep2.raw", NativeID:"controllerType=0 controllerNumber=1 scan=2133"	9.50578	872.354	3.35018e+06	2	1742.69	64	3.93902e+07	K.SSQPLASKQEK(ADP ribosylation of C-term).D	SSQPLASKQEK	sp|P17096|HMGA1_HUMAN High mobility group protein HMG-I/HMG-Y OS=Homo sapiens GN=HMGA1 PE=1 SV=3	8	18	1	1742.69	0.0026163	1.5013	16	20	0.8	5.87985e+06	0.149272	16.1493	TRUE	FALSE	2813	0	0
\20140515_QE6_UPLC5_SCL_SA_Hela_PAR_PD_Rep1.mzML	2478	controllerType=0 controllerNumber=1 scan=4400	20140515_QE6_UPLC5_SCL_SA_Hela_PAR_PD_Rep1.4400.4400.3 File:"20140515_QE6_UPLC5_SCL_SA_Hela_PAR_PD_Rep1.raw", NativeID:"controllerType=0 controllerNumber=1 scan=4400"	19.8908	688.96	2334372	3	2063.86	72	2.3678e+06	K.RIHISQEDNVANK(ADP ribosylation of C-term).Q	RIHISQEDNVANK	sp|Q9NRL2|BAZ1A_HUMAN Bromodomain adjacent to zinc finger domain protein 1A OS=Homo sapiens GN=BAZ1A PE=1 SV=2	282	294	1	2063.85	0.0118674	5.75015	16	24	0.666667	349774	0.147721	16.1477	TRUE	FALSE	2814	0	0
\20140515_QE6_UPLC5_SCL_SA_Hela_PAR_PD_Rep2.mzML	6870	controllerType=0 controllerNumber=1 scan=9047	20140515_QE6_UPLC5_SCL_SA_Hela_PAR_PD_Rep2.9047.9047.3 File:"20140515_QE6_UPLC5_SCL_SA_Hela_PAR_PD_Rep2.raw", NativeID:"controllerType=0 controllerNumber=1 scan=9047"	41.3289	775.026	2.06528e+06	3	2322.05	59	2.60665e+06	K.RKLSGLEQPQGALQTR(ADP ribosylation of C-term).R	RKLSGLEQPQGALQTR	sp|Q6RFH5|WDR74_HUMAN WD repeat-containing protein 74 OS=Homo sapiens GN=WDR74 PE=1 SV=1	358	373	2	2322.05	0.00290464	1.25089	16	30	0.533333	380321	0.145904	16.1459	TRUE	FALSE	2815	0	0
\20140515_QE6_UPLC5_SCL_SA_Hela_PAR_PD_Rep1.mzML	5009	controllerType=0 controllerNumber=1 scan=7142	20140515_QE6_UPLC5_SCL_SA_Hela_PAR_PD_Rep1.7142.7142.2 File:"20140515_QE6_UPLC5_SCL_SA_Hela_PAR_PD_Rep1.raw", NativeID:"controllerType=0 controllerNumber=1 scan=7142"	32.5003	877.322	2.24622e+06	2	1752.63	61	4.03232e+06	K.SGLQTDYATEK(ADP ribosylation of C-term).E	SGLQTDYATEK	sp|P46013|KI67_HUMAN Antigen KI-67 OS=Homo sapiens GN=MKI67 PE=1 SV=2	264	274	0	1752.63	0.000816574	0.465914	16	20	0.8	588294	0.145895	16.1459	TRUE	FALSE	2816	0	0
\20140515_QE6_UPLC5_SCL_SA_Hela_PAR_PD_Rep2.mzML	9362	controllerType=0 controllerNumber=1 scan=11747	20140515_QE6_UPLC5_SCL_SA_Hela_PAR_PD_Rep2.11747.11747.2 File:"20140515_QE6_UPLC5_SCL_SA_Hela_PAR_PD_Rep2.raw", NativeID:"controllerType=0 controllerNumber=1 scan=11747"	53.7567	916.343	1136328	2	1830.67	55	1.62645e+06	K.SNAVQEADSELK(ADP ribosylation of C-term).Q	SNAVQEADSELK	sp|Q5VZL5|ZMYM4_HUMAN Zinc finger MYM-type protein 4 OS=Homo sapiens GN=ZMYM4 PE=1 SV=1	1116	1127	0	1830.67	0.00117175	0.640063	16	22	0.727273	236959	0.145691	16.1457	TRUE	FALSE	2817	0	0
\20140515_QE6_UPLC5_SCL_SA_Hela_PAR_PD_Rep2.mzML	10097	controllerType=0 controllerNumber=1 scan=12543	20140515_QE6_UPLC5_SCL_SA_Hela_PAR_PD_Rep2.12543.12543.3 File:"20140515_QE6_UPLC5_SCL_SA_Hela_PAR_PD_Rep2.raw", NativeID:"controllerType=0 controllerNumber=1 scan=12543"	57.4204	717.98	1.00579e+06	3	2150.92	73	1.08218e+06	K.IKSDHPGISITDLSK(ADP ribosylation of C-term).K	IKSDHPGISITDLSK	sp|Q08945|SSRP1_HUMAN FACT complex subunit SSRP1 OS=Homo sapiens GN=SSRP1 PE=1 SV=1	565	579	1	2150.93	-0.0104653	-4.86549	16	28	0.571429	153902	0.142215	16.1422	TRUE	FALSE	2820	0	0
\20140515_QE6_UPLC5_SCL_SA_Hela_PAR_PD_Rep2.mzML	8011	controllerType=0 controllerNumber=1 scan=10283	20140515_QE6_UPLC5_SCL_SA_Hela_PAR_PD_Rep2.10283.10283.3 File:"20140515_QE6_UPLC5_SCL_SA_Hela_PAR_PD_Rep2.raw", NativeID:"controllerType=0 controllerNumber=1 scan=10283"	47.0181	732.636	1.03654e+06	3	2194.89	67	1.76475e+06	K.MMSKPQTSGAYVLNK(ADP ribosylation of C-term).V	MMSKPQTSGAYVLNK	sp|Q9P2N5|RBM27_HUMAN RNA-binding protein 27 OS=Homo sapiens GN=RBM27 PE=1 SV=2	731	745	1	2194.88	0.00213136	0.971058	16	28	0.571429	248335	0.140719	16.1407	TRUE	FALSE	2821	0	0
\20140515_QE6_UPLC5_SCL_SA_Hela_PAR_PD_Rep1.mzML	8543	controllerType=0 controllerNumber=1 scan=10971	20140515_QE6_UPLC5_SCL_SA_Hela_PAR_PD_Rep1.10971.10971.3 File:"20140515_QE6_UPLC5_SCL_SA_Hela_PAR_PD_Rep1.raw", NativeID:"controllerType=0 controllerNumber=1 scan=10971"	50.1222	654.253	2.33542e+06	3	1959.74	66	3.2702e+06	K.SGTYKETEFMVK(ADP ribosylation of C-term).E	SGTYKETEFMVK	sp|Q5T3J3|LRIF1_HUMAN Ligand-dependent nuclear receptor-interacting factor 1 OS=Homo sapiens GN=LRIF1 PE=1 SV=1	606	617	1	1959.74	0.00151495	0.773037	16	22	0.727273	456746	0.139669	16.1397	TRUE	FALSE	2822	0	0
\20140515_QE6_UPLC5_SCL_SA_Hela_PAR_PD_Rep1.mzML	297	controllerType=0 controllerNumber=1 scan=2038	20140515_QE6_UPLC5_SCL_SA_Hela_PAR_PD_Rep1.2038.2038.3 File:"20140515_QE6_UPLC5_SCL_SA_Hela_PAR_PD_Rep1.raw", NativeID:"controllerType=0 controllerNumber=1 scan=2038"	9.02236	619.93	239935392	3	1856.77	60	9.62237e+08	K.SKGQVKEEGINK(ADP ribosylation of C-term).S	SKGQVKEEGINK	sp|P09874|PARP1_HUMAN Poly [ADP-ribose] polymerase 1 OS=Homo sapiens GN=PARP1 PE=1 SV=4	507	518	2	1856.77	-0.00250784	-1.35065	16	22	0.727273	1.33806e+08	0.139057	16.1391	TRUE	FALSE	2823	0	0
\20140515_QE6_UPLC5_SCL_SA_Hela_PAR_PD_Rep1.mzML	13457	controllerType=0 controllerNumber=1 scan=16296	20140515_QE6_UPLC5_SCL_SA_Hela_PAR_PD_Rep1.16296.16296.3 File:"20140515_QE6_UPLC5_SCL_SA_Hela_PAR_PD_Rep1.raw", NativeID:"controllerType=0 controllerNumber=1 scan=16296"	74.6375	724.62	1.4595e+06	3	2170.84	75	1.43701e+06	K.DKNDYLPLYSSSTK(ADP ribosylation of C-term).V	DKNDYLPLYSSSTK	sp|Q9UQR1|ZN148_HUMAN Zinc finger protein 148 OS=Homo sapiens GN=ZNF148 PE=1 SV=2	341	354	1	2170.85	-0.0115464	-5.31883	16	26	0.615385	198744	0.138304	16.1383	TRUE	FALSE	2824	0	0
\20140515_QE6_UPLC5_SCL_SA_Hela_PAR_PD_Rep1.mzML	6756	controllerType=0 controllerNumber=1 scan=9035	20140515_QE6_UPLC5_SCL_SA_Hela_PAR_PD_Rep1.9035.9035.4 File:"20140515_QE6_UPLC5_SCL_SA_Hela_PAR_PD_Rep1.raw", NativeID:"controllerType=0 controllerNumber=1 scan=9035"	41.2116	671.05	1.93847e+06	4	2680.17	71	1.89227e+06	K.RKDSVWGSGGGQQSVNHLVK(ADP ribosylation of C-term).E	RKDSVWGSGGGQQSVNHLVK	sp|Q53EL6|PDCD4_HUMAN Programmed cell death protein 4 OS=Homo sapiens GN=PDCD4 PE=1 SV=2	310	329	2	2679.16	1.0117	377.617	16	38	0.421053	261631	0.138263	16.1383	TRUE	FALSE	2825	0	0
\20140515_QE6_UPLC5_SCL_SA_Hela_PAR_PD_Rep1.mzML	6960	controllerType=0 controllerNumber=1 scan=9256	20140515_QE6_UPLC5_SCL_SA_Hela_PAR_PD_Rep1.9256.9256.3 File:"20140515_QE6_UPLC5_SCL_SA_Hela_PAR_PD_Rep1.raw", NativeID:"controllerType=0 controllerNumber=1 scan=9256"	42.2292	745.66	2.53374e+06	3	2233.96	61	2.2324e+06	R.LPSRPPLPGSGGSQSGAK(ADP ribosylation of C-term).M	LPSRPPLPGSGGSQSGAK	sp|Q9Y570|PPME1_HUMAN Protein phosphatase methylesterase 1 OS=Homo sapiens GN=PPME1 PE=1 SV=3	13	30	1	2232.96	1.00159	448.548	16	34	0.470588	306298	0.137206	16.1372	TRUE	FALSE	2826	0	0
\20140515_QE6_UPLC5_SCL_SA_Hela_PAR_PD_Rep2.mzML	2434	controllerType=0 controllerNumber=1 scan=4241	20140515_QE6_UPLC5_SCL_SA_Hela_PAR_PD_Rep2.4241.4241.2 File:"20140515_QE6_UPLC5_SCL_SA_Hela_PAR_PD_Rep2.raw", NativeID:"controllerType=0 controllerNumber=1 scan=4241"	19.2057	838.313	2.28849e+06	2	1674.61	62	5.74258e+06	K.AANMLQQSGSK(ADP ribosylation of C-term).N	AANMLQQSGSK	sp|P46063|RECQ1_HUMAN ATP-dependent DNA helicase Q1 OS=Homo sapiens GN=RECQL PE=1 SV=3	627	637	0	1674.61	-0.000102016	-0.0609195	16	20	0.8	780822	0.135971	16.136	TRUE	FALSE	2827	0	0
\20140515_QE6_UPLC5_SCL_SA_Hela_PAR_PD_Rep2.mzML	6735	controllerType=0 controllerNumber=1 scan=8901	20140515_QE6_UPLC5_SCL_SA_Hela_PAR_PD_Rep2.8901.8901.4 File:"20140515_QE6_UPLC5_SCL_SA_Hela_PAR_PD_Rep2.raw", NativeID:"controllerType=0 controllerNumber=1 scan=8901"	40.6576	779.06	1.66082e+06	4	3112.21	72	1.50896e+06	R.ATSPSSSVSGDFDDGHHSVSTPGPSR(ADP ribosylation of C-term).K	ATSPSSSVSGDFDDGHHSVSTPGPSR	sp|Q86U86-8|PB1_HUMAN Isoform 8 of Protein polybromo-1 OS=Homo sapiens GN=PBRM1	8	33	0	3111.19	1.02284	328.763	16	50	0.32	201433	0.133491	16.1335	TRUE	FALSE	2828	0	0
\20140515_QE6_UPLC5_SCL_SA_Hela_PAR_PD_Rep1.mzML	8198	controllerType=0 controllerNumber=1 scan=10597	20140515_QE6_UPLC5_SCL_SA_Hela_PAR_PD_Rep1.10597.10597.3 File:"20140515_QE6_UPLC5_SCL_SA_Hela_PAR_PD_Rep1.raw", NativeID:"controllerType=0 controllerNumber=1 scan=10597"	48.4004	792.34	1.94101e+06	3	2374	68	1.57909e+06	K.RVENINGTSYPSLQQK(ADP ribosylation of C-term).T	RVENINGTSYPSLQQK	sp|Q8NB50|ZFP62_HUMAN Zinc finger protein 62 homolog OS=Homo sapiens GN=ZFP62 PE=2 SV=3	118	133	1	2374	-0.0010044	-0.423085	16	30	0.533333	209790	0.132855	16.1329	TRUE	FALSE	2829	0	0
\20140515_QE6_UPLC5_SCL_SA_Hela_PAR_PD_Rep2.mzML	17102	controllerType=0 controllerNumber=1 scan=20135	20140515_QE6_UPLC5_SCL_SA_Hela_PAR_PD_Rep2.20135.20135.3 File:"20140515_QE6_UPLC5_SCL_SA_Hela_PAR_PD_Rep2.raw", NativeID:"controllerType=0 controllerNumber=1 scan=20135"	92.3772	1367.21	687991	3	4098.61	73	913567	K.QGSGSSQPMEVQEGYGFGSGDDPYSSAEPHVSGVK(ADP ribosylation of C-term).R	QGSGSSQPMEVQEGYGFGSGDDPYSSAEPHVSGVK	sp|Q13263|TIF1B_HUMAN Transcription intermediary factor 1-beta OS=Homo sapiens GN=TRIM28 PE=1 SV=5	435	469	0	4097.59	1.01459	247.605	16	68	0.235294	121181	0.132646	16.1326	TRUE	FALSE	2830	0	0
\20140515_QE6_UPLC5_SCL_SA_Hela_PAR_PD_Rep2.mzML	975	controllerType=0 controllerNumber=1 scan=2661	20140515_QE6_UPLC5_SCL_SA_Hela_PAR_PD_Rep2.2661.2661.3 File:"20140515_QE6_UPLC5_SCL_SA_Hela_PAR_PD_Rep2.raw", NativeID:"controllerType=0 controllerNumber=1 scan=2661"	11.9361	605.9	4.51846e+06	3	1814.68	65	3.62625e+06	K.GSLGEERNPTSK(ADP ribosylation of C-term).Y	GSLGEERNPTSK	sp|Q86U86-8|PB1_HUMAN Isoform 8 of Protein polybromo-1 OS=Homo sapiens GN=PBRM1	318	329	1	1814.69	-0.00917221	-5.05443	16	22	0.727273	471533	0.130033	16.13	TRUE	FALSE	2832	0	0
\20140515_QE6_UPLC5_SCL_SA_Hela_PAR_PD_Rep1.mzML	9004	controllerType=0 controllerNumber=1 scan=11471	20140515_QE6_UPLC5_SCL_SA_Hela_PAR_PD_Rep1.11471.11471.2 File:"20140515_QE6_UPLC5_SCL_SA_Hela_PAR_PD_Rep1.raw", NativeID:"controllerType=0 controllerNumber=1 scan=11471"	52.422	845.35	2.22768e+06	2	1688.69	67	3.01601e+06	K.SSQIGSSQLLK(ADP ribosylation of C-term).R	SSQIGSSQLLK	sp|Q9P2N6|KANL3_HUMAN KAT8 regulatory NSL complex subunit 3 OS=Homo sapiens GN=KANSL3 PE=1 SV=2	554	564	0	1687.69	0.999895	592.465	16	20	0.8	390507	0.129478	16.1295	TRUE	FALSE	2833	0	0
\20140515_QE6_UPLC5_SCL_SA_Hela_PAR_PD_Rep2.mzML	2300	controllerType=0 controllerNumber=1 scan=4096	20140515_QE6_UPLC5_SCL_SA_Hela_PAR_PD_Rep2.4096.4096.3 File:"20140515_QE6_UPLC5_SCL_SA_Hela_PAR_PD_Rep2.raw", NativeID:"controllerType=0 controllerNumber=1 scan=4096"	18.5393	721.61	4.66827e+06	3	2161.81	70	4.20378e+06	R.SSFSHYSGLKHEDK(ADP ribosylation of C-term).R	SSFSHYSGLKHEDK	sp|Q8NC51-3|PAIRB_HUMAN Isoform 3 of Plasminogen activator inhibitor 1 RNA-binding protein OS=Homo sapiens GN=SERBP1	202	215	1	2161.81	-0.00616378	-2.85121	16	26	0.615385	500829	0.119138	16.1191	TRUE	FALSE	2834	0	0
\20140515_QE6_UPLC5_SCL_SA_Hela_PAR_PD_Rep1.mzML	14022	controllerType=0 controllerNumber=1 scan=16909	20140515_QE6_UPLC5_SCL_SA_Hela_PAR_PD_Rep1.16909.16909.2 File:"20140515_QE6_UPLC5_SCL_SA_Hela_PAR_PD_Rep1.raw", NativeID:"controllerType=0 controllerNumber=1 scan=16909"	77.4594	1057.92	1.12702e+06	2	2113.83	59	1.89965e+06	R.SFGWSTNLNEYKK(ADP ribosylation of C-term).I	SFGWSTNLNEYKK	sp|Q8TF20|ZN721_HUMAN Zinc finger protein 721 OS=Homo sapiens GN=ZNF721 PE=2 SV=2	721	733	1	2113.82	0.00708986	3.35405	16	24	0.666667	224157	0.117999	16.118	TRUE	FALSE	2835	0	0
\20140515_QE6_UPLC5_SCL_SA_Hela_PAR_PD_Rep1.mzML	13533	controllerType=0 controllerNumber=1 scan=16379	20140515_QE6_UPLC5_SCL_SA_Hela_PAR_PD_Rep1.16379.16379.3 File:"20140515_QE6_UPLC5_SCL_SA_Hela_PAR_PD_Rep1.raw", NativeID:"controllerType=0 controllerNumber=1 scan=16379"	75.0187	894.4	1.61491e+06	3	2680.18	61	4.68032e+06	K.SYSGDVTAVEQPIVPRPAPR(ADP ribosylation of C-term).P	SYSGDVTAVEQPIVPRPAPR	sp|P54821|PRRX1_HUMAN Paired mesoderm homeobox protein 1 OS=Homo sapiens GN=PRRX1 PE=1 SV=2	167	186	1	2679.17	1.00505	375.136	16	38	0.421053	535230	0.114357	16.1144	TRUE	FALSE	2836	0	0
\20140515_QE6_UPLC5_SCL_SA_Hela_PAR_PD_Rep1.mzML	6711	controllerType=0 controllerNumber=1 scan=8986	20140515_QE6_UPLC5_SCL_SA_Hela_PAR_PD_Rep1.8986.8986.3 File:"20140515_QE6_UPLC5_SCL_SA_Hela_PAR_PD_Rep1.raw", NativeID:"controllerType=0 controllerNumber=1 scan=8986"	40.9855	638.282	2.92072e+06	3	1911.82	62	9.87238e+06	R.GRLSVASTPISQR(ADP ribosylation of C-term).R	GRLSVASTPISQR	sp|Q9BXS6|NUSAP_HUMAN Nucleolar and spindle-associated protein 1 OS=Homo sapiens GN=NUSAP1 PE=1 SV=1	237	249	1	1911.82	0.000596222	0.31186	16	24	0.666667	1.02207e+06	0.103528	16.1035	TRUE	FALSE	2837	0	0
\20140515_QE6_UPLC5_SCL_SA_Hela_PAR_PD_Rep3.mzML	10311	controllerType=0 controllerNumber=1 scan=13072	20140515_QE6_UPLC5_SCL_SA_Hela_PAR_PD_Rep3.13072.13072.3 File:"20140515_QE6_UPLC5_SCL_SA_Hela_PAR_PD_Rep3.raw", NativeID:"controllerType=0 controllerNumber=1 scan=13072"	59.7235	716.969	21242036	3	2147.88	57	2.24806e+07	R.REPVPFPSGSAGPGPR(ADP ribosylation of C-term).G	REPVPFPSGSAGPGPR	sp|Q9UBB5|MBD2_HUMAN Methyl-CpG-binding domain protein 2 OS=Homo sapiens GN=MBD2 PE=1 SV=1	124	139	1	2147.88	0.00189502	0.882273	16	30	0.533333	2.32726e+06	0.103523	16.1035	TRUE	FALSE	2838	0	0
\20140515_QE6_UPLC5_SCL_SA_Hela_PAR_PD_Rep3.mzML	898	controllerType=0 controllerNumber=1 scan=2873	20140515_QE6_UPLC5_SCL_SA_Hela_PAR_PD_Rep3.2873.2873.3 File:"20140515_QE6_UPLC5_SCL_SA_Hela_PAR_PD_Rep3.raw", NativeID:"controllerType=0 controllerNumber=1 scan=2873"	12.8035	763.934	1.04009e+06	3	2288.78	56	2.04832e+06	R.SGGGYGGDRSSGGGYSGDR(ADP ribosylation of C-term).S	SGGGYGGDRSSGGGYSGDR	sp|Q92804|RBP56_HUMAN TATA-binding protein-associated factor 2N OS=Homo sapiens GN=TAF15 PE=1 SV=1	423	441	1	2288.78	0.00322474	1.40893	16	36	0.444444	211530	0.10327	16.1033	TRUE	FALSE	2839	0	0
\20140515_QE6_UPLC5_SCL_SA_Hela_PAR_PD_Rep3.mzML	562	controllerType=0 controllerNumber=1 scan=2509	20140515_QE6_UPLC5_SCL_SA_Hela_PAR_PD_Rep3.2509.2509.3 File:"20140515_QE6_UPLC5_SCL_SA_Hela_PAR_PD_Rep3.raw", NativeID:"controllerType=0 controllerNumber=1 scan=2509"	11.1296	583.568	2.51274e+06	3	1747.68	65	3.49337e+06	R.RTLPSTSSSGSK(ADP ribosylation of C-term).R	RTLPSTSSSGSK	sp|P08651|NFIC_HUMAN Nuclear factor 1 C-type OS=Homo sapiens GN=NFIC PE=1 SV=2	269	280	1	1747.68	0.000786142	0.44982	16	22	0.727273	357931	0.10246	16.1025	TRUE	FALSE	2840	0	0
\20140515_QE6_UPLC5_SCL_SA_Hela_PAR_PD_Rep1.mzML	5300	controllerType=0 controllerNumber=1 scan=7458	20140515_QE6_UPLC5_SCL_SA_Hela_PAR_PD_Rep1.7458.7458.2 File:"20140515_QE6_UPLC5_SCL_SA_Hela_PAR_PD_Rep1.raw", NativeID:"controllerType=0 controllerNumber=1 scan=7458"	33.953	779.32	3.15259e+06	2	1556.63	65	2.99396e+06	R.SGGGSVGAVVVK(ADP ribosylation of C-term).Q	SGGGSVGAVVVK	sp|P15408|FOSL2_HUMAN Fos-related antigen 2 OS=Homo sapiens GN=FOSL2 PE=1 SV=1	211	222	0	1556.63	-0.00186171	-1.19599	16	22	0.727273	305456	0.102024	16.102	TRUE	FALSE	2841	0	0
\20140515_QE6_UPLC5_SCL_SA_Hela_PAR_PD_Rep1.mzML	294	controllerType=0 controllerNumber=1 scan=2034	20140515_QE6_UPLC5_SCL_SA_Hela_PAR_PD_Rep1.2034.2034.3 File:"20140515_QE6_UPLC5_SCL_SA_Hela_PAR_PD_Rep1.raw", NativeID:"controllerType=0 controllerNumber=1 scan=2034"	9.00474	611.89	4.8156e+06	3	1832.65	78	2.68154e+06	R.STNSHLGTSNM(oxidation of M)K(ADP ribosylation of C-term).K	STNSHLGTSNMK	sp|P35251|RFC1_HUMAN Replication factor C subunit 1 OS=Homo sapiens GN=RFC1 PE=1 SV=4	131	142	0	1832.64	0.00440702	2.40473	16	22	0.727273	264015	0.0984566	16.0985	TRUE	FALSE	2842	0	0
\20140515_QE6_UPLC5_SCL_SA_Hela_PAR_PD_Rep1.mzML	912	controllerType=0 controllerNumber=1 scan=2704	20140515_QE6_UPLC5_SCL_SA_Hela_PAR_PD_Rep1.2704.2704.3 File:"20140515_QE6_UPLC5_SCL_SA_Hela_PAR_PD_Rep1.raw", NativeID:"controllerType=0 controllerNumber=1 scan=2704"	12.0859	729.29	7.38763e+06	3	2184.85	66	9.46116e+06	K.SNRWPQENKETQK(ADP ribosylation of C-term).E	SNRWPQENKETQK	sp|Q8N3Z6|ZCHC7_HUMAN Zinc finger CCHC domain-containing protein 7 OS=Homo sapiens GN=ZCCHC7 PE=1 SV=2	436	448	2	2184.86	-0.0145108	-6.64153	16	24	0.666667	924414	0.0977062	16.0977	TRUE	FALSE	2843	0	0
\20140515_QE6_UPLC5_SCL_SA_Hela_PAR_PD_Rep2.mzML	9623	controllerType=0 controllerNumber=1 scan=12029	20140515_QE6_UPLC5_SCL_SA_Hela_PAR_PD_Rep2.12029.12029.3 File:"20140515_QE6_UPLC5_SCL_SA_Hela_PAR_PD_Rep2.raw", NativeID:"controllerType=0 controllerNumber=1 scan=12029"	55.0553	796.33	868904	3	2385.97	68	823760	K.LSLEGDHSTPPSAYGSVK(ADP ribosylation of C-term).A	LSLEGDHSTPPSAYGSVK	sp|P07355|ANXA2_HUMAN Annexin A2 OS=Homo sapiens GN=ANXA2 PE=1 SV=2	11	28	0	2384.96	1.01186	424.269	16	34	0.470588	76948.7	0.0934116	16.0934	TRUE	FALSE	2844	0	0
\20140515_QE6_UPLC5_SCL_SA_Hela_PAR_PD_Rep3.mzML	4558	controllerType=0 controllerNumber=1 scan=6838	20140515_QE6_UPLC5_SCL_SA_Hela_PAR_PD_Rep3.6838.6838.3 File:"20140515_QE6_UPLC5_SCL_SA_Hela_PAR_PD_Rep3.raw", NativeID:"controllerType=0 controllerNumber=1 scan=6838"	31.0381	612.57	2.89295e+06	3	1834.69	63	4.94955e+06	K.RADLQSTFSGGR(ADP ribosylation of C-term).I	RADLQSTFSGGR	sp|Q7L590-2|MCM10_HUMAN Isoform 2 of Protein MCM10 homolog OS=Homo sapiens GN=MCM10	426	437	1	1834.7	-0.015491	-8.4433	16	22	0.727273	400541	0.0809248	16.0809	TRUE	FALSE	2845	0	0
\20140515_QE6_UPLC5_SCL_SA_Hela_PAR_PD_Rep2.mzML	2287	controllerType=0 controllerNumber=1 scan=4082	20140515_QE6_UPLC5_SCL_SA_Hela_PAR_PD_Rep2.4082.4082.3 File:"20140515_QE6_UPLC5_SCL_SA_Hela_PAR_PD_Rep2.raw", NativeID:"controllerType=0 controllerNumber=1 scan=4082"	18.475	642.569	10831285	3	1924.68	65	2.31353e+07	R.SGSMDPSGAHPSVR(ADP ribosylation of C-term).Q	SGSMDPSGAHPSVR	sp|Q07666-3|KHDR1_HUMAN Isoform 3 of KH domain-containing, RNA-binding, signal transduction-associated protein 1 OS=Homo sapiens GN=KHDRBS1	18	31	0	1924.68	0.00273289	1.41992	15	26	0.576923	7.92964e+06	0.34275	15.3428	TRUE	FALSE	3349	0	0
\20140515_QE6_UPLC5_SCL_SA_Hela_PAR_PD_Rep1.mzML	12717	controllerType=0 controllerNumber=1 scan=15494	20140515_QE6_UPLC5_SCL_SA_Hela_PAR_PD_Rep1.15494.15494.2 File:"20140515_QE6_UPLC5_SCL_SA_Hela_PAR_PD_Rep1.raw", NativeID:"controllerType=0 controllerNumber=1 scan=15494"	70.9462	1043.35	5.55567e+06	2	2084.68	64	1.0327e+07	R.DLNYCFSGMSDHR(ADP ribosylation of C-term).Y	DLNYCFSGMSDHR	sp|P55795|HNRH2_HUMAN Heterogeneous nuclear ribonucleoprotein H2 OS=Homo sapiens GN=HNRNPH2 PE=1 SV=1	263	275	0	2084.68	0.00108594	0.520917	15	24	0.625	3.5299e+06	0.341813	15.3418	TRUE	FALSE	3353	0	0
\20140515_QE6_UPLC5_SCL_SA_Hela_PAR_PD_Rep3.mzML	20477	controllerType=0 controllerNumber=1 scan=24101	20140515_QE6_UPLC5_SCL_SA_Hela_PAR_PD_Rep3.24101.24101.4 File:"20140515_QE6_UPLC5_SCL_SA_Hela_PAR_PD_Rep3.raw", NativeID:"controllerType=0 controllerNumber=1 scan=24101"	110.496	799.608	4927680	4	3194.4	71	3.25827e+06	K.EQREEAAEVASLDVANIISGSGRPR(ADP ribosylation of C-term).R	EQREEAAEVASLDVANIISGSGRPR	sp|Q9BW71|HIRP3_HUMAN HIRA-interacting protein 3 OS=Homo sapiens GN=HIRIP3 PE=1 SV=3	482	506	2	3194.4	-0.000477527	-0.149489	15	48	0.3125	1.10335e+06	0.338632	15.3386	TRUE	FALSE	3365	0	0
\20140515_QE6_UPLC5_SCL_SA_Hela_PAR_PD_Rep2.mzML	20834	controllerType=0 controllerNumber=1 scan=24186	20140515_QE6_UPLC5_SCL_SA_Hela_PAR_PD_Rep2.24186.24186.3 File:"20140515_QE6_UPLC5_SCL_SA_Hela_PAR_PD_Rep2.raw", NativeID:"controllerType=0 controllerNumber=1 scan=24186"	111.047	989.76	1.47739e+06	3	2966.26	58	1.70409e+06	R.SSFSFSAGTAVPSSASASLSQPVPR(ADP ribosylation of C-term).K	SSFSFSAGTAVPSSASASLSQPVPR	sp|Q6PCB5|RSBNL_HUMAN Round spermatid basic protein 1-like protein OS=Homo sapiens GN=RSBN1L PE=1 SV=2	102	126	0	2965.25	1.00495	338.91	15	48	0.3125	524051	0.307525	15.3075	TRUE	FALSE	3466	0	0
\20140515_QE6_UPLC5_SCL_SA_Hela_PAR_PD_Rep3.mzML	3082	controllerType=0 controllerNumber=1 scan=5239	20140515_QE6_UPLC5_SCL_SA_Hela_PAR_PD_Rep3.5239.5239.4 File:"20140515_QE6_UPLC5_SCL_SA_Hela_PAR_PD_Rep3.raw", NativeID:"controllerType=0 controllerNumber=1 scan=5239"	23.6841	661.311	3.2319e+06	4	2641.22	66	7.04067e+06	K.KKESRPGLVTVTSSQSTPAK(ADP ribosylation of C-term).A	KKESRPGLVTVTSSQSTPAK	sp|Q9NZJ0|DTL_HUMAN Denticleless protein homolog OS=Homo sapiens GN=DTL PE=1 SV=3	413	432	3	2641.21	0.00014087	0.0533353	15	38	0.394737	2.13968e+06	0.303903	15.3039	TRUE	FALSE	3484	0	0
\20140515_QE6_UPLC5_SCL_SA_Hela_PAR_PD_Rep2.mzML	23955	controllerType=0 controllerNumber=1 scan=27575	20140515_QE6_UPLC5_SCL_SA_Hela_PAR_PD_Rep2.27575.27575.3 File:"20140515_QE6_UPLC5_SCL_SA_Hela_PAR_PD_Rep2.raw", NativeID:"controllerType=0 controllerNumber=1 scan=27575"	126.656	1053.44	1.23266e+06	3	3157.3	59	1.07696e+06	R.QPPSCQALGSESFLPGSSFAHELAR(ADP ribosylation of C-term).V	QPPSCQALGSESFLPGSSFAHELAR	sp|Q13495|MAMD1_HUMAN Mastermind-like domain-containing protein 1 OS=Homo sapiens GN=MAMLD1 PE=1 SV=2	702	726	0	3156.3	0.993235	314.683	15	48	0.3125	314134	0.291686	15.2917	TRUE	FALSE	3522	0	0
\20140515_QE6_UPLC5_SCL_SA_Hela_PAR_PD_Rep2.mzML	8446	controllerType=0 controllerNumber=1 scan=10754	20140515_QE6_UPLC5_SCL_SA_Hela_PAR_PD_Rep2.10754.10754.3 File:"20140515_QE6_UPLC5_SCL_SA_Hela_PAR_PD_Rep2.raw", NativeID:"controllerType=0 controllerNumber=1 scan=10754"	49.1849	723.633	1.39138e+06	3	2167.88	65	2.046e+06	R.LGAMSAAPSQPNSQIR(ADP ribosylation of C-term).Q	LGAMSAAPSQPNSQIR	sp|Q9BTC0|DIDO1_HUMAN Death-inducer obliterator 1 OS=Homo sapiens GN=DIDO1 PE=1 SV=5	656	671	0	2167.88	0.000830345	0.383022	15	30	0.5	587803	0.287294	15.2873	TRUE	FALSE	3537	0	0
\20140515_QE6_UPLC5_SCL_SA_Hela_PAR_PD_Rep1.mzML	5182	controllerType=0 controllerNumber=1 scan=7330	20140515_QE6_UPLC5_SCL_SA_Hela_PAR_PD_Rep1.7330.7330.3 File:"20140515_QE6_UPLC5_SCL_SA_Hela_PAR_PD_Rep1.raw", NativeID:"controllerType=0 controllerNumber=1 scan=7330"	33.3637	735.012	4.40112e+06	3	2202.01	64	2.79924e+06	K.KTPSKPPAQLSPSVPK(ADP ribosylation of C-term).R	KTPSKPPAQLSPSVPK	sp|P18887|XRCC1_HUMAN DNA repair protein XRCC1 OS=Homo sapiens GN=XRCC1 PE=1 SV=2	256	271	2	2202.01	0.00150894	0.685257	15	30	0.5	787427	0.2813	15.2813	TRUE	FALSE	3568	0	0
\20140515_QE6_UPLC5_SCL_SA_Hela_PAR_PD_Rep2.mzML	12549	controllerType=0 controllerNumber=1 scan=15199	20140515_QE6_UPLC5_SCL_SA_Hela_PAR_PD_Rep2.15199.15199.3 File:"20140515_QE6_UPLC5_SCL_SA_Hela_PAR_PD_Rep2.raw", NativeID:"controllerType=0 controllerNumber=1 scan=15199"	69.6491	832.997	957712	3	2495.97	62	1.23456e+06	K.SAPSPTSNSTYLTMNAASR(ADP ribosylation of C-term).E	SAPSPTSNSTYLTMNAASR	sp|Q96JM2-3|ZN462_HUMAN Isoform 3 of Zinc finger protein 462 OS=Homo sapiens GN=ZNF462	292	310	0	2495.97	0.0015763	0.631541	15	36	0.416667	338876	0.274491	15.2745	TRUE	FALSE	3582	0	0
\20140515_QE6_UPLC5_SCL_SA_Hela_PAR_PD_Rep1.mzML	21329	controllerType=0 controllerNumber=1 scan=24842	20140515_QE6_UPLC5_SCL_SA_Hela_PAR_PD_Rep1.24842.24842.3 File:"20140515_QE6_UPLC5_SCL_SA_Hela_PAR_PD_Rep1.raw", NativeID:"controllerType=0 controllerNumber=1 scan=24842"	113.988	1031.78	2.41837e+06	3	3092.3	71	6.20719e+06	R.GELFVGQLPSEEMVMTGSQGATRK(ADP ribosylation of C-term).Y	GELFVGQLPSEEMVMTGSQGATRK	sp|Q9BVI4|NOC4L_HUMAN Nucleolar complex protein 4 homolog OS=Homo sapiens GN=NOC4L PE=1 SV=1	64	87	1	3092.3	0.00152346	0.492663	15	46	0.326087	1.60278e+06	0.258213	15.2582	TRUE	FALSE	3627	0	0
\20140515_QE6_UPLC5_SCL_SA_Hela_PAR_PD_Rep2.mzML	847	controllerType=0 controllerNumber=1 scan=2522	20140515_QE6_UPLC5_SCL_SA_Hela_PAR_PD_Rep2.2522.2522.3 File:"20140515_QE6_UPLC5_SCL_SA_Hela_PAR_PD_Rep2.raw", NativeID:"controllerType=0 controllerNumber=1 scan=2522"	11.2957	524.907	4.89559e+06	3	1571.7	59	1.09148e+07	K.KLVSETVKK(ADP ribosylation of C-term).N	KLVSETVKK	sp|P35251|RFC1_HUMAN Replication factor C subunit 1 OS=Homo sapiens GN=RFC1 PE=1 SV=4	15	23	2	1571.7	-0.000194339	-0.123649	15	16	0.9375	2.80947e+06	0.2574	15.2574	TRUE	FALSE	3632	0	0
\20140515_QE6_UPLC5_SCL_SA_Hela_PAR_PD_Rep2.mzML	15117	controllerType=0 controllerNumber=1 scan=17981	20140515_QE6_UPLC5_SCL_SA_Hela_PAR_PD_Rep2.17981.17981.3 File:"20140515_QE6_UPLC5_SCL_SA_Hela_PAR_PD_Rep2.raw", NativeID:"controllerType=0 controllerNumber=1 scan=17981"	82.459	828.375	763877	3	2482.1	61	1.09672e+06	K.IHQHILPQGQGMLSGIGR(ADP ribosylation of C-term).K	IHQHILPQGQGMLSGIGR	sp|Q8WUM0|NU133_HUMAN Nuclear pore complex protein Nup133 OS=Homo sapiens GN=NUP133 PE=1 SV=2	240	257	0	2482.1	0.00396861	1.59889	15	34	0.441176	280398	0.25567	15.2557	TRUE	FALSE	3638	0	0
\20140515_QE6_UPLC5_SCL_SA_Hela_PAR_PD_Rep3.mzML	25091	controllerType=0 controllerNumber=1 scan=29104	20140515_QE6_UPLC5_SCL_SA_Hela_PAR_PD_Rep3.29104.29104.2 File:"20140515_QE6_UPLC5_SCL_SA_Hela_PAR_PD_Rep3.raw", NativeID:"controllerType=0 controllerNumber=1 scan=29104"	133.56	1128.49	1.8353e+06	2	2254.97	51	4.97777e+06	K.SSGPTSLFAVTVAPPGAR(ADP ribosylation of C-term).Q	SSGPTSLFAVTVAPPGAR	sp|Q00839|HNRPU_HUMAN Heterogeneous nuclear ribonucleoprotein U OS=Homo sapiens GN=HNRNPU PE=1 SV=6	187	204	0	2254.97	-0.000636924	-0.282454	15	34	0.441176	1.25749e+06	0.252621	15.2526	TRUE	FALSE	3648	0	0
\20140515_QE6_UPLC5_SCL_SA_Hela_PAR_PD_Rep3.mzML	9273	controllerType=0 controllerNumber=1 scan=11946	20140515_QE6_UPLC5_SCL_SA_Hela_PAR_PD_Rep3.11946.11946.3 File:"20140515_QE6_UPLC5_SCL_SA_Hela_PAR_PD_Rep3.raw", NativeID:"controllerType=0 controllerNumber=1 scan=11946"	54.5415	652.959	2.32493e+06	3	1955.86	51	3.13505e+06	K.ILMSKPVLSGGTGR(ADP ribosylation of C-term).R	ILMSKPVLSGGTGR	sp|Q9ULU4-15|PKCB1_HUMAN Isoform 15 of Protein kinase C-binding protein 1 OS=Homo sapiens GN=ZMYND8	404	417	1	1955.86	-0.00122381	-0.625716	15	26	0.576923	784960	0.250382	15.2504	TRUE	FALSE	3651	0	0
\20140515_QE6_UPLC5_SCL_SA_Hela_PAR_PD_Rep2.mzML	14582	controllerType=0 controllerNumber=1 scan=17402	20140515_QE6_UPLC5_SCL_SA_Hela_PAR_PD_Rep2.17402.17402.2 File:"20140515_QE6_UPLC5_SCL_SA_Hela_PAR_PD_Rep2.raw", NativeID:"controllerType=0 controllerNumber=1 scan=17402"	79.7942	930.4	914785	2	1858.79	59	1.87575e+06	K.LTSSSIDPGLSIK(ADP ribosylation of C-term).Q	LTSSSIDPGLSIK	sp|Q5QJE6|TDIF2_HUMAN Deoxynucleotidyltransferase terminal-interacting protein 2 OS=Homo sapiens GN=DNTTIP2 PE=1 SV=2	559	571	0	1857.78	1.0056	541.292	15	24	0.625	466253	0.248568	15.2486	TRUE	FALSE	3654	0	0
\20140515_QE6_UPLC5_SCL_SA_Hela_PAR_PD_Rep1.mzML	17217	controllerType=0 controllerNumber=1 scan=20373	20140515_QE6_UPLC5_SCL_SA_Hela_PAR_PD_Rep1.20373.20373.2 File:"20140515_QE6_UPLC5_SCL_SA_Hela_PAR_PD_Rep1.raw", NativeID:"controllerType=0 controllerNumber=1 scan=20373"	93.4068	1022.41	1.14726e+06	2	2042.81	57	1.95375e+06	M.(acetylation of protein N-terminus)SNIYIQEPPTNGK(ADP ribosylation of C-term).V	SNIYIQEPPTNGK	sp|Q6UX04|CWC27_HUMAN Peptidyl-prolyl cis-trans isomerase CWC27 homolog OS=Homo sapiens GN=CWC27 PE=1 SV=1	2	14	0	2042.8	0.00307428	1.50493	15	24	0.625	471049	0.241099	15.2411	TRUE	FALSE	3674	0	0
\20140515_QE6_UPLC5_SCL_SA_Hela_PAR_PD_Rep1.mzML	16091	controllerType=0 controllerNumber=1 scan=19150	20140515_QE6_UPLC5_SCL_SA_Hela_PAR_PD_Rep1.19150.19150.3 File:"20140515_QE6_UPLC5_SCL_SA_Hela_PAR_PD_Rep1.raw", NativeID:"controllerType=0 controllerNumber=1 scan=19150"	87.7783	804.34	2.3773e+06	3	2410	63	2.13919e+06	K.SVRQNLAEMGLAVDPNR(ADP ribosylation of C-term).A	SVRQNLAEMGLAVDPNR	sp|Q9Y3C1|NOP16_HUMAN Nucleolar protein 16 OS=Homo sapiens GN=NOP16 PE=1 SV=2	48	64	1	2410.01	-0.0156086	-6.47656	15	32	0.46875	515576	0.241015	15.241	TRUE	FALSE	3675	0	0
\20140515_QE6_UPLC5_SCL_SA_Hela_PAR_PD_Rep3.mzML	9300	controllerType=0 controllerNumber=1 scan=11975	20140515_QE6_UPLC5_SCL_SA_Hela_PAR_PD_Rep3.11975.11975.2 File:"20140515_QE6_UPLC5_SCL_SA_Hela_PAR_PD_Rep3.raw", NativeID:"controllerType=0 controllerNumber=1 scan=11975"	54.6768	928.386	1.9031e+06	2	1854.76	60	3.86946e+06	K.SNSNAVSAIPINK(ADP ribosylation of C-term).D	SNSNAVSAIPINK	sp|P05549|AP2A_HUMAN Transcription factor AP-2-alpha OS=Homo sapiens GN=TFAP2A PE=1 SV=1	185	197	0	1854.76	0.00337094	1.81746	15	24	0.625	932181	0.240908	15.2409	TRUE	FALSE	3676	0	0
\20140515_QE6_UPLC5_SCL_SA_Hela_PAR_PD_Rep1.mzML	24017	controllerType=0 controllerNumber=1 scan=27771	20140515_QE6_UPLC5_SCL_SA_Hela_PAR_PD_Rep1.27771.27771.3 File:"20140515_QE6_UPLC5_SCL_SA_Hela_PAR_PD_Rep1.raw", NativeID:"controllerType=0 controllerNumber=1 scan=27771"	127.47	780.69	1814077	3	2339.05	67	1.67932e+06	R.MLLSPGGVSQPLTASLAR(ADP ribosylation of C-term).Q	MLLSPGGVSQPLTASLAR	sp|Q6PK04|CC137_HUMAN Coiled-coil domain-containing protein 137 OS=Homo sapiens GN=CCDC137 PE=1 SV=1	230	247	0	2338.04	1.00522	429.939	15	34	0.441176	398937	0.237559	15.2376	TRUE	FALSE	3685	0	0
\20140515_QE6_UPLC5_SCL_SA_Hela_PAR_PD_Rep3.mzML	3002	controllerType=0 controllerNumber=1 scan=5153	20140515_QE6_UPLC5_SCL_SA_Hela_PAR_PD_Rep3.5153.5153.2 File:"20140515_QE6_UPLC5_SCL_SA_Hela_PAR_PD_Rep3.raw", NativeID:"controllerType=0 controllerNumber=1 scan=5153"	23.2902	912.37	8788117	2	1822.73	59	1.45796e+07	K.SAHSLQPSISQK(ADP ribosylation of C-term).S	SAHSLQPSISQK	sp|Q8IYW5|RN168_HUMAN E3 ubiquitin-protein ligase RNF168 OS=Homo sapiens GN=RNF168 PE=1 SV=1	549	560	0	1822.73	-0.00336673	-1.84708	15	22	0.681818	3.44304e+06	0.236154	15.2362	TRUE	FALSE	3689	0	0
\20140515_QE6_UPLC5_SCL_SA_Hela_PAR_PD_Rep3.mzML	9507	controllerType=0 controllerNumber=1 scan=12200	20140515_QE6_UPLC5_SCL_SA_Hela_PAR_PD_Rep3.12200.12200.3 File:"20140515_QE6_UPLC5_SCL_SA_Hela_PAR_PD_Rep3.raw", NativeID:"controllerType=0 controllerNumber=1 scan=12200"	55.7117	734.32	5.5732e+06	3	2199.94	72	5.64254e+06	K.SSQLLEPAVEETTKK(ADP ribosylation of C-term).E	SSQLLEPAVEETTKK	sp|Q8WYP5|ELYS_HUMAN Protein ELYS OS=Homo sapiens GN=AHCTF1 PE=1 SV=3	1846	1860	1	2199.93	0.00438993	1.99548	15	28	0.535714	1.31566e+06	0.233168	15.2332	TRUE	FALSE	3696	0	0
\20140515_QE6_UPLC5_SCL_SA_Hela_PAR_PD_Rep3.mzML	2039	controllerType=0 controllerNumber=1 scan=4109	20140515_QE6_UPLC5_SCL_SA_Hela_PAR_PD_Rep3.4109.4109.3 File:"20140515_QE6_UPLC5_SCL_SA_Hela_PAR_PD_Rep3.raw", NativeID:"controllerType=0 controllerNumber=1 scan=4109"	18.4908	733.97	3.35029e+06	3	2198.89	51	1.66858e+06	R.LSGKPQNAPEGYQNR(ADP ribosylation of C-term).L	LSGKPQNAPEGYQNR	sp|Q12834|CDC20_HUMAN Cell division cycle protein 20 homolog OS=Homo sapiens GN=CDC20 PE=1 SV=2	133	147	1	2198.88	0.00983906	4.47458	15	28	0.535714	388676	0.232938	15.2329	TRUE	FALSE	3698	0	0
\20140515_QE6_UPLC5_SCL_SA_Hela_PAR_PD_Rep2.mzML	6913	controllerType=0 controllerNumber=1 scan=9093	20140515_QE6_UPLC5_SCL_SA_Hela_PAR_PD_Rep2.9093.9093.2 File:"20140515_QE6_UPLC5_SCL_SA_Hela_PAR_PD_Rep2.raw", NativeID:"controllerType=0 controllerNumber=1 scan=9093"	41.5419	1085.42	2140396	2	2168.83	48	1.12043e+07	R.SSGPYGGGGQYFAKPR(ADP ribosylation of C-term).N	SSGPYGGGGQYFAKPR	sp|P09651|ROA1_HUMAN Heterogeneous nuclear ribonucleoprotein A1 OS=Homo sapiens GN=HNRNPA1 PE=1 SV=5	337	352	1	2168.84	-0.00995708	-4.59098	15	30	0.5	2.59635e+06	0.231728	15.2317	TRUE	FALSE	3702	0	0
\20140515_QE6_UPLC5_SCL_SA_Hela_PAR_PD_Rep3.mzML	1176	controllerType=0 controllerNumber=1 scan=3174	20140515_QE6_UPLC5_SCL_SA_Hela_PAR_PD_Rep3.3174.3174.3 File:"20140515_QE6_UPLC5_SCL_SA_Hela_PAR_PD_Rep3.raw", NativeID:"controllerType=0 controllerNumber=1 scan=3174"	14.1904	670.61	3.65684e+06	3	2008.81	61	3.13138e+06	K.SSVAQIKPSSGHDR(ADP ribosylation of C-term).R	SSVAQIKPSSGHDR	sp|Q9HCG8|CWC22_HUMAN Pre-mRNA-splicing factor CWC22 homolog OS=Homo sapiens GN=CWC22 PE=1 SV=3	3	16	1	2008.8	0.00406664	2.02441	15	26	0.576923	717107	0.229007	15.229	TRUE	FALSE	3707	0	0
\20140515_QE6_UPLC5_SCL_SA_Hela_PAR_PD_Rep3.mzML	9425	controllerType=0 controllerNumber=1 scan=12111	20140515_QE6_UPLC5_SCL_SA_Hela_PAR_PD_Rep3.12111.12111.3 File:"20140515_QE6_UPLC5_SCL_SA_Hela_PAR_PD_Rep3.raw", NativeID:"controllerType=0 controllerNumber=1 scan=12111"	55.3018	747.661	5.51345e+06	3	2239.96	60	6.94268e+06	K.SQAPEKPLVISQMGSK(ADP ribosylation of C-term).K	SQAPEKPLVISQMGSK	sp|Q9GZR2|REXO4_HUMAN RNA exonuclease 4 OS=Homo sapiens GN=REXO4 PE=1 SV=2	82	97	1	2239.96	0.00132101	0.589745	15	30	0.5	1.57427e+06	0.226753	15.2268	TRUE	FALSE	3712	0	0
\20140515_QE6_UPLC5_SCL_SA_Hela_PAR_PD_Rep3.mzML	2183	controllerType=0 controllerNumber=1 scan=4265	20140515_QE6_UPLC5_SCL_SA_Hela_PAR_PD_Rep3.4265.4265.2 File:"20140515_QE6_UPLC5_SCL_SA_Hela_PAR_PD_Rep3.raw", NativeID:"controllerType=0 controllerNumber=1 scan=4265"	19.2082	864.36	1.51296e+06	2	1726.71	61	1.44782e+06	K.SQAIAQPATTAK(ADP ribosylation of C-term).S	SQAIAQPATTAK	sp|Q96Q83|ALKB3_HUMAN Alpha-ketoglutarate-dependent dioxygenase alkB homolog 3 OS=Homo sapiens GN=ALKBH3 PE=1 SV=1	20	31	0	1726.7	0.00899606	5.20998	15	22	0.681818	328038	0.226574	15.2266	TRUE	FALSE	3715	0	0
\20140515_QE6_UPLC5_SCL_SA_Hela_PAR_PD_Rep2.mzML	4546	controllerType=0 controllerNumber=1 scan=6529	20140515_QE6_UPLC5_SCL_SA_Hela_PAR_PD_Rep2.6529.6529.3 File:"20140515_QE6_UPLC5_SCL_SA_Hela_PAR_PD_Rep2.raw", NativeID:"controllerType=0 controllerNumber=1 scan=6529"	29.7374	618.93	1.61315e+06	3	1853.77	71	2.00362e+06	K.SENVDVGKPALGK(ADP ribosylation of C-term).S	SENVDVGKPALGK	sp|Q8WYP5|ELYS_HUMAN Protein ELYS OS=Homo sapiens GN=AHCTF1 PE=1 SV=3	2017	2029	1	1853.76	0.00839108	4.52652	15	24	0.625	445002	0.222099	15.2221	TRUE	FALSE	3726	0	0
\20140515_QE6_UPLC5_SCL_SA_Hela_PAR_PD_Rep2.mzML	25993	controllerType=0 controllerNumber=1 scan=29786	20140515_QE6_UPLC5_SCL_SA_Hela_PAR_PD_Rep2.29786.29786.3 File:"20140515_QE6_UPLC5_SCL_SA_Hela_PAR_PD_Rep2.raw", NativeID:"controllerType=0 controllerNumber=1 scan=29786"	136.845	761.665	5.78476e+06	3	2281.97	64	4.42808e+06	K.VLISSLQDCLHGIESK(ADP ribosylation of C-term).S	VLISSLQDCLHGIESK	sp|Q16630|CPSF6_HUMAN Cleavage and polyadenylation specificity factor subunit 6 OS=Homo sapiens GN=CPSF6 PE=1 SV=2	468	483	0	2281.97	0.0048089	2.10735	15	30	0.5	983174	0.222031	15.222	TRUE	FALSE	3727	0	0
\20140515_QE6_UPLC5_SCL_SA_Hela_PAR_PD_Rep2.mzML	9033	controllerType=0 controllerNumber=1 scan=11390	20140515_QE6_UPLC5_SCL_SA_Hela_PAR_PD_Rep2.11390.11390.2 File:"20140515_QE6_UPLC5_SCL_SA_Hela_PAR_PD_Rep2.raw", NativeID:"controllerType=0 controllerNumber=1 scan=11390"	52.1121	916.86	769913	2	1831.71	57	959203	K.SFTPDHVVYAR(ADP ribosylation of C-term).S	SFTPDHVVYAR	sp|Q6NZI2|PTRF_HUMAN Polymerase I and transcript release factor OS=Homo sapiens GN=PTRF PE=1 SV=1	300	310	0	1831.7	0.00866162	4.72874	15	20	0.75	210780	0.219745	15.2197	TRUE	FALSE	3736	0	0
\20140515_QE6_UPLC5_SCL_SA_Hela_PAR_PD_Rep3.mzML	11387	controllerType=0 controllerNumber=1 scan=14237	20140515_QE6_UPLC5_SCL_SA_Hela_PAR_PD_Rep3.14237.14237.3 File:"20140515_QE6_UPLC5_SCL_SA_Hela_PAR_PD_Rep3.raw", NativeID:"controllerType=0 controllerNumber=1 scan=14237"	65.0855	802.054	2463142	3	2403.14	61	2.83505e+06	K.PIGISKPVSVGRPMPVTK(ADP ribosylation of C-term).A	PIGISKPVSVGRPMPVTK	sp|Q96KM6|Z512B_HUMAN Zinc finger protein 512B OS=Homo sapiens GN=ZNF512B PE=1 SV=1	209	226	2	2403.14	-0.0032441	-1.34994	15	34	0.441176	621401	0.219186	15.2192	TRUE	FALSE	3737	0	0
\20140515_QE6_UPLC5_SCL_SA_Hela_PAR_PD_Rep1.mzML	7774	controllerType=0 controllerNumber=1 scan=10138	20140515_QE6_UPLC5_SCL_SA_Hela_PAR_PD_Rep1.10138.10138.4 File:"20140515_QE6_UPLC5_SCL_SA_Hela_PAR_PD_Rep1.raw", NativeID:"controllerType=0 controllerNumber=1 scan=10138"	46.2896	820.11	2.49883e+06	4	3276.41	69	2.36269e+06	R.QPGSSSSSAPGQPSTGVARPTVSSGPVPR(ADP ribosylation of C-term).R	QPGSSSSSAPGQPSTGVARPTVSSGPVPR	sp|Q68D10|SPT2_HUMAN Protein SPT2 homolog OS=Homo sapiens GN=SPTY2D1 PE=1 SV=3	370	398	1	3275.42	0.986361	301.14	15	56	0.267857	517148	0.218881	15.2189	TRUE	FALSE	3738	0	0
\20140515_QE6_UPLC5_SCL_SA_Hela_PAR_PD_Rep1.mzML	4673	controllerType=0 controllerNumber=1 scan=6778	20140515_QE6_UPLC5_SCL_SA_Hela_PAR_PD_Rep1.6778.6778.4 File:"20140515_QE6_UPLC5_SCL_SA_Hela_PAR_PD_Rep1.raw", NativeID:"controllerType=0 controllerNumber=1 scan=6778"	30.8258	505.98	1.29757e+06	4	2019.89	70	2.22941e+06	K.KHLVSAGYVHVNR(ADP ribosylation of C-term).D	KHLVSAGYVHVNR	sp|Q96T60-2|PNKP_HUMAN Isoform 2 of Bifunctional polynucleotide phosphatase/kinase OS=Homo sapiens GN=PNKP	345	357	1	2019.87	0.0191642	9.48781	15	24	0.625	485890	0.217946	15.2179	TRUE	FALSE	3739	0	0
\20140515_QE6_UPLC5_SCL_SA_Hela_PAR_PD_Rep2.mzML	20811	controllerType=0 controllerNumber=1 scan=24161	20140515_QE6_UPLC5_SCL_SA_Hela_PAR_PD_Rep2.24161.24161.4 File:"20140515_QE6_UPLC5_SCL_SA_Hela_PAR_PD_Rep2.raw", NativeID:"controllerType=0 controllerNumber=1 scan=24161"	110.932	932.4	1.32929e+06	4	3725.57	74	719499	K.SGPEAALYSHPLPESCLGEHEVPVPSYYR(ADP ribosylation of C-term).A	SGPEAALYSHPLPESCLGEHEVPVPSYYR	sp|Q9NYD6|HXC10_HUMAN Homeobox protein Hox-C10 OS=Homo sapiens GN=HOXC10 PE=1 SV=2	122	150	0	3724.56	1.01264	271.883	15	56	0.267857	155954	0.216754	15.2168	TRUE	FALSE	3741	0	0
\20140515_QE6_UPLC5_SCL_SA_Hela_PAR_PD_Rep1.mzML	3007	controllerType=0 controllerNumber=1 scan=4974	20140515_QE6_UPLC5_SCL_SA_Hela_PAR_PD_Rep1.4974.4974.3 File:"20140515_QE6_UPLC5_SCL_SA_Hela_PAR_PD_Rep1.raw", NativeID:"controllerType=0 controllerNumber=1 scan=4974"	22.5295	839.368	1.11166e+06	3	2515.08	69	1.08487e+06	R.GATAAPGSGSAPAPAPKPEAAAK(ADP ribosylation of C-term).G	GATAAPGSGSAPAPAPKPEAAAK	sp|A6NFI3|ZN316_HUMAN Zinc finger protein 316 OS=Homo sapiens GN=ZNF316 PE=1 SV=1	939	961	1	2515.08	0.00352814	1.4028	15	44	0.340909	232421	0.214239	15.2142	TRUE	FALSE	3747	0	0
\20140515_QE6_UPLC5_SCL_SA_Hela_PAR_PD_Rep2.mzML	5191	controllerType=0 controllerNumber=1 scan=7228	20140515_QE6_UPLC5_SCL_SA_Hela_PAR_PD_Rep2.7228.7228.3 File:"20140515_QE6_UPLC5_SCL_SA_Hela_PAR_PD_Rep2.raw", NativeID:"controllerType=0 controllerNumber=1 scan=7228"	32.9531	666.253	1.8121e+06	3	1995.74	60	2.7078e+06	R.SSQSSSQQFSGIGR(ADP ribosylation of C-term).S	SSQSSSQQFSGIGR	sp|Q92841|DDX17_HUMAN Probable ATP-dependent RNA helicase DDX17 OS=Homo sapiens GN=DDX17 PE=1 SV=2	671	684	0	1995.74	-2.74459e-05	-0.0137523	15	26	0.576923	573796	0.211905	15.2119	TRUE	FALSE	3752	0	0
\20140515_QE6_UPLC5_SCL_SA_Hela_PAR_PD_Rep1.mzML	14931	controllerType=0 controllerNumber=1 scan=17893	20140515_QE6_UPLC5_SCL_SA_Hela_PAR_PD_Rep1.17893.17893.2 File:"20140515_QE6_UPLC5_SCL_SA_Hela_PAR_PD_Rep1.raw", NativeID:"controllerType=0 controllerNumber=1 scan=17893"	81.9885	976.93	1.03186e+06	2	1951.85	67	1.60662e+06	R.GALQNIIPASTGAAK(ADP ribosylation of C-term).A	GALQNIIPASTGAAK	sp|P04406|G3P_HUMAN Glyceraldehyde-3-phosphate dehydrogenase OS=Homo sapiens GN=GAPDH PE=1 SV=3	201	215	0	1951.84	0.0012691	0.650203	15	28	0.535714	340041	0.21165	15.2117	TRUE	FALSE	3753	0	0
\20140515_QE6_UPLC5_SCL_SA_Hela_PAR_PD_Rep1.mzML	2885	controllerType=0 controllerNumber=1 scan=4841	20140515_QE6_UPLC5_SCL_SA_Hela_PAR_PD_Rep1.4841.4841.3 File:"20140515_QE6_UPLC5_SCL_SA_Hela_PAR_PD_Rep1.raw", NativeID:"controllerType=0 controllerNumber=1 scan=4841"	21.9187	618.593	1.66388e+06	3	1852.76	72	1.85273e+06	K.KSPLAMSHASGVK(ADP ribosylation of C-term).T	KSPLAMSHASGVK	sp|Q1ED39|KNOP1_HUMAN Lysine-rich nucleolar protein 1 OS=Homo sapiens GN=KNOP1 PE=1 SV=1	118	130	1	1852.76	-0.000939457	-0.507059	15	24	0.625	389792	0.210388	15.2104	TRUE	FALSE	3754	0	0
\20140515_QE6_UPLC5_SCL_SA_Hela_PAR_PD_Rep2.mzML	10871	controllerType=0 controllerNumber=1 scan=13381	20140515_QE6_UPLC5_SCL_SA_Hela_PAR_PD_Rep2.13381.13381.3 File:"20140515_QE6_UPLC5_SCL_SA_Hela_PAR_PD_Rep2.raw", NativeID:"controllerType=0 controllerNumber=1 scan=13381"	61.2782	980.77	1.16384e+06	3	2939.29	79	1.27945e+06	R.AAGNPGSLAAPIDHKPC(carbamidomethylation of C)SAPLEPK(ADP ribosylation of C-term).S	AAGNPGSLAAPIDHKPCSAPLEPK	sp|Q14676|MDC1_HUMAN Mediator of DNA damage checkpoint protein 1 OS=Homo sapiens GN=MDC1 PE=1 SV=3	1726	1749	1	2938.27	1.01599	345.779	15	46	0.326087	268299	0.2097	15.2097	TRUE	FALSE	3758	0	0
\20140515_QE6_UPLC5_SCL_SA_Hela_PAR_PD_Rep1.mzML	7279	controllerType=0 controllerNumber=1 scan=9602	20140515_QE6_UPLC5_SCL_SA_Hela_PAR_PD_Rep1.9602.9602.3 File:"20140515_QE6_UPLC5_SCL_SA_Hela_PAR_PD_Rep1.raw", NativeID:"controllerType=0 controllerNumber=1 scan=9602"	43.8226	686.268	13658176	3	2055.78	66	1.56876e+07	K.ENQIPEEAGSSGLGK(ADP ribosylation of C-term).A	ENQIPEEAGSSGLGK	sp|Q15004|PAF15_HUMAN PCNA-associated factor OS=Homo sapiens GN=KIAA0101 PE=1 SV=1	79	93	0	2055.78	0.000583577	0.283871	15	28	0.535714	3.18712e+06	0.203162	15.2032	TRUE	FALSE	3772	0	0
\20140515_QE6_UPLC5_SCL_SA_Hela_PAR_PD_Rep2.mzML	8990	controllerType=0 controllerNumber=1 scan=11344	20140515_QE6_UPLC5_SCL_SA_Hela_PAR_PD_Rep2.11344.11344.3 File:"20140515_QE6_UPLC5_SCL_SA_Hela_PAR_PD_Rep2.raw", NativeID:"controllerType=0 controllerNumber=1 scan=11344"	51.9017	793.312	1.1594e+06	3	2376.91	61	1.19074e+06	R.SGSSMKEEPLGSGMNAVR(ADP ribosylation of C-term).T	SGSSMKEEPLGSGMNAVR	sp|Q9UH73|COE1_HUMAN Transcription factor COE1 OS=Homo sapiens GN=EBF1 PE=1 SV=2	11	28	1	2376.91	0.00197825	0.832275	15	34	0.441176	240762	0.202196	15.2022	TRUE	FALSE	3774	0	0
\20140515_QE6_UPLC5_SCL_SA_Hela_PAR_PD_Rep2.mzML	5387	controllerType=0 controllerNumber=1 scan=7440	20140515_QE6_UPLC5_SCL_SA_Hela_PAR_PD_Rep2.7440.7440.4 File:"20140515_QE6_UPLC5_SCL_SA_Hela_PAR_PD_Rep2.raw", NativeID:"controllerType=0 controllerNumber=1 scan=7440"	33.9278	1125.5	1.08151e+06	4	4497.95	85	1.5157e+06	M.ANNSPALTGNSQPQHQAAAAAAQQQQQC(carbamidomethylation of C)GGGGATKPAVSGK(ADP ribosylation of C-term).Q	ANNSPALTGNSQPQHQAAAAAAQQQQQCGGGGATKPAVSGK	sp|Q5VTL8|PR38B_HUMAN Pre-mRNA-splicing factor 38B OS=Homo sapiens GN=PRPF38B PE=1 SV=1	2	42	1	4497.95	0.00169501	0.376842	15	80	0.1875	305991	0.201881	15.2019	TRUE	FALSE	3775	0	0
\20140515_QE6_UPLC5_SCL_SA_Hela_PAR_PD_Rep1.mzML	4345	controllerType=0 controllerNumber=1 scan=6423	20140515_QE6_UPLC5_SCL_SA_Hela_PAR_PD_Rep1.6423.6423.2 File:"20140515_QE6_UPLC5_SCL_SA_Hela_PAR_PD_Rep1.raw", NativeID:"controllerType=0 controllerNumber=1 scan=6423"	29.1917	885.89	2.2915e+06	2	1769.77	63	2.81449e+06	K.GTSISTKPPLTK(ADP ribosylation of C-term).D	GTSISTKPPLTK	sp|P35249|RFC4_HUMAN Replication factor C subunit 4 OS=Homo sapiens GN=RFC4 PE=1 SV=2	7	18	1	1769.76	0.00178632	1.00936	15	22	0.681818	560195	0.19904	15.199	TRUE	FALSE	3783	0	0
\20140515_QE6_UPLC5_SCL_SA_Hela_PAR_PD_Rep3.mzML	14046	controllerType=0 controllerNumber=1 scan=17119	20140515_QE6_UPLC5_SCL_SA_Hela_PAR_PD_Rep3.17119.17119.5 File:"20140515_QE6_UPLC5_SCL_SA_Hela_PAR_PD_Rep3.raw", NativeID:"controllerType=0 controllerNumber=1 scan=17119"	78.3511	734.13	3209099	5	3665.61	67	2.46225e+06	K.SGFSSPSPSQTSSLGTAFTQHHRPVITGPR(ADP ribosylation of C-term).A	SGFSSPSPSQTSSLGTAFTQHHRPVITGPR	sp|Q12857|NFIA_HUMAN Nuclear factor 1 A-type OS=Homo sapiens GN=NFIA PE=1 SV=2	329	358	1	3664.61	1.00391	273.947	15	58	0.258621	486252	0.197483	15.1975	TRUE	FALSE	3784	0	0
\20140515_QE6_UPLC5_SCL_SA_Hela_PAR_PD_Rep3.mzML	16711	controllerType=0 controllerNumber=1 scan=20009	20140515_QE6_UPLC5_SCL_SA_Hela_PAR_PD_Rep3.20009.20009.2 File:"20140515_QE6_UPLC5_SCL_SA_Hela_PAR_PD_Rep3.raw", NativeID:"controllerType=0 controllerNumber=1 scan=20009"	91.6496	980.93	2.29878e+06	2	1959.85	64	3.22878e+06	K.TITGNSAAVITPFK(ADP ribosylation of C-term).L	TITGNSAAVITPFK	sp|Q9BXS6|NUSAP_HUMAN Nucleolar and spindle-associated protein 1 OS=Homo sapiens GN=NUSAP1 PE=1 SV=1	328	341	0	1959.84	0.00741711	3.78455	15	26	0.576923	637149	0.197334	15.1973	TRUE	FALSE	3785	0	0
\20140515_QE6_UPLC5_SCL_SA_Hela_PAR_PD_Rep3.mzML	518	controllerType=0 controllerNumber=1 scan=2462	20140515_QE6_UPLC5_SCL_SA_Hela_PAR_PD_Rep3.2462.2462.2 File:"20140515_QE6_UPLC5_SCL_SA_Hela_PAR_PD_Rep3.raw", NativeID:"controllerType=0 controllerNumber=1 scan=2462"	10.9147	843.35	512491	2	1684.69	66	673678	K.KVTPQSVNSGK(ADP ribosylation of C-term).T	KVTPQSVNSGK	sp|Q7L590-2|MCM10_HUMAN Isoform 2 of Protein MCM10 homolog OS=Homo sapiens GN=MCM10	302	312	1	1684.69	0.000395826	0.234955	15	20	0.75	130148	0.19319	15.1932	TRUE	FALSE	3789	0	0
\20140515_QE6_UPLC5_SCL_SA_Hela_PAR_PD_Rep2.mzML	25349	controllerType=0 controllerNumber=1 scan=29088	20140515_QE6_UPLC5_SCL_SA_Hela_PAR_PD_Rep2.29088.29088.3 File:"20140515_QE6_UPLC5_SCL_SA_Hela_PAR_PD_Rep2.raw", NativeID:"controllerType=0 controllerNumber=1 scan=29088"	133.627	992.82	960578	3	2975.44	69	1.13826e+06	R.SSVLKPLLIQPSPSLQPSFNPGK(ADP ribosylation of C-term).T	SSVLKPLLIQPSPSLQPSFNPGK	sp|Q3T8J9|GON4L_HUMAN GON-4-like protein OS=Homo sapiens GN=GON4L PE=1 SV=1	998	1020	1	2974.42	1.01392	340.881	15	44	0.340909	217931	0.19146	15.1915	TRUE	FALSE	3791	0	0
\20140515_QE6_UPLC5_SCL_SA_Hela_PAR_PD_Rep1.mzML	4560	controllerType=0 controllerNumber=1 scan=6656	20140515_QE6_UPLC5_SCL_SA_Hela_PAR_PD_Rep1.6656.6656.3 File:"20140515_QE6_UPLC5_SCL_SA_Hela_PAR_PD_Rep1.raw", NativeID:"controllerType=0 controllerNumber=1 scan=6656"	30.2634	576.214	2.8132e+06	3	1725.62	68	2.55174e+06	K.SNSHAAIDWGK(ADP ribosylation of C-term).M	SNSHAAIDWGK	sp|Q7KZ85|SPT6H_HUMAN Transcription elongation factor SPT6 OS=Homo sapiens GN=SUPT6H PE=1 SV=2	1666	1676	0	1725.62	0.000405167	0.234795	15	20	0.75	487378	0.190998	15.191	TRUE	FALSE	3793	0	0
\20140515_QE6_UPLC5_SCL_SA_Hela_PAR_PD_Rep2.mzML	2774	controllerType=0 controllerNumber=1 scan=4610	20140515_QE6_UPLC5_SCL_SA_Hela_PAR_PD_Rep2.4610.4610.2 File:"20140515_QE6_UPLC5_SCL_SA_Hela_PAR_PD_Rep2.raw", NativeID:"controllerType=0 controllerNumber=1 scan=4610"	20.9038	893.34	1393545	2	1784.67	61	2.12171e+06	R.ALMTSHGSVEGR(ADP ribosylation of C-term).S	ALMTSHGSVEGR	sp|Q9H8V3|ECT2_HUMAN Protein ECT2 OS=Homo sapiens GN=ECT2 PE=1 SV=4	854	865	0	1784.66	0.00642741	3.60148	15	22	0.681818	404078	0.190449	15.1904	TRUE	FALSE	3794	0	0
\20140515_QE6_UPLC5_SCL_SA_Hela_PAR_PD_Rep2.mzML	15563	controllerType=0 controllerNumber=1 scan=18464	20140515_QE6_UPLC5_SCL_SA_Hela_PAR_PD_Rep2.18464.18464.3 File:"20140515_QE6_UPLC5_SCL_SA_Hela_PAR_PD_Rep2.raw", NativeID:"controllerType=0 controllerNumber=1 scan=18464"	84.6851	824.36	1.02073e+06	3	2470.06	63	1.65798e+06	R.RASMQPIQIAEGTGITTR(ADP ribosylation of C-term).Q	RASMQPIQIAEGTGITTR	sp|Q14980|NUMA1_HUMAN Nuclear mitotic apparatus protein 1 OS=Homo sapiens GN=NUMA1 PE=1 SV=2	1967	1984	1	2470.07	-0.0131234	-5.31296	15	34	0.441176	311870	0.188103	15.1881	TRUE	FALSE	3798	0	0
\20140515_QE6_UPLC5_SCL_SA_Hela_PAR_PD_Rep1.mzML	11402	controllerType=0 controllerNumber=1 scan=14069	20140515_QE6_UPLC5_SCL_SA_Hela_PAR_PD_Rep1.14069.14069.3 File:"20140515_QE6_UPLC5_SCL_SA_Hela_PAR_PD_Rep1.raw", NativeID:"controllerType=0 controllerNumber=1 scan=14069"	64.3844	660.26	2.61088e+06	3	1977.76	64	2.93851e+06	K.SFTNFSQLSAHAK(ADP ribosylation of C-term).T	SFTNFSQLSAHAK	sp|Q6V9R5|ZN562_HUMAN Zinc finger protein 562 OS=Homo sapiens GN=ZNF562 PE=2 SV=2	268	280	0	1977.77	-0.00775692	-3.92206	15	24	0.625	552592	0.188052	15.1881	TRUE	FALSE	3799	0	0
\20140515_QE6_UPLC5_SCL_SA_Hela_PAR_PD_Rep1.mzML	9707	controllerType=0 controllerNumber=1 scan=12233	20140515_QE6_UPLC5_SCL_SA_Hela_PAR_PD_Rep1.12233.12233.3 File:"20140515_QE6_UPLC5_SCL_SA_Hela_PAR_PD_Rep1.raw", NativeID:"controllerType=0 controllerNumber=1 scan=12233"	55.9309	661.63	2.62555e+06	3	1981.87	68	3.8529e+06	K.KISGPNPLSC(carbamidomethylation of C)LKK(ADP ribosylation of C-term).K	KISGPNPLSCLKK	sp|Q9BRU9|UTP23_HUMAN rRNA-processing protein UTP23 homolog OS=Homo sapiens GN=UTP23 PE=1 SV=2	198	210	2	1981.87	-0.00519887	-2.62321	15	24	0.625	723459	0.18777	15.1878	TRUE	FALSE	3802	0	0
\20140515_QE6_UPLC5_SCL_SA_Hela_PAR_PD_Rep3.mzML	2304	controllerType=0 controllerNumber=1 scan=4396	20140515_QE6_UPLC5_SCL_SA_Hela_PAR_PD_Rep3.4396.4396.3 File:"20140515_QE6_UPLC5_SCL_SA_Hela_PAR_PD_Rep3.raw", NativeID:"controllerType=0 controllerNumber=1 scan=4396"	19.8106	807.68	1.74988e+06	3	2420.02	62	1.61765e+06	K.RKEESSYKEIEPVASK(ADP ribosylation of C-term).R	RKEESSYKEIEPVASK	sp|P35251|RFC1_HUMAN Replication factor C subunit 1 OS=Homo sapiens GN=RFC1 PE=1 SV=4	324	339	3	2420.03	-0.0116357	-4.80808	15	30	0.5	301423	0.186334	15.1863	TRUE	FALSE	3804	0	0
\20140515_QE6_UPLC5_SCL_SA_Hela_PAR_PD_Rep2.mzML	25471	controllerType=0 controllerNumber=1 scan=29220	20140515_QE6_UPLC5_SCL_SA_Hela_PAR_PD_Rep2.29220.29220.3 File:"20140515_QE6_UPLC5_SCL_SA_Hela_PAR_PD_Rep2.raw", NativeID:"controllerType=0 controllerNumber=1 scan=29220"	134.235	989.41	786510	3	2965.21	71	1.34494e+06	R.GELFVGQLPSEEMVMTGSQGATR(ADP ribosylation of C-term).K	GELFVGQLPSEEMVMTGSQGATR	sp|Q9BVI4|NOC4L_HUMAN Nucleolar complex protein 4 homolog OS=Homo sapiens GN=NOC4L PE=1 SV=1	64	86	0	2964.21	1.00098	337.687	15	44	0.340909	250189	0.186022	15.186	TRUE	FALSE	3805	0	0
\20140515_QE6_UPLC5_SCL_SA_Hela_PAR_PD_Rep3.mzML	990	controllerType=0 controllerNumber=1 scan=2973	20140515_QE6_UPLC5_SCL_SA_Hela_PAR_PD_Rep3.2973.2973.3 File:"20140515_QE6_UPLC5_SCL_SA_Hela_PAR_PD_Rep3.raw", NativeID:"controllerType=0 controllerNumber=1 scan=2973"	13.2644	693.25	1818500	3	2076.73	58	1.97166e+06	K.SSVNSHMTQSTDSR(ADP ribosylation of C-term).Q	SSVNSHMTQSTDSR	sp|Q9NXV6|CARF_HUMAN CDKN2A-interacting protein OS=Homo sapiens GN=CDKN2AIP PE=1 SV=3	250	263	0	2076.72	0.0036375	1.75155	15	26	0.576923	365820	0.185539	15.1855	TRUE	FALSE	3806	0	0
\20140515_QE6_UPLC5_SCL_SA_Hela_PAR_PD_Rep2.mzML	21622	controllerType=0 controllerNumber=1 scan=25041	20140515_QE6_UPLC5_SCL_SA_Hela_PAR_PD_Rep2.25041.25041.3 File:"20140515_QE6_UPLC5_SCL_SA_Hela_PAR_PD_Rep2.raw", NativeID:"controllerType=0 controllerNumber=1 scan=25041"	114.987	566.58	2529146	3	1696.72	71	2.53199e+06	K.SFAHILELVK(ADP ribosylation of C-term).E	SFAHILELVK	sp|O75564|JERKY_HUMAN Jerky protein homolog OS=Homo sapiens GN=JRK PE=1 SV=2	366	375	0	1696.73	-0.00812388	-4.78798	15	18	0.833333	467414	0.184604	15.1846	TRUE	FALSE	3809	0	0
\20140515_QE6_UPLC5_SCL_SA_Hela_PAR_PD_Rep1.mzML	6950	controllerType=0 controllerNumber=1 scan=9245	20140515_QE6_UPLC5_SCL_SA_Hela_PAR_PD_Rep1.9245.9245.3 File:"20140515_QE6_UPLC5_SCL_SA_Hela_PAR_PD_Rep1.raw", NativeID:"controllerType=0 controllerNumber=1 scan=9245"	42.1782	646.927	2.9889e+06	3	1937.76	66	4.59305e+06	R.AFTYSTSHAVSVK(ADP ribosylation of C-term).M	AFTYSTSHAVSVK	sp|P58317|ZN121_HUMAN Zinc finger protein 121 OS=Homo sapiens GN=ZNF121 PE=3 SV=2	124	136	0	1937.76	-0.00136421	-0.704014	15	24	0.625	847754	0.184573	15.1846	TRUE	FALSE	3810	0	0
\20140515_QE6_UPLC5_SCL_SA_Hela_PAR_PD_Rep2.mzML	18843	controllerType=0 controllerNumber=1 scan=22021	20140515_QE6_UPLC5_SCL_SA_Hela_PAR_PD_Rep2.22021.22021.3 File:"20140515_QE6_UPLC5_SCL_SA_Hela_PAR_PD_Rep2.raw", NativeID:"controllerType=0 controllerNumber=1 scan=22021"	101.067	886.37	848460	3	2656.09	65	708176	K.SVSTTNIAGHFNDESPLGLR(ADP ribosylation of C-term).R	SVSTTNIAGHFNDESPLGLR	sp|Q92974|ARHG2_HUMAN Rho guanine nucleotide exchange factor 2 OS=Homo sapiens GN=ARHGEF2 PE=1 SV=4	149	168	0	2655.1	0.987825	372.048	15	38	0.394737	127804	0.180469	15.1805	TRUE	FALSE	3814	0	0
\20140515_QE6_UPLC5_SCL_SA_Hela_PAR_PD_Rep3.mzML	1534	controllerType=0 controllerNumber=1 scan=3562	20140515_QE6_UPLC5_SCL_SA_Hela_PAR_PD_Rep3.3562.3562.3 File:"20140515_QE6_UPLC5_SCL_SA_Hela_PAR_PD_Rep3.raw", NativeID:"controllerType=0 controllerNumber=1 scan=3562"	15.9736	705.29	7.47241e+06	3	2112.85	52	4.09154e+06	K.SSSKKDEEHILSGR(ADP ribosylation of C-term).D	SSSKKDEEHILSGR	sp|Q8IXQ4|GPAM1_HUMAN GPALPP motifs-containing protein 1 OS=Homo sapiens GN=GPALPP1 PE=1 SV=1	243	256	2	2112.85	-0.00327748	-1.55121	15	26	0.576923	733885	0.179366	15.1794	TRUE	FALSE	3816	0	0
\20140515_QE6_UPLC5_SCL_SA_Hela_PAR_PD_Rep3.mzML	8553	controllerType=0 controllerNumber=1 scan=11166	20140515_QE6_UPLC5_SCL_SA_Hela_PAR_PD_Rep3.11166.11166.3 File:"20140515_QE6_UPLC5_SCL_SA_Hela_PAR_PD_Rep3.raw", NativeID:"controllerType=0 controllerNumber=1 scan=11166"	50.9533	1007.38	1767539	3	3019.12	65	3.18886e+06	R.QDHPSSMGVYGQESGGFSGPGENR(ADP ribosylation of C-term).S	QDHPSSMGVYGQESGGFSGPGENR	sp|Q01844-5|EWS_HUMAN Isoform 5 of RNA-binding protein EWS OS=Homo sapiens GN=EWSR1	275	298	0	3020.11	-0.983341	-325.598	15	46	0.326087	570412	0.178877	15.1789	TRUE	FALSE	3817	0	0
\20140515_QE6_UPLC5_SCL_SA_Hela_PAR_PD_Rep2.mzML	24139	controllerType=0 controllerNumber=1 scan=27777	20140515_QE6_UPLC5_SCL_SA_Hela_PAR_PD_Rep2.27777.27777.3 File:"20140515_QE6_UPLC5_SCL_SA_Hela_PAR_PD_Rep2.raw", NativeID:"controllerType=0 controllerNumber=1 scan=27777"	127.58	891.38	930669	3	2671.12	72	925782	K.LSSSMC(carbamidomethylation of C)VSSDLLSDIYKPK(ADP ribosylation of C-term).R	LSSSMCVSSDLLSDIYKPK	sp|Q9NR48|ASH1L_HUMAN Histone-lysine N-methyltransferase ASH1L OS=Homo sapiens GN=ASH1L PE=1 SV=2	809	827	1	2670.1	1.01863	381.494	15	36	0.416667	164422	0.177604	15.1776	TRUE	FALSE	3818	0	0
\20140515_QE6_UPLC5_SCL_SA_Hela_PAR_PD_Rep3.mzML	10723	controllerType=0 controllerNumber=1 scan=13518	20140515_QE6_UPLC5_SCL_SA_Hela_PAR_PD_Rep3.13518.13518.3 File:"20140515_QE6_UPLC5_SCL_SA_Hela_PAR_PD_Rep3.raw", NativeID:"controllerType=0 controllerNumber=1 scan=13518"	61.7777	789.037	2.90744e+06	3	2364.09	61	3.38671e+06	R.LLASQGSQGAPLLSTPKR(ADP ribosylation of C-term).E	LLASQGSQGAPLLSTPKR	sp|Q14807|KIF22_HUMAN Kinesin-like protein KIF22 OS=Homo sapiens GN=KIF22 PE=1 SV=5	449	466	1	2364.09	0.000492393	0.20828	15	34	0.441176	592938	0.175078	15.1751	TRUE	FALSE	3820	0	0
\20140515_QE6_UPLC5_SCL_SA_Hela_PAR_PD_Rep2.mzML	6250	controllerType=0 controllerNumber=1 scan=8375	20140515_QE6_UPLC5_SCL_SA_Hela_PAR_PD_Rep2.8375.8375.2 File:"20140515_QE6_UPLC5_SCL_SA_Hela_PAR_PD_Rep2.raw", NativeID:"controllerType=0 controllerNumber=1 scan=8375"	38.233	886.341	1.44435e+06	2	1770.67	59	3.18277e+06	K.SLFIHENNEK(ADP ribosylation of C-term).N	SLFIHENNEK	sp|Q8IX21|F178A_HUMAN Protein FAM178A OS=Homo sapiens GN=FAM178A PE=1 SV=2	176	185	0	1770.67	0.00324879	1.83479	15	18	0.833333	543261	0.170688	15.1707	TRUE	FALSE	3825	0	0
\20140515_QE6_UPLC5_SCL_SA_Hela_PAR_PD_Rep3.mzML	3379	controllerType=0 controllerNumber=1 scan=5561	20140515_QE6_UPLC5_SCL_SA_Hela_PAR_PD_Rep3.5561.5561.3 File:"20140515_QE6_UPLC5_SCL_SA_Hela_PAR_PD_Rep3.raw", NativeID:"controllerType=0 controllerNumber=1 scan=5561"	25.1655	567.581	2.47438e+06	3	1699.72	72	2.33974e+06	K.SATKQPSILSK(ADP ribosylation of C-term).F	SATKQPSILSK	sp|O94782|UBP1_HUMAN Ubiquitin carboxyl-terminal hydrolase 1 OS=Homo sapiens GN=USP1 PE=1 SV=1	344	354	1	1699.72	0.000329654	0.193946	15	20	0.75	398980	0.170523	15.1705	TRUE	FALSE	3827	0	0
\20140515_QE6_UPLC5_SCL_SA_Hela_PAR_PD_Rep1.mzML	19290	controllerType=0 controllerNumber=1 scan=22631	20140515_QE6_UPLC5_SCL_SA_Hela_PAR_PD_Rep1.22631.22631.3 File:"20140515_QE6_UPLC5_SCL_SA_Hela_PAR_PD_Rep1.raw", NativeID:"controllerType=0 controllerNumber=1 scan=22631"	103.799	1082.81	1.76271e+06	3	3245.41	70	2.81124e+06	K.GSVPLSSSPPATHFPDETEITNPVPK(ADP ribosylation of C-term).K	GSVPLSSSPPATHFPDETEITNPVPK	sp|P11388|TOP2A_HUMAN DNA topoisomerase 2-alpha OS=Homo sapiens GN=TOP2A PE=1 SV=3	1386	1411	0	3244.4	1.00789	310.657	15	50	0.3	476418	0.169469	15.1695	TRUE	FALSE	3829	0	0
\20140515_QE6_UPLC5_SCL_SA_Hela_PAR_PD_Rep1.mzML	10699	controllerType=0 controllerNumber=1 scan=13307	20140515_QE6_UPLC5_SCL_SA_Hela_PAR_PD_Rep1.13307.13307.3 File:"20140515_QE6_UPLC5_SCL_SA_Hela_PAR_PD_Rep1.raw", NativeID:"controllerType=0 controllerNumber=1 scan=13307"	60.8797	713.661	1.42258e+06	3	2137.96	80	1.66055e+06	K.GYLGAVKPLAGAAGAPGK(ADP ribosylation of C-term).G	GYLGAVKPLAGAAGAPGK	sp|O00257|CBX4_HUMAN E3 SUMO-protein ligase CBX4 OS=Homo sapiens GN=CBX4 PE=1 SV=3	206	223	1	2137.96	0.00279339	1.30657	15	34	0.441176	281291	0.169396	15.1694	TRUE	FALSE	3830	0	0
\20140515_QE6_UPLC5_SCL_SA_Hela_PAR_PD_Rep3.mzML	3820	controllerType=0 controllerNumber=1 scan=6039	20140515_QE6_UPLC5_SCL_SA_Hela_PAR_PD_Rep3.6039.6039.3 File:"20140515_QE6_UPLC5_SCL_SA_Hela_PAR_PD_Rep3.raw", NativeID:"controllerType=0 controllerNumber=1 scan=6039"	27.3637	789.35	2.4283e+06	3	2365.03	61	2.42655e+06	R.NTPAKSENVDVGKPALGK(ADP ribosylation of C-term).S	NTPAKSENVDVGKPALGK	sp|Q8WYP5|ELYS_HUMAN Protein ELYS OS=Homo sapiens GN=AHCTF1 PE=1 SV=3	2012	2029	2	2365.04	-0.00705558	-2.98329	15	34	0.441176	409184	0.168627	15.1686	TRUE	FALSE	3831	0	0
\20140515_QE6_UPLC5_SCL_SA_Hela_PAR_PD_Rep1.mzML	11165	controllerType=0 controllerNumber=1 scan=13812	20140515_QE6_UPLC5_SCL_SA_Hela_PAR_PD_Rep1.13812.13812.3 File:"20140515_QE6_UPLC5_SCL_SA_Hela_PAR_PD_Rep1.raw", NativeID:"controllerType=0 controllerNumber=1 scan=13812"	63.2009	963.08	1.68845e+06	3	2886.22	65	2.08729e+06	K.ASGSGGGSAALGPSGFGPSGGSGTKLPK(ADP ribosylation of C-term).K	ASGSGGGSAALGPSGFGPSGGSGTKLPK	sp|P25440|BRD2_HUMAN Bromodomain-containing protein 2 OS=Homo sapiens GN=BRD2 PE=1 SV=2	590	617	1	2886.22	-0.00408109	-1.41399	15	54	0.277778	351886	0.168585	15.1686	TRUE	FALSE	3832	0	0
\20140515_QE6_UPLC5_SCL_SA_Hela_PAR_PD_Rep2.mzML	8698	controllerType=0 controllerNumber=1 scan=11027	20140515_QE6_UPLC5_SCL_SA_Hela_PAR_PD_Rep2.11027.11027.2 File:"20140515_QE6_UPLC5_SCL_SA_Hela_PAR_PD_Rep2.raw", NativeID:"controllerType=0 controllerNumber=1 scan=11027"	50.4411	962.843	974054	2	1923.67	48	2.56409e+06	R.GASQAGMTGYGMPR(ADP ribosylation of C-term).Q	GASQAGMTGYGMPR	sp|P37802|TAGL2_HUMAN Transgelin-2 OS=Homo sapiens GN=TAGLN2 PE=1 SV=3	183	196	0	1923.67	0.00280926	1.46037	15	26	0.576923	431809	0.168406	15.1684	TRUE	FALSE	3833	0	0
\20140515_QE6_UPLC5_SCL_SA_Hela_PAR_PD_Rep3.mzML	556	controllerType=0 controllerNumber=1 scan=2503	20140515_QE6_UPLC5_SCL_SA_Hela_PAR_PD_Rep3.2503.2503.3 File:"20140515_QE6_UPLC5_SCL_SA_Hela_PAR_PD_Rep3.raw", NativeID:"controllerType=0 controllerNumber=1 scan=2503"	11.1031	668.277	7.54917e+06	3	2001.81	64	8.3341e+06	K.SSNKKPDSEASALK(ADP ribosylation of C-term).K	SSNKKPDSEASALK	sp|Q9P2D1|CHD7_HUMAN Chromodomain-helicase-DNA-binding protein 7 OS=Homo sapiens GN=CHD7 PE=1 SV=3	698	711	2	2001.81	0.00107404	0.536534	15	26	0.576923	1.39942e+06	0.167915	15.1679	TRUE	FALSE	3834	0	0
\20140515_QE6_UPLC5_SCL_SA_Hela_PAR_PD_Rep3.mzML	756	controllerType=0 controllerNumber=1 scan=2719	20140515_QE6_UPLC5_SCL_SA_Hela_PAR_PD_Rep3.2719.2719.3 File:"20140515_QE6_UPLC5_SCL_SA_Hela_PAR_PD_Rep3.raw", NativeID:"controllerType=0 controllerNumber=1 scan=2719"	12.0975	744.32	858352	3	2229.94	64	537625	R.SSKSETSKPGPSGLQAK(ADP ribosylation of C-term).L	SSKSETSKPGPSGLQAK	tr|H7C1L9|H7C1L9_HUMAN E3 ubiquitin-protein ligase TRIP12 (Fragment) OS=Homo sapiens GN=TRIP12 PE=1 SV=1	123	139	2	2228.94	1.00299	449.987	15	32	0.46875	89299.8	0.166101	15.1661	TRUE	FALSE	3835	0	0
\20140515_QE6_UPLC5_SCL_SA_Hela_PAR_PD_Rep2.mzML	4195	controllerType=0 controllerNumber=1 scan=6149	20140515_QE6_UPLC5_SCL_SA_Hela_PAR_PD_Rep2.6149.6149.3 File:"20140515_QE6_UPLC5_SCL_SA_Hela_PAR_PD_Rep2.raw", NativeID:"controllerType=0 controllerNumber=1 scan=6149"	27.9898	733.3	2.11481e+06	3	2196.88	67	2.66672e+06	K.SSTTVSSFANSKPGSAK(ADP ribosylation of C-term).K	SSTTVSSFANSKPGSAK	sp|Q13620|CUL4B_HUMAN Cullin-4B OS=Homo sapiens GN=CUL4B PE=1 SV=4	179	195	1	2195.88	1.00084	455.782	15	32	0.46875	440168	0.16506	15.1651	TRUE	FALSE	3836	0	0
\20140515_QE6_UPLC5_SCL_SA_Hela_PAR_PD_Rep3.mzML	487	controllerType=0 controllerNumber=1 scan=2428	20140515_QE6_UPLC5_SCL_SA_Hela_PAR_PD_Rep3.2428.2428.3 File:"20140515_QE6_UPLC5_SCL_SA_Hela_PAR_PD_Rep3.raw", NativeID:"controllerType=0 controllerNumber=1 scan=2428"	10.7574	603.92	1.95581e+06	3	1808.74	72	1.90349e+06	R.KSAHVTVSGGTPK(ADP ribosylation of C-term).G	KSAHVTVSGGTPK	sp|Q9BXS6|NUSAP_HUMAN Nucleolar and spindle-associated protein 1 OS=Homo sapiens GN=NUSAP1 PE=1 SV=1	304	316	1	1808.75	-0.0113786	-6.29084	15	24	0.625	313876	0.164895	15.1649	TRUE	FALSE	3837	0	0
\20140515_QE6_UPLC5_SCL_SA_Hela_PAR_PD_Rep2.mzML	6670	controllerType=0 controllerNumber=1 scan=8830	20140515_QE6_UPLC5_SCL_SA_Hela_PAR_PD_Rep2.8830.8830.2 File:"20140515_QE6_UPLC5_SCL_SA_Hela_PAR_PD_Rep2.raw", NativeID:"controllerType=0 controllerNumber=1 scan=8830"	40.3295	925.38	2.34652e+06	2	1848.75	61	2.3966e+06	R.KLNTETFGVSGR(ADP ribosylation of C-term).F	KLNTETFGVSGR	sp|Q9BX40|LS14B_HUMAN Protein LSM14 homolog B OS=Homo sapiens GN=LSM14B PE=1 SV=1	340	351	1	1848.74	0.000983236	0.53184	15	22	0.681818	392858	0.163923	15.1639	TRUE	FALSE	3839	0	0
\20140515_QE6_UPLC5_SCL_SA_Hela_PAR_PD_Rep2.mzML	22472	controllerType=0 controllerNumber=1 scan=25964	20140515_QE6_UPLC5_SCL_SA_Hela_PAR_PD_Rep2.25964.25964.3 File:"20140515_QE6_UPLC5_SCL_SA_Hela_PAR_PD_Rep2.raw", NativeID:"controllerType=0 controllerNumber=1 scan=25964"	119.234	751.32	711431	3	2250.94	80	794891	K.SGGLALPYFNGTGTVQK(ADP ribosylation of C-term).G	SGGLALPYFNGTGTVQK	sp|Q9NQ69|LHX9_HUMAN LIM/homeobox protein Lhx9 OS=Homo sapiens GN=LHX9 PE=1 SV=3	208	224	0	2249.94	0.998636	443.85	15	32	0.46875	126027	0.158547	15.1585	TRUE	FALSE	3843	0	0
\20140515_QE6_UPLC5_SCL_SA_Hela_PAR_PD_Rep2.mzML	5306	controllerType=0 controllerNumber=1 scan=7353	20140515_QE6_UPLC5_SCL_SA_Hela_PAR_PD_Rep2.7353.7353.2 File:"20140515_QE6_UPLC5_SCL_SA_Hela_PAR_PD_Rep2.raw", NativeID:"controllerType=0 controllerNumber=1 scan=7353"	33.5293	764.807	36531648	2	1527.6	66	2.88436e+07	R.SPSLLQSGAK(ADP ribosylation of C-term).K	SPSLLQSGAK	sp|Q9BQG0|MBB1A_HUMAN Myb-binding protein 1A OS=Homo sapiens GN=MYBBP1A PE=1 SV=2	1308	1317	0	1527.6	-0.000409805	-0.268267	15	18	0.833333	4.57294e+06	0.158542	15.1585	TRUE	FALSE	3844	0	0
\20140515_QE6_UPLC5_SCL_SA_Hela_PAR_PD_Rep1.mzML	15588	controllerType=0 controllerNumber=1 scan=18605	20140515_QE6_UPLC5_SCL_SA_Hela_PAR_PD_Rep1.18605.18605.2 File:"20140515_QE6_UPLC5_SCL_SA_Hela_PAR_PD_Rep1.raw", NativeID:"controllerType=0 controllerNumber=1 scan=18605"	85.268	1065.88	1559571	2	2129.75	58	4.09989e+06	R.EFSQAYHWC(carbamidomethylation of C)FSK(ADP ribosylation of C-term).D	EFSQAYHWCFSK	sp|Q9Y4F3|MARF1_HUMAN Meiosis arrest female protein 1 OS=Homo sapiens GN=KIAA0430 PE=1 SV=6	1199	1210	0	2129.74	0.00744876	3.4975	15	22	0.681818	649177	0.15834	15.1583	TRUE	FALSE	3845	0	0
\20140515_QE6_UPLC5_SCL_SA_Hela_PAR_PD_Rep1.mzML	19060	controllerType=0 controllerNumber=1 scan=22382	20140515_QE6_UPLC5_SCL_SA_Hela_PAR_PD_Rep1.22382.22382.3 File:"20140515_QE6_UPLC5_SCL_SA_Hela_PAR_PD_Rep1.raw", NativeID:"controllerType=0 controllerNumber=1 scan=22382"	102.652	757.98	1.77058e+06	3	2270.92	76	2.12755e+06	K.SRGFAFVTFESPADAK(ADP ribosylation of C-term).D	SRGFAFVTFESPADAK	sp|P38159-3|RBMX_HUMAN Isoform 3 of RNA-binding motif protein, X chromosome OS=Homo sapiens GN=RBMX	48	63	1	2269.91	1.00994	444.924	15	30	0.5	334846	0.157386	15.1574	TRUE	FALSE	3847	0	0
\20140515_QE6_UPLC5_SCL_SA_Hela_PAR_PD_Rep1.mzML	18556	controllerType=0 controllerNumber=1 scan=21835	20140515_QE6_UPLC5_SCL_SA_Hela_PAR_PD_Rep1.21835.21835.3 File:"20140515_QE6_UPLC5_SCL_SA_Hela_PAR_PD_Rep1.raw", NativeID:"controllerType=0 controllerNumber=1 scan=21835"	100.132	891.08	2.15497e+06	3	2670.22	75	2.10559e+06	R.TLSDYNIQKESTLHLVLR(ADP ribosylation of C-term).L	TLSDYNIQKESTLHLVLR	sp|P62979|RS27A_HUMAN Ubiquitin-40S ribosomal protein S27a OS=Homo sapiens GN=RPS27A PE=1 SV=2	55	72	1	2670.21	0.00900269	3.37153	15	34	0.441176	329641	0.156556	15.1566	TRUE	FALSE	3849	0	0
\20140515_QE6_UPLC5_SCL_SA_Hela_PAR_PD_Rep2.mzML	11726	controllerType=0 controllerNumber=1 scan=14308	20140515_QE6_UPLC5_SCL_SA_Hela_PAR_PD_Rep2.14308.14308.3 File:"20140515_QE6_UPLC5_SCL_SA_Hela_PAR_PD_Rep2.raw", NativeID:"controllerType=0 controllerNumber=1 scan=14308"	65.5479	761.65	915306	3	2281.93	61	1.03989e+06	R.YSLQSANASSLSSGQLK(ADP ribosylation of C-term).S	YSLQSANASSLSSGQLK	sp|Q9H2P0|ADNP_HUMAN Activity-dependent neuroprotector homeobox protein OS=Homo sapiens GN=ADNP PE=1 SV=1	392	408	0	2280.93	0.998078	437.575	15	32	0.46875	161870	0.15566	15.1557	TRUE	FALSE	3850	0	0
\20140515_QE6_UPLC5_SCL_SA_Hela_PAR_PD_Rep2.mzML	22542	controllerType=0 controllerNumber=1 scan=26040	20140515_QE6_UPLC5_SCL_SA_Hela_PAR_PD_Rep2.26040.26040.3 File:"20140515_QE6_UPLC5_SCL_SA_Hela_PAR_PD_Rep2.raw", NativeID:"controllerType=0 controllerNumber=1 scan=26040"	119.585	1130.22	930028	3	3387.64	66	1.86468e+06	K.SIPVSGTSIQPTLGANGVILDNQPIVKK(ADP ribosylation of C-term).R	SIPVSGTSIQPTLGANGVILDNQPIVKK	sp|Q3L8U1|CHD9_HUMAN Chromodomain-helicase-DNA-binding protein 9 OS=Homo sapiens GN=CHD9 PE=1 SV=2	2403	2430	1	3386.65	0.985762	291.073	15	54	0.277778	287057	0.153945	15.1539	TRUE	FALSE	3851	0	0
\20140515_QE6_UPLC5_SCL_SA_Hela_PAR_PD_Rep1.mzML	19077	controllerType=0 controllerNumber=1 scan=22400	20140515_QE6_UPLC5_SCL_SA_Hela_PAR_PD_Rep1.22400.22400.2 File:"20140515_QE6_UPLC5_SCL_SA_Hela_PAR_PD_Rep1.raw", NativeID:"controllerType=0 controllerNumber=1 scan=22400"	102.736	913.38	1.27766e+06	2	1824.75	63	1.94098e+06	K.DFQHLISSPLK(ADP ribosylation of C-term).K	DFQHLISSPLK	sp|Q15361|TTF1_HUMAN Transcription termination factor 1 OS=Homo sapiens GN=TTF1 PE=1 SV=3	58	68	0	1824.75	-0.00303957	-1.66575	15	20	0.75	298633	0.153857	15.1539	TRUE	FALSE	3852	0	0
\20140515_QE6_UPLC5_SCL_SA_Hela_PAR_PD_Rep2.mzML	5407	controllerType=0 controllerNumber=1 scan=7462	20140515_QE6_UPLC5_SCL_SA_Hela_PAR_PD_Rep2.7462.7462.3 File:"20140515_QE6_UPLC5_SCL_SA_Hela_PAR_PD_Rep2.raw", NativeID:"controllerType=0 controllerNumber=1 scan=7462"	34.0298	551.871	3.04651e+06	3	1652.59	64	4.8768e+06	R.SSFSHYSGLK(ADP ribosylation of C-term).H	SSFSHYSGLK	sp|Q8NC51-3|PAIRB_HUMAN Isoform 3 of Plasminogen activator inhibitor 1 RNA-binding protein OS=Homo sapiens GN=SERBP1	202	211	0	1652.59	0.000523722	0.316909	15	18	0.833333	742276	0.152205	15.1522	TRUE	FALSE	3855	0	0
\20140515_QE6_UPLC5_SCL_SA_Hela_PAR_PD_Rep3.mzML	4109	controllerType=0 controllerNumber=1 scan=6352	20140515_QE6_UPLC5_SCL_SA_Hela_PAR_PD_Rep3.6352.6352.2 File:"20140515_QE6_UPLC5_SCL_SA_Hela_PAR_PD_Rep3.raw", NativeID:"controllerType=0 controllerNumber=1 scan=6352"	28.8037	950.878	4726892	2	1899.74	50	1.14123e+07	R.SGAQASSTPLSPTR(ADP ribosylation of C-term).I	SGAQASSTPLSPTR	sp|P02545|LMNA_HUMAN Prelamin-A/C OS=Homo sapiens GN=LMNA PE=1 SV=1	12	25	0	1899.74	0.00222018	1.16867	15	26	0.576923	1.68885e+06	0.147985	15.148	TRUE	FALSE	3856	0	0
\20140515_QE6_UPLC5_SCL_SA_Hela_PAR_PD_Rep2.mzML	26657	controllerType=0 controllerNumber=1 scan=30505	20140515_QE6_UPLC5_SCL_SA_Hela_PAR_PD_Rep2.30505.30505.3 File:"20140515_QE6_UPLC5_SCL_SA_Hela_PAR_PD_Rep2.raw", NativeID:"controllerType=0 controllerNumber=1 scan=30505"	140.156	795.01	31698188	3	2382.01	61	5.20587e+07	K.LTPTSVLDYFGTGSVQR(ADP ribosylation of C-term).S	LTPTSVLDYFGTGSVQR	sp|P35251|RFC1_HUMAN Replication factor C subunit 1 OS=Homo sapiens GN=RFC1 PE=1 SV=4	160	176	0	2381	1.01039	424.357	15	32	0.46875	7.65068e+06	0.146962	15.147	TRUE	FALSE	3858	0	0
\20140515_QE6_UPLC5_SCL_SA_Hela_PAR_PD_Rep1.mzML	5436	controllerType=0 controllerNumber=1 scan=7605	20140515_QE6_UPLC5_SCL_SA_Hela_PAR_PD_Rep1.7605.7605.2 File:"20140515_QE6_UPLC5_SCL_SA_Hela_PAR_PD_Rep1.raw", NativeID:"controllerType=0 controllerNumber=1 scan=7605"	34.6283	827.31	3080414	2	1652.61	60	3.30327e+06	K.SMFIAC(carbamidomethylation of C)AGKK(ADP ribosylation of C-term).T	SMFIACAGKK	sp|P09884|DPOLA_HUMAN DNA polymerase alpha catalytic subunit OS=Homo sapiens GN=POLA1 PE=1 SV=2	136	145	1	1652.61	-0.00747394	-4.5225	15	18	0.833333	485041	0.146837	15.1468	TRUE	FALSE	3859	0	0
\20140515_QE6_UPLC5_SCL_SA_Hela_PAR_PD_Rep2.mzML	9627	controllerType=0 controllerNumber=1 scan=12034	20140515_QE6_UPLC5_SCL_SA_Hela_PAR_PD_Rep2.12034.12034.4 File:"20140515_QE6_UPLC5_SCL_SA_Hela_PAR_PD_Rep2.raw", NativeID:"controllerType=0 controllerNumber=1 scan=12034"	55.0773	705.82	2.61753e+06	4	2819.25	70	3.29584e+06	K.AAQC(carbamidomethylation of C)GHPVLC(carbamidomethylation of C)VQPHHIGVAVK(ADP ribosylation of C-term).E	AAQCGHPVLCVQPHHIGVAVK	sp|P08651|NFIC_HUMAN Nuclear factor 1 C-type OS=Homo sapiens GN=NFIC PE=1 SV=2	154	174	0	2818.22	1.0275	364.591	15	40	0.375	479316	0.14543	15.1454	TRUE	FALSE	3861	0	0
\20140515_QE6_UPLC5_SCL_SA_Hela_PAR_PD_Rep3.mzML	4823	controllerType=0 controllerNumber=1 scan=7125	20140515_QE6_UPLC5_SCL_SA_Hela_PAR_PD_Rep3.7125.7125.3 File:"20140515_QE6_UPLC5_SCL_SA_Hela_PAR_PD_Rep3.raw", NativeID:"controllerType=0 controllerNumber=1 scan=7125"	32.3603	661.29	1587168	3	1980.85	65	3.63779e+06	K.SIGAASPRPQSLEK(ADP ribosylation of C-term).T	SIGAASPRPQSLEK	sp|Q96L73|NSD1_HUMAN Histone-lysine N-methyltransferase, H3 lysine-36 and H4 lysine-20 specific OS=Homo sapiens GN=NSD1 PE=1 SV=1	2364	2377	1	1980.83	0.0138292	6.98152	15	26	0.576923	522100	0.143521	15.1435	TRUE	FALSE	3862	0	0
\20140515_QE6_UPLC5_SCL_SA_Hela_PAR_PD_Rep3.mzML	14306	controllerType=0 controllerNumber=1 scan=17401	20140515_QE6_UPLC5_SCL_SA_Hela_PAR_PD_Rep3.17401.17401.2 File:"20140515_QE6_UPLC5_SCL_SA_Hela_PAR_PD_Rep3.raw", NativeID:"controllerType=0 controllerNumber=1 scan=17401"	79.646	870.37	1.48817e+06	2	1738.73	68	1.52885e+06	K.ASGPPVSELITK(ADP ribosylation of C-term).A	ASGPPVSELITK	sp|P16403|H12_HUMAN Histone H1.2 OS=Homo sapiens GN=HIST1H1C PE=1 SV=2	35	46	0	1738.72	0.00384392	2.21077	15	22	0.681818	218374	0.142835	15.1428	TRUE	FALSE	3863	0	0
\20140515_QE6_UPLC5_SCL_SA_Hela_PAR_PD_Rep1.mzML	9455	controllerType=0 controllerNumber=1 scan=11960	20140515_QE6_UPLC5_SCL_SA_Hela_PAR_PD_Rep1.11960.11960.3 File:"20140515_QE6_UPLC5_SCL_SA_Hela_PAR_PD_Rep1.raw", NativeID:"controllerType=0 controllerNumber=1 scan=11960"	54.6745	630.96	2190049	3	1889.86	73	3.38302e+06	K.SLVMHTPPVLKK(ADP ribosylation of C-term).I	SLVMHTPPVLKK	sp|P46013|KI67_HUMAN Antigen KI-67 OS=Homo sapiens GN=MKI67 PE=1 SV=2	538	549	1	1889.85	0.00699318	3.70038	15	22	0.681818	482664	0.142673	15.1427	TRUE	FALSE	3865	0	0
\20140515_QE6_UPLC5_SCL_SA_Hela_PAR_PD_Rep1.mzML	16452	controllerType=0 controllerNumber=1 scan=19544	20140515_QE6_UPLC5_SCL_SA_Hela_PAR_PD_Rep1.19544.19544.3 File:"20140515_QE6_UPLC5_SCL_SA_Hela_PAR_PD_Rep1.raw", NativeID:"controllerType=0 controllerNumber=1 scan=19544"	89.5889	935.1	1.6949e+06	3	2802.28	69	1.81313e+06	R.SVLEALQQHRPSPELTLSQK(ADP ribosylation of C-term).I	SVLEALQQHRPSPELTLSQK	sp|Q96FI4|NEIL1_HUMAN Endonuclease 8-like 1 OS=Homo sapiens GN=NEIL1 PE=1 SV=3	196	215	1	2801.28	0.999526	356.811	15	38	0.394737	257421	0.141976	15.142	TRUE	FALSE	3866	0	0
\20140515_QE6_UPLC5_SCL_SA_Hela_PAR_PD_Rep2.mzML	18304	controllerType=0 controllerNumber=1 scan=21438	20140515_QE6_UPLC5_SCL_SA_Hela_PAR_PD_Rep2.21438.21438.2 File:"20140515_QE6_UPLC5_SCL_SA_Hela_PAR_PD_Rep2.raw", NativeID:"controllerType=0 controllerNumber=1 scan=21438"	98.3806	945.396	16603240	2	1888.78	48	2.84739e+07	K.SSNSLVFQTLPR(ADP ribosylation of C-term).H	SSNSLVFQTLPR	sp|Q99575|POP1_HUMAN Ribonucleases P/MRP protein subunit POP1 OS=Homo sapiens GN=POP1 PE=1 SV=2	126	137	0	1888.78	0.00211275	1.11858	15	22	0.681818	4.03778e+06	0.141806	15.1418	TRUE	FALSE	3867	0	0
\20140515_QE6_UPLC5_SCL_SA_Hela_PAR_PD_Rep2.mzML	14570	controllerType=0 controllerNumber=1 scan=17389	20140515_QE6_UPLC5_SCL_SA_Hela_PAR_PD_Rep2.17389.17389.2 File:"20140515_QE6_UPLC5_SCL_SA_Hela_PAR_PD_Rep2.raw", NativeID:"controllerType=0 controllerNumber=1 scan=17389"	79.7343	887.38	771713	2	1772.75	62	1.26553e+06	R.SQSQLLNTLTK(ADP ribosylation of C-term).K	SQSQLLNTLTK	sp|Q68CQ4|DIEXF_HUMAN Digestive organ expansion factor homolog OS=Homo sapiens GN=DIEXF PE=1 SV=2	8	18	0	1772.74	0.00713119	4.0227	15	20	0.75	172033	0.135938	15.1359	TRUE	FALSE	3869	0	0
\20140515_QE6_UPLC5_SCL_SA_Hela_PAR_PD_Rep3.mzML	404	controllerType=0 controllerNumber=1 scan=2338	20140515_QE6_UPLC5_SCL_SA_Hela_PAR_PD_Rep3.2338.2338.2 File:"20140515_QE6_UPLC5_SCL_SA_Hela_PAR_PD_Rep3.raw", NativeID:"controllerType=0 controllerNumber=1 scan=2338"	10.3433	779.303	2588515	2	1556.59	61	1.581e+06	K.SITHSTVGSK(ADP ribosylation of C-term).G	SITHSTVGSK	sp|Q9H9B1|EHMT1_HUMAN Histone-lysine N-methyltransferase EHMT1 OS=Homo sapiens GN=EHMT1 PE=1 SV=4	318	327	0	1556.59	-0.000227975	-0.146458	15	18	0.833333	213123	0.134803	15.1348	TRUE	FALSE	3870	0	0
\20140515_QE6_UPLC5_SCL_SA_Hela_PAR_PD_Rep1.mzML	16553	controllerType=0 controllerNumber=1 scan=19654	20140515_QE6_UPLC5_SCL_SA_Hela_PAR_PD_Rep1.19654.19654.2 File:"20140515_QE6_UPLC5_SCL_SA_Hela_PAR_PD_Rep1.raw", NativeID:"controllerType=0 controllerNumber=1 scan=19654"	90.0944	873.86	1.26385e+06	2	1745.71	67	1.90405e+06	K.SFEQLVNLQK(ADP ribosylation of C-term).T	SFEQLVNLQK	sp|Q86WJ1|CHD1L_HUMAN Chromodomain-helicase-DNA-binding protein 1-like OS=Homo sapiens GN=CHD1L PE=1 SV=2	591	600	0	1745.71	-0.000840304	-0.481355	15	18	0.833333	253189	0.132974	15.133	TRUE	FALSE	3871	0	0
\20140515_QE6_UPLC5_SCL_SA_Hela_PAR_PD_Rep2.mzML	13520	controllerType=0 controllerNumber=1 scan=16251	20140515_QE6_UPLC5_SCL_SA_Hela_PAR_PD_Rep2.16251.16251.2 File:"20140515_QE6_UPLC5_SCL_SA_Hela_PAR_PD_Rep2.raw", NativeID:"controllerType=0 controllerNumber=1 scan=16251"	74.4929	910.38	1.16821e+06	2	1818.75	65	1.97989e+06	K.STSLASVSQLASK(ADP ribosylation of C-term).S	STSLASVSQLASK	sp|Q9NXV6|CARF_HUMAN CDKN2A-interacting protein OS=Homo sapiens GN=CDKN2AIP PE=1 SV=3	387	399	0	1818.74	0.00218972	1.20397	15	24	0.625	261956	0.132308	15.1323	TRUE	FALSE	3872	0	0
\20140515_QE6_UPLC5_SCL_SA_Hela_PAR_PD_Rep3.mzML	12757	controllerType=0 controllerNumber=1 scan=15721	20140515_QE6_UPLC5_SCL_SA_Hela_PAR_PD_Rep3.15721.15721.2 File:"20140515_QE6_UPLC5_SCL_SA_Hela_PAR_PD_Rep3.raw", NativeID:"controllerType=0 controllerNumber=1 scan=15721"	71.9175	824.33	2483425	2	1646.65	67	1.95386e+06	K.GGPGSTLSFVGK(ADP ribosylation of C-term).R	GGPGSTLSFVGK	sp|Q9BQ61|CS043_HUMAN Uncharacterized protein C19orf43 OS=Homo sapiens GN=C19orf43 PE=1 SV=1	107	118	0	1646.64	0.00757359	4.59942	15	22	0.681818	254831	0.130425	15.1304	TRUE	FALSE	3873	0	0
\20140515_QE6_UPLC5_SCL_SA_Hela_PAR_PD_Rep1.mzML	8158	controllerType=0 controllerNumber=1 scan=10554	20140515_QE6_UPLC5_SCL_SA_Hela_PAR_PD_Rep1.10554.10554.2 File:"20140515_QE6_UPLC5_SCL_SA_Hela_PAR_PD_Rep1.raw", NativeID:"controllerType=0 controllerNumber=1 scan=10554"	48.2035	895.347	2.04184e+06	2	1788.68	59	2.81663e+06	R.SCGPASQSTLGLK(ADP ribosylation of C-term).G	SCGPASQSTLGLK	sp|Q9BXS6|NUSAP_HUMAN Nucleolar and spindle-associated protein 1 OS=Homo sapiens GN=NUSAP1 PE=1 SV=1	255	267	0	1788.68	0.00105665	0.590742	15	24	0.625	364380	0.129367	15.1294	TRUE	FALSE	3874	0	0
\20140515_QE6_UPLC5_SCL_SA_Hela_PAR_PD_Rep3.mzML	6383	controllerType=0 controllerNumber=1 scan=8815	20140515_QE6_UPLC5_SCL_SA_Hela_PAR_PD_Rep3.8815.8815.2 File:"20140515_QE6_UPLC5_SCL_SA_Hela_PAR_PD_Rep3.raw", NativeID:"controllerType=0 controllerNumber=1 scan=8815"	40.1383	829.822	2.93616e+06	2	1657.63	58	2.39347e+06	K.SAFSINHVSR(ADP ribosylation of C-term).Q	SAFSINHVSR	sp|O94901|SUN1_HUMAN SUN domain-containing protein 1 OS=Homo sapiens GN=SUN1 PE=1 SV=3	100	109	0	1657.63	4.66485e-05	0.0281417	15	18	0.833333	308937	0.129075	15.1291	TRUE	FALSE	3875	0	0
\20140515_QE6_UPLC5_SCL_SA_Hela_PAR_PD_Rep3.mzML	1059	controllerType=0 controllerNumber=1 scan=3048	20140515_QE6_UPLC5_SCL_SA_Hela_PAR_PD_Rep3.3048.3048.3 File:"20140515_QE6_UPLC5_SCL_SA_Hela_PAR_PD_Rep3.raw", NativeID:"controllerType=0 controllerNumber=1 scan=3048"	13.61	724.918	14335060	3	2171.73	57	1.973e+07	R.SGGGYGGDRSGGGYGGDR(ADP ribosylation of C-term).G	SGGGYGGDRSGGGYGGDR	sp|Q92804|RBP56_HUMAN TATA-binding protein-associated factor 2N OS=Homo sapiens GN=TAF15 PE=1 SV=1	442	459	1	2171.73	-0.000162105	-0.0746431	15	34	0.441176	2.53549e+06	0.128509	15.1285	TRUE	FALSE	3876	0	0
\20140515_QE6_UPLC5_SCL_SA_Hela_PAR_PD_Rep2.mzML	10922	controllerType=0 controllerNumber=1 scan=13437	20140515_QE6_UPLC5_SCL_SA_Hela_PAR_PD_Rep2.13437.13437.2 File:"20140515_QE6_UPLC5_SCL_SA_Hela_PAR_PD_Rep2.raw", NativeID:"controllerType=0 controllerNumber=1 scan=13437"	61.535	937.34	1.39711e+06	2	1872.67	53	2.20127e+06	K.NVFSSSGTSFSGR(ADP ribosylation of C-term).K	NVFSSSGTSFSGR	sp|P49790|NU153_HUMAN Nuclear pore complex protein Nup153 OS=Homo sapiens GN=NUP153 PE=1 SV=2	1453	1465	0	1872.67	-0.00624578	-3.33523	15	24	0.625	280902	0.127609	15.1276	TRUE	FALSE	3877	0	0
\20140515_QE6_UPLC5_SCL_SA_Hela_PAR_PD_Rep2.mzML	2108	controllerType=0 controllerNumber=1 scan=3888	20140515_QE6_UPLC5_SCL_SA_Hela_PAR_PD_Rep2.3888.3888.3 File:"20140515_QE6_UPLC5_SCL_SA_Hela_PAR_PD_Rep2.raw", NativeID:"controllerType=0 controllerNumber=1 scan=3888"	17.5828	643.938	2.55465e+06	3	1928.79	55	6.62133e+06	R.GPGRPVSSPHELR(ADP ribosylation of C-term).R	GPGRPVSSPHELR	sp|Q68D10|SPT2_HUMAN Protein SPT2 homolog OS=Homo sapiens GN=SPTY2D1 PE=1 SV=3	464	476	1	1928.79	0.000252446	0.130883	15	24	0.625	825674	0.124699	15.1247	TRUE	FALSE	3879	0	0
\20140515_QE6_UPLC5_SCL_SA_Hela_PAR_PD_Rep2.mzML	11893	controllerType=0 controllerNumber=1 scan=14489	20140515_QE6_UPLC5_SCL_SA_Hela_PAR_PD_Rep2.14489.14489.2 File:"20140515_QE6_UPLC5_SCL_SA_Hela_PAR_PD_Rep2.raw", NativeID:"controllerType=0 controllerNumber=1 scan=14489"	66.3814	737.305	4.53545e+06	2	1472.6	70	4.08637e+06	K.SGAVASLLSK(ADP ribosylation of C-term).A	SGAVASLLSK	sp|Q7LFL8|CXXC5_HUMAN CXXC-type zinc finger protein 5 OS=Homo sapiens GN=CXXC5 PE=1 SV=1	138	147	0	1472.59	0.00114083	0.774704	15	18	0.833333	509175	0.124603	15.1246	TRUE	FALSE	3880	0	0
\20140515_QE6_UPLC5_SCL_SA_Hela_PAR_PD_Rep3.mzML	4397	controllerType=0 controllerNumber=1 scan=6664	20140515_QE6_UPLC5_SCL_SA_Hela_PAR_PD_Rep3.6664.6664.3 File:"20140515_QE6_UPLC5_SCL_SA_Hela_PAR_PD_Rep3.raw", NativeID:"controllerType=0 controllerNumber=1 scan=6664"	30.239	779.31	5.47646e+06	3	2334.91	66	4.78353e+06	K.GFQGTTQTSHGSLMTNK(ADP ribosylation of C-term).Q	GFQGTTQTSHGSLMTNK	sp|Q8NDF8|PAPD5_HUMAN Non-canonical poly(A) RNA polymerase PAPD5 OS=Homo sapiens GN=PAPD5 PE=1 SV=2	527	543	0	2334.9	0.0104242	4.46453	15	32	0.46875	574982	0.1202	15.1202	TRUE	FALSE	3882	0	0
\20140515_QE6_UPLC5_SCL_SA_Hela_PAR_PD_Rep1.mzML	7525	controllerType=0 controllerNumber=1 scan=9868	20140515_QE6_UPLC5_SCL_SA_Hela_PAR_PD_Rep1.9868.9868.3 File:"20140515_QE6_UPLC5_SCL_SA_Hela_PAR_PD_Rep1.raw", NativeID:"controllerType=0 controllerNumber=1 scan=9868"	45.0463	675.65	1.77162e+06	3	2023.93	67	1.39259e+06	K.RKASGPPVSELITK(ADP ribosylation of C-term).A	RKASGPPVSELITK	sp|P16402|H13_HUMAN Histone H1.3 OS=Homo sapiens GN=HIST1H1D PE=1 SV=2	34	47	2	2022.92	1.01049	499.523	15	26	0.576923	162407	0.116622	15.1166	TRUE	FALSE	3884	0	0
\20140515_QE6_UPLC5_SCL_SA_Hela_PAR_PD_Rep3.mzML	2085	controllerType=0 controllerNumber=1 scan=4159	20140515_QE6_UPLC5_SCL_SA_Hela_PAR_PD_Rep3.4159.4159.3 File:"20140515_QE6_UPLC5_SCL_SA_Hela_PAR_PD_Rep3.raw", NativeID:"controllerType=0 controllerNumber=1 scan=4159"	18.7185	767.93	2.65698e+06	3	2300.77	61	1.9763e+06	R.STSSHGTDEMESSSYR(ADP ribosylation of C-term).D	STSSHGTDEMESSSYR	sp|Q8IWS0|PHF6_HUMAN PHD finger protein 6 OS=Homo sapiens GN=PHF6 PE=1 SV=1	181	196	0	2300.76	0.0115495	5.01985	15	30	0.5	229553	0.116153	15.1162	TRUE	FALSE	3885	0	0
\20140515_QE6_UPLC5_SCL_SA_Hela_PAR_PD_Rep1.mzML	2190	controllerType=0 controllerNumber=1 scan=4088	20140515_QE6_UPLC5_SCL_SA_Hela_PAR_PD_Rep1.4088.4088.2 File:"20140515_QE6_UPLC5_SCL_SA_Hela_PAR_PD_Rep1.raw", NativeID:"controllerType=0 controllerNumber=1 scan=4088"	18.4565	858.829	2.93825e+06	2	1715.64	62	4.08396e+06	K.SSATIQNETPK(ADP ribosylation of C-term).K	SSATIQNETPK	sp|Q5HYJ3|FA76B_HUMAN Protein FAM76B OS=Homo sapiens GN=FAM76B PE=1 SV=3	207	217	0	1715.64	-0.00163231	-0.951426	15	20	0.75	458597	0.112292	15.1123	TRUE	FALSE	3886	0	0
\20140515_QE6_UPLC5_SCL_SA_Hela_PAR_PD_Rep1.mzML	7113	controllerType=0 controllerNumber=1 scan=9422	20140515_QE6_UPLC5_SCL_SA_Hela_PAR_PD_Rep1.9422.9422.3 File:"20140515_QE6_UPLC5_SCL_SA_Hela_PAR_PD_Rep1.raw", NativeID:"controllerType=0 controllerNumber=1 scan=9422"	42.9937	565.21	5.71326e+06	3	1692.61	76	4.76951e+06	K.GSYAFHTLEK(ADP ribosylation of C-term).S	GSYAFHTLEK	sp|Q9HBT8|Z286A_HUMAN Zinc finger protein 286A OS=Homo sapiens GN=ZNF286A PE=1 SV=1	213	222	0	1692.62	-0.0140528	-8.30238	15	18	0.833333	529155	0.110945	15.1109	TRUE	FALSE	3887	0	0
\20140515_QE6_UPLC5_SCL_SA_Hela_PAR_PD_Rep2.mzML	18881	controllerType=0 controllerNumber=1 scan=22063	20140515_QE6_UPLC5_SCL_SA_Hela_PAR_PD_Rep2.22063.22063.4 File:"20140515_QE6_UPLC5_SCL_SA_Hela_PAR_PD_Rep2.raw", NativeID:"controllerType=0 controllerNumber=1 scan=22063"	101.26	908.39	1.43246e+06	4	3629.53	66	1.8553e+06	K.RKSEQEFSFDTPADRSGWTSASSWAVR(ADP ribosylation of C-term).K	RKSEQEFSFDTPADRSGWTSASSWAVR	sp|Q99590|SCAFB_HUMAN Protein SCAF11 OS=Homo sapiens GN=SCAF11 PE=1 SV=2	1125	1151	3	3628.5	1.02632	282.849	15	52	0.288462	195002	0.105105	15.1051	TRUE	FALSE	3889	0	0
\20140515_QE6_UPLC5_SCL_SA_Hela_PAR_PD_Rep3.mzML	4009	controllerType=0 controllerNumber=1 scan=6244	20140515_QE6_UPLC5_SCL_SA_Hela_PAR_PD_Rep3.6244.6244.3 File:"20140515_QE6_UPLC5_SCL_SA_Hela_PAR_PD_Rep3.raw", NativeID:"controllerType=0 controllerNumber=1 scan=6244"	28.3079	545.234	48057236	3	1632.68	55	5.95821e+07	R.RPVSGLGPPGR(ADP ribosylation of C-term).S	RPVSGLGPPGR	sp|Q68D10|SPT2_HUMAN Protein SPT2 homolog OS=Homo sapiens GN=SPTY2D1 PE=1 SV=3	477	487	1	1632.68	0.000403842	0.247349	15	20	0.75	6.18217e+06	0.103759	15.1038	TRUE	FALSE	3890	0	0
\20140515_QE6_UPLC5_SCL_SA_Hela_PAR_PD_Rep3.mzML	1045	controllerType=0 controllerNumber=1 scan=3033	20140515_QE6_UPLC5_SCL_SA_Hela_PAR_PD_Rep3.3033.3033.3 File:"20140515_QE6_UPLC5_SCL_SA_Hela_PAR_PD_Rep3.raw", NativeID:"controllerType=0 controllerNumber=1 scan=3033"	13.5413	705.91	21540998	3	2114.71	58	2.07748e+07	R.SGGYGGDRSGGGYGGDR(ADP ribosylation of C-term).G	SGGYGGDRSGGGYGGDR	sp|Q92804|RBP56_HUMAN TATA-binding protein-associated factor 2N OS=Homo sapiens GN=TAF15 PE=1 SV=1	546	562	1	2114.71	-0.00348966	-1.65018	15	32	0.46875	2.10337e+06	0.101246	15.1012	TRUE	FALSE	3891	0	0
\20140515_QE6_UPLC5_SCL_SA_Hela_PAR_PD_Rep2.mzML	4022	controllerType=0 controllerNumber=1 scan=5962	20140515_QE6_UPLC5_SCL_SA_Hela_PAR_PD_Rep2.5962.5962.3 File:"20140515_QE6_UPLC5_SCL_SA_Hela_PAR_PD_Rep2.raw", NativeID:"controllerType=0 controllerNumber=1 scan=5962"	27.131	685.26	2.51499e+06	3	2052.76	59	3.52983e+06	K.SRTAYSGGAEDLER(ADP ribosylation of C-term).E	SRTAYSGGAEDLER	sp|Q9Y388|RBMX2_HUMAN RNA-binding motif protein, X-linked 2 OS=Homo sapiens GN=RBMX2 PE=1 SV=2	227	240	1	2051.76	0.995872	485.374	15	26	0.576923	356538	0.101007	15.101	TRUE	FALSE	3892	0	0
\20140515_QE6_UPLC5_SCL_SA_Hela_PAR_PD_Rep3.mzML	4272	controllerType=0 controllerNumber=1 scan=6528	20140515_QE6_UPLC5_SCL_SA_Hela_PAR_PD_Rep3.6528.6528.3 File:"20140515_QE6_UPLC5_SCL_SA_Hela_PAR_PD_Rep3.raw", NativeID:"controllerType=0 controllerNumber=1 scan=6528"	29.6147	736.603	4.59251e+06	3	2206.79	58	1.16312e+07	R.DSYSSSRSDLYSSGR(ADP ribosylation of C-term).D	DSYSSSRSDLYSSGR	sp|P38159-2|RBMX_HUMAN Isoform 2 of RNA-binding motif protein, X chromosome OS=Homo sapiens GN=RBMX	312	326	1	2206.78	0.00217901	0.987415	15	28	0.535714	1.17215e+06	0.100776	15.1008	TRUE	FALSE	3893	0	0
\20140515_QE6_UPLC5_SCL_SA_Hela_PAR_PD_Rep2.mzML	6242	controllerType=0 controllerNumber=1 scan=8367	20140515_QE6_UPLC5_SCL_SA_Hela_PAR_PD_Rep2.8367.8367.2 File:"20140515_QE6_UPLC5_SCL_SA_Hela_PAR_PD_Rep2.raw", NativeID:"controllerType=0 controllerNumber=1 scan=8367"	38.1977	904.833	1.18982e+06	2	1807.65	55	2.44185e+06	M.(acetylation of protein N-terminus)ATTATMATSGSAR(ADP ribosylation of C-term).K	ATTATMATSGSAR	sp|P38919|IF4A3_HUMAN Eukaryotic initiation factor 4A-III OS=Homo sapiens GN=EIF4A3 PE=1 SV=4	2	14	0	1807.65	0.00302994	1.67618	15	24	0.625	244308	0.10005	15.1001	TRUE	FALSE	3894	0	0
\20140515_QE6_UPLC5_SCL_SA_Hela_PAR_PD_Rep2.mzML	5604	controllerType=0 controllerNumber=1 scan=7675	20140515_QE6_UPLC5_SCL_SA_Hela_PAR_PD_Rep2.7675.7675.2 File:"20140515_QE6_UPLC5_SCL_SA_Hela_PAR_PD_Rep2.raw", NativeID:"controllerType=0 controllerNumber=1 scan=7675"	35.0109	863.282	1.66842e+06	2	1724.55	58	2.65193e+06	R.SGQGAFGNMC(carbamidomethylation of C)R(ADP ribosylation of C-term).G	SGQGAFGNMCR	sp|P36578|RL4_HUMAN 60S ribosomal protein L4 OS=Homo sapiens GN=RPL4 PE=1 SV=5	87	97	0	1724.55	0.00247483	1.43506	15	20	0.75	264959	0.0999121	15.0999	TRUE	FALSE	3895	0	0
\20140515_QE6_UPLC5_SCL_SA_Hela_PAR_PD_Rep1.mzML	10813	controllerType=0 controllerNumber=1 scan=13431	20140515_QE6_UPLC5_SCL_SA_Hela_PAR_PD_Rep1.13431.13431.3 File:"20140515_QE6_UPLC5_SCL_SA_Hela_PAR_PD_Rep1.raw", NativeID:"controllerType=0 controllerNumber=1 scan=13431"	61.4489	839.01	1.46621e+06	3	2514.01	60	1.92636e+06	R.SYRSVGGSGGGSFGDNLVTR(ADP ribosylation of C-term).S	SYRSVGGSGGGSFGDNLVTR	sp|P02545|LMNA_HUMAN Prelamin-A/C OS=Homo sapiens GN=LMNA PE=1 SV=1	625	644	1	2513	1.0072	400.798	15	38	0.394737	185015	0.096044	15.096	TRUE	FALSE	3896	0	0
\20140515_QE6_UPLC5_SCL_SA_Hela_PAR_PD_Rep1.mzML	2837	controllerType=0 controllerNumber=1 scan=4789	20140515_QE6_UPLC5_SCL_SA_Hela_PAR_PD_Rep1.4789.4789.2 File:"20140515_QE6_UPLC5_SCL_SA_Hela_PAR_PD_Rep1.raw", NativeID:"controllerType=0 controllerNumber=1 scan=4789"	21.6794	764.831	3401312	2	1527.65	61	3.36921e+06	K.SGASVVAIRK(ADP ribosylation of C-term).Y	SGASVVAIRK	sp|Q5SSJ5|HP1B3_HUMAN Heterochromatin protein 1-binding protein 3 OS=Homo sapiens GN=HP1BP3 PE=1 SV=1	176	185	1	1527.65	9.39247e-06	0.00614832	15	18	0.833333	303768	0.0901601	15.0902	TRUE	FALSE	3897	0	0
\20140515_QE6_UPLC5_SCL_SA_Hela_PAR_PD_Rep2.mzML	3562	controllerType=0 controllerNumber=1 scan=5463	20140515_QE6_UPLC5_SCL_SA_Hela_PAR_PD_Rep2.5463.5463.2 File:"20140515_QE6_UPLC5_SCL_SA_Hela_PAR_PD_Rep2.raw", NativeID:"controllerType=0 controllerNumber=1 scan=5463"	24.8318	1059.91	1.69216e+06	2	2117.81	54	1.97501e+07	K.SSGGREDLESSGLQR(ADP ribosylation of C-term).R	SSGGREDLESSGLQR	sp|Q9UK76|HN1_HUMAN Hematological and neurological expressed 1 protein OS=Homo sapiens GN=HN1 PE=1 SV=3	70	84	1	2117.81	0.000220836	0.104276	15	28	0.535714	1.69522e+06	0.0858332	15.0858	TRUE	FALSE	3898	0	0
\20140515_QE6_UPLC5_SCL_SA_Hela_PAR_PD_Rep1.mzML	2949	controllerType=0 controllerNumber=1 scan=4911	20140515_QE6_UPLC5_SCL_SA_Hela_PAR_PD_Rep1.4911.4911.3 File:"20140515_QE6_UPLC5_SCL_SA_Hela_PAR_PD_Rep1.raw", NativeID:"controllerType=0 controllerNumber=1 scan=4911"	22.2395	626.603	9653703	3	1876.79	60	1.89116e+07	K.SVVGLHAASKDPR(ADP ribosylation of C-term).E	SVVGLHAASKDPR	sp|Q9H9B1|EHMT1_HUMAN Histone-lysine N-methyltransferase EHMT1 OS=Homo sapiens GN=EHMT1 PE=1 SV=4	210	222	1	1876.79	0.00102322	0.545196	14	24	0.583333	7.59978e+06	0.401858	14.4019	TRUE	FALSE	4246	0	0
\20140515_QE6_UPLC5_SCL_SA_Hela_PAR_PD_Rep1.mzML	5156	controllerType=0 controllerNumber=1 scan=7302	20140515_QE6_UPLC5_SCL_SA_Hela_PAR_PD_Rep1.7302.7302.3 File:"20140515_QE6_UPLC5_SCL_SA_Hela_PAR_PD_Rep1.raw", NativeID:"controllerType=0 controllerNumber=1 scan=7302"	33.2352	658.942	5.44424e+06	3	1973.8	57	7.42313e+06	R.SSAPPSLAGPAVSHR(ADP ribosylation of C-term).G	SSAPPSLAGPAVSHR	sp|Q6ZRS2|SRCAP_HUMAN Helicase SRCAP OS=Homo sapiens GN=SRCAP PE=1 SV=3	3210	3224	0	1973.8	0.00120363	0.609801	14	28	0.5	2.65601e+06	0.357802	14.3578	TRUE	FALSE	4414	0	0
\20140515_QE6_UPLC5_SCL_SA_Hela_PAR_PD_Rep1.mzML	18887	controllerType=0 controllerNumber=1 scan=22195	20140515_QE6_UPLC5_SCL_SA_Hela_PAR_PD_Rep1.22195.22195.3 File:"20140515_QE6_UPLC5_SCL_SA_Hela_PAR_PD_Rep1.raw", NativeID:"controllerType=0 controllerNumber=1 scan=22195"	101.791	794.65	1.12571e+06	3	2380.93	67	1.24085e+06	R.DCGGAAQLAGPAAEADPLGR(ADP ribosylation of C-term).F	DCGGAAQLAGPAAEADPLGR	sp|Q9Y508-2|RN114_HUMAN Isoform 2 of E3 ubiquitin-protein ligase RNF114 OS=Homo sapiens GN=RNF114	7	26	0	2379.92	1.00896	423.947	14	38	0.368421	411589	0.3317	14.3317	TRUE	FALSE	4544	0	0
\20140515_QE6_UPLC5_SCL_SA_Hela_PAR_PD_Rep2.mzML	14375	controllerType=0 controllerNumber=1 scan=17177	20140515_QE6_UPLC5_SCL_SA_Hela_PAR_PD_Rep2.17177.17177.3 File:"20140515_QE6_UPLC5_SCL_SA_Hela_PAR_PD_Rep2.raw", NativeID:"controllerType=0 controllerNumber=1 scan=17177"	78.7593	842.69	900390	3	2525.05	58	1.49905e+06	R.SGASGASAAPAASAAAALAPSATR(ADP ribosylation of C-term).T	SGASGASAAPAASAAAALAPSATR	sp|Q7Z7K6|CENPV_HUMAN Centromere protein V OS=Homo sapiens GN=CENPV PE=1 SV=1	18	41	0	2525.06	-0.0103103	-4.08318	14	46	0.304348	490762	0.327381	14.3274	TRUE	FALSE	4556	0	0
\20140515_QE6_UPLC5_SCL_SA_Hela_PAR_PD_Rep3.mzML	1640	controllerType=0 controllerNumber=1 scan=3677	20140515_QE6_UPLC5_SCL_SA_Hela_PAR_PD_Rep3.3677.3677.3 File:"20140515_QE6_UPLC5_SCL_SA_Hela_PAR_PD_Rep3.raw", NativeID:"controllerType=0 controllerNumber=1 scan=3677"	16.5027	561.209	6.48315e+06	3	1680.6	61	7.08208e+06	R.KLTAMSSC(carbamidomethylation of C)SR(ADP ribosylation of C-term).R	KLTAMSSCSR	sp|Q14781|CBX2_HUMAN Chromobox protein homolog 2 OS=Homo sapiens GN=CBX2 PE=1 SV=2	82	91	1	1680.6	0.00028975	0.172409	14	18	0.777778	2.03563e+06	0.287434	14.2874	TRUE	FALSE	4739	0	0
\20140515_QE6_UPLC5_SCL_SA_Hela_PAR_PD_Rep2.mzML	21541	controllerType=0 controllerNumber=1 scan=24953	20140515_QE6_UPLC5_SCL_SA_Hela_PAR_PD_Rep2.24953.24953.3 File:"20140515_QE6_UPLC5_SCL_SA_Hela_PAR_PD_Rep2.raw", NativeID:"controllerType=0 controllerNumber=1 scan=24953"	114.583	860.41	1.84722e+06	3	2578.21	64	1.01977e+06	K.RSSPAAFINPPIGTVTPALK(ADP ribosylation of C-term).L	RSSPAAFINPPIGTVTPALK	sp|Q9BY77|PDIP3_HUMAN Polymerase delta-interacting protein 3 OS=Homo sapiens GN=POLDIP3 PE=1 SV=2	125	144	1	2577.2	1.00521	390.039	14	38	0.368421	284649	0.279132	14.2791	TRUE	FALSE	4765	0	0
\20140515_QE6_UPLC5_SCL_SA_Hela_PAR_PD_Rep2.mzML	12694	controllerType=0 controllerNumber=1 scan=15356	20140515_QE6_UPLC5_SCL_SA_Hela_PAR_PD_Rep2.15356.15356.3 File:"20140515_QE6_UPLC5_SCL_SA_Hela_PAR_PD_Rep2.raw", NativeID:"controllerType=0 controllerNumber=1 scan=15356"	70.3716	766.36	709823	3	2296.06	65	677046	R.NKGSVLIPGLVEGSTKR(ADP ribosylation of C-term).K	NKGSVLIPGLVEGSTKR	sp|Q86WJ1|CHD1L_HUMAN Chromodomain-helicase-DNA-binding protein 1-like OS=Homo sapiens GN=CHD1L PE=1 SV=2	615	631	2	2295.07	0.992038	432.248	14	32	0.4375	184061	0.27186	14.2719	TRUE	FALSE	4793	0	0
\20140515_QE6_UPLC5_SCL_SA_Hela_PAR_PD_Rep1.mzML	16649	controllerType=0 controllerNumber=1 scan=19758	20140515_QE6_UPLC5_SCL_SA_Hela_PAR_PD_Rep1.19758.19758.3 File:"20140515_QE6_UPLC5_SCL_SA_Hela_PAR_PD_Rep1.raw", NativeID:"controllerType=0 controllerNumber=1 scan=19758"	90.5733	700.91	4.13507e+06	3	2099.71	63	3.63023e+06	R.DLSYCLSGMYDHR(ADP ribosylation of C-term).Y	DLSYCLSGMYDHR	sp|P52597|HNRPF_HUMAN Heterogeneous nuclear ribonucleoprotein F OS=Homo sapiens GN=HNRNPF PE=1 SV=3	263	275	0	2099.72	-0.00737782	-3.51373	14	24	0.583333	976869	0.269093	14.2691	TRUE	FALSE	4807	0	0
\20140515_QE6_UPLC5_SCL_SA_Hela_PAR_PD_Rep1.mzML	9482	controllerType=0 controllerNumber=1 scan=11989	20140515_QE6_UPLC5_SCL_SA_Hela_PAR_PD_Rep1.11989.11989.2 File:"20140515_QE6_UPLC5_SCL_SA_Hela_PAR_PD_Rep1.raw", NativeID:"controllerType=0 controllerNumber=1 scan=11989"	54.8074	959.393	2155721	2	1916.77	51	4.21818e+06	K.SASKPIGFEGDLR(ADP ribosylation of C-term).G	SASKPIGFEGDLR	sp|Q9H981|ARP8_HUMAN Actin-related protein 8 OS=Homo sapiens GN=ACTR8 PE=1 SV=2	444	456	1	1916.77	0.00117198	0.611434	14	24	0.583333	1.12337e+06	0.266317	14.2663	TRUE	FALSE	4824	0	0
\20140515_QE6_UPLC5_SCL_SA_Hela_PAR_PD_Rep2.mzML	15727	controllerType=0 controllerNumber=1 scan=18642	20140515_QE6_UPLC5_SCL_SA_Hela_PAR_PD_Rep2.18642.18642.3 File:"20140515_QE6_UPLC5_SCL_SA_Hela_PAR_PD_Rep2.raw", NativeID:"controllerType=0 controllerNumber=1 scan=18642"	85.503	850.02	906866	3	2547.04	68	855290	R.ALSAGSPPVPPGWNPNSSSGK(ADP ribosylation of C-term).G	ALSAGSPPVPPGWNPNSSSGK	sp|P56177|DLX1_HUMAN Homeobox protein DLX-1 OS=Homo sapiens GN=DLX1 PE=2 SV=3	204	224	0	2547.05	-0.00868299	-3.40904	14	40	0.35	225503	0.263656	14.2637	TRUE	FALSE	4836	0	0
\20140515_QE6_UPLC5_SCL_SA_Hela_PAR_PD_Rep3.mzML	1457	controllerType=0 controllerNumber=1 scan=3479	20140515_QE6_UPLC5_SCL_SA_Hela_PAR_PD_Rep3.3479.3479.3 File:"20140515_QE6_UPLC5_SCL_SA_Hela_PAR_PD_Rep3.raw", NativeID:"controllerType=0 controllerNumber=1 scan=3479"	15.5926	633.564	14989858	3	1897.67	63	2.79566e+07	K.SC(carbamidomethylation of C)SGFVQSDSKR(ADP ribosylation of C-term).E	SCSGFVQSDSKR	sp|O95243|MBD4_HUMAN Methyl-CpG-binding domain protein 4 OS=Homo sapiens GN=MBD4 PE=1 SV=1	253	264	1	1897.67	0.000542342	0.285794	14	22	0.636364	7.26125e+06	0.259733	14.2597	TRUE	FALSE	4854	0	0
\20140515_QE6_UPLC5_SCL_SA_Hela_PAR_PD_Rep2.mzML	6645	controllerType=0 controllerNumber=1 scan=8803	20140515_QE6_UPLC5_SCL_SA_Hela_PAR_PD_Rep2.8803.8803.3 File:"20140515_QE6_UPLC5_SCL_SA_Hela_PAR_PD_Rep2.raw", NativeID:"controllerType=0 controllerNumber=1 scan=8803"	40.2055	632.9	2.15787e+06	3	1895.68	64	5.16776e+06	K.SVGQGYSVGQSMR(ADP ribosylation of C-term).L	SVGQGYSVGQSMR	sp|Q9H2P0|ADNP_HUMAN Activity-dependent neuroprotector homeobox protein OS=Homo sapiens GN=ADNP PE=1 SV=1	336	348	0	1895.69	-0.0128774	-6.79296	14	24	0.583333	1.3374e+06	0.258797	14.2588	TRUE	FALSE	4858	0	0
\20140515_QE6_UPLC5_SCL_SA_Hela_PAR_PD_Rep2.mzML	9523	controllerType=0 controllerNumber=1 scan=11921	20140515_QE6_UPLC5_SCL_SA_Hela_PAR_PD_Rep2.11921.11921.3 File:"20140515_QE6_UPLC5_SCL_SA_Hela_PAR_PD_Rep2.raw", NativeID:"controllerType=0 controllerNumber=1 scan=11921"	54.5562	809.32	1.3869e+06	3	2424.94	68	1.14665e+06	R.ERSGGEQAQDWDALPPK(ADP ribosylation of C-term).R	ERSGGEQAQDWDALPPK	sp|Q92979|NEP1_HUMAN Ribosomal RNA small subunit methyltransferase NEP1 OS=Homo sapiens GN=EMG1 PE=1 SV=4	12	28	1	2423.94	0.996117	410.949	14	32	0.4375	296003	0.258145	14.2581	TRUE	FALSE	4861	0	0
\20140515_QE6_UPLC5_SCL_SA_Hela_PAR_PD_Rep2.mzML	13066	controllerType=0 controllerNumber=1 scan=15759	20140515_QE6_UPLC5_SCL_SA_Hela_PAR_PD_Rep2.15759.15759.3 File:"20140515_QE6_UPLC5_SCL_SA_Hela_PAR_PD_Rep2.raw", NativeID:"controllerType=0 controllerNumber=1 scan=15759"	72.2269	619.267	782938	3	1854.78	73	1.23589e+06	K.KISWPYPQPAK(ADP ribosylation of C-term).Q	KISWPYPQPAK	sp|Q9NVN8|GNL3L_HUMAN Guanine nucleotide-binding protein-like 3-like protein OS=Homo sapiens GN=GNL3L PE=1 SV=1	20	30	1	1854.77	0.00462767	2.495	14	20	0.7	306069	0.247651	14.2477	TRUE	FALSE	4902	0	0
\20140515_QE6_UPLC5_SCL_SA_Hela_PAR_PD_Rep1.mzML	22893	controllerType=0 controllerNumber=1 scan=26545	20140515_QE6_UPLC5_SCL_SA_Hela_PAR_PD_Rep1.26545.26545.3 File:"20140515_QE6_UPLC5_SCL_SA_Hela_PAR_PD_Rep1.raw", NativeID:"controllerType=0 controllerNumber=1 scan=26545"	121.828	863.41	1.37066e+06	3	2587.21	73	1.34206e+06	K.KISSIQSIVPALEIANAHR(ADP ribosylation of C-term).K	KISSIQSIVPALEIANAHR	sp|P10809|CH60_HUMAN 60 kDa heat shock protein, mitochondrial OS=Homo sapiens GN=HSPD1 PE=1 SV=2	250	268	1	2587.22	-0.0115023	-4.44582	14	36	0.388889	329157	0.245263	14.2453	TRUE	FALSE	4915	0	0
\20140515_QE6_UPLC5_SCL_SA_Hela_PAR_PD_Rep3.mzML	3874	controllerType=0 controllerNumber=1 scan=6097	20140515_QE6_UPLC5_SCL_SA_Hela_PAR_PD_Rep3.6097.6097.2 File:"20140515_QE6_UPLC5_SCL_SA_Hela_PAR_PD_Rep3.raw", NativeID:"controllerType=0 controllerNumber=1 scan=6097"	27.6292	849.326	2.21514e+06	2	1696.64	58	2.9252e+06	R.SSAVDPEPQVK(ADP ribosylation of C-term).L	SSAVDPEPQVK	sp|Q5SSJ5|HP1B3_HUMAN Heterochromatin protein 1-binding protein 3 OS=Homo sapiens GN=HP1BP3 PE=1 SV=1	248	258	0	1696.64	-0.000895776	-0.527971	14	20	0.7	707772	0.241957	14.242	TRUE	FALSE	4926	0	0
\20140515_QE6_UPLC5_SCL_SA_Hela_PAR_PD_Rep2.mzML	17033	controllerType=0 controllerNumber=1 scan=20061	20140515_QE6_UPLC5_SCL_SA_Hela_PAR_PD_Rep2.20061.20061.2 File:"20140515_QE6_UPLC5_SCL_SA_Hela_PAR_PD_Rep2.raw", NativeID:"controllerType=0 controllerNumber=1 scan=20061"	92.0352	1045.44	827198	2	2088.87	56	1.01584e+06	K.IEVIEIMTDRGSGK(ADP ribosylation of C-term).K	IEVIEIMTDRGSGK	sp|Q32P51|RA1L2_HUMAN Heterogeneous nuclear ribonucleoprotein A1-like 2 OS=Homo sapiens GN=HNRNPA1L2 PE=2 SV=2	131	144	1	2087.86	1.00185	479.847	14	26	0.538462	242600	0.238817	14.2388	TRUE	FALSE	4940	0	0
\20140515_QE6_UPLC5_SCL_SA_Hela_PAR_PD_Rep2.mzML	13187	controllerType=0 controllerNumber=1 scan=15890	20140515_QE6_UPLC5_SCL_SA_Hela_PAR_PD_Rep2.15890.15890.3 File:"20140515_QE6_UPLC5_SCL_SA_Hela_PAR_PD_Rep2.raw", NativeID:"controllerType=0 controllerNumber=1 scan=15890"	72.8326	711.95	677421	3	2132.83	66	952980	K.VASMAPVTAEGFQER(ADP ribosylation of C-term).V	VASMAPVTAEGFQER	sp|Q969S3|ZN622_HUMAN Zinc finger protein 622 OS=Homo sapiens GN=ZNF622 PE=1 SV=1	36	50	0	2132.83	0.000629206	0.29501	14	28	0.5	223930	0.234979	14.235	TRUE	FALSE	4955	0	0
\20140515_QE6_UPLC5_SCL_SA_Hela_PAR_PD_Rep1.mzML	1095	controllerType=0 controllerNumber=1 scan=2902	20140515_QE6_UPLC5_SCL_SA_Hela_PAR_PD_Rep1.2902.2902.3 File:"20140515_QE6_UPLC5_SCL_SA_Hela_PAR_PD_Rep1.raw", NativeID:"controllerType=0 controllerNumber=1 scan=2902"	12.9988	530.535	3.52185e+06	3	1588.58	65	4.04709e+06	R.GGPGSGGHGPLR(ADP ribosylation of C-term).Y	GGPGSGGHGPLR	sp|Q8N1G0|ZN687_HUMAN Zinc finger protein 687 OS=Homo sapiens GN=ZNF687 PE=1 SV=1	1102	1113	0	1588.58	0.00147077	0.925835	14	22	0.636364	947162	0.234035	14.234	TRUE	FALSE	4959	0	0
\20140515_QE6_UPLC5_SCL_SA_Hela_PAR_PD_Rep2.mzML	6598	controllerType=0 controllerNumber=1 scan=8752	20140515_QE6_UPLC5_SCL_SA_Hela_PAR_PD_Rep2.8752.8752.3 File:"20140515_QE6_UPLC5_SCL_SA_Hela_PAR_PD_Rep2.raw", NativeID:"controllerType=0 controllerNumber=1 scan=8752"	39.9707	764.32	896811	3	2289.94	66	1.03138e+06	R.ISC(carbamidomethylation of C)MSKPPAPNPTPPR(ADP ribosylation of C-term).N	ISCMSKPPAPNPTPPR	sp|P46734|MP2K3_HUMAN Dual specificity mitogen-activated protein kinase kinase 3 OS=Homo sapiens GN=MAP2K3 PE=1 SV=2	27	42	1	2289.93	0.00687552	3.0025	14	30	0.466667	237686	0.230455	14.2305	TRUE	FALSE	4971	0	0
\20140515_QE6_UPLC5_SCL_SA_Hela_PAR_PD_Rep1.mzML	13608	controllerType=0 controllerNumber=1 scan=16460	20140515_QE6_UPLC5_SCL_SA_Hela_PAR_PD_Rep1.16460.16460.3 File:"20140515_QE6_UPLC5_SCL_SA_Hela_PAR_PD_Rep1.raw", NativeID:"controllerType=0 controllerNumber=1 scan=16460"	75.391	691.306	2.35543e+06	3	2070.9	60	4.3084e+06	R.ELQNHLGLSAPVPR(ADP ribosylation of C-term).G	ELQNHLGLSAPVPR	sp|Q3L8U1|CHD9_HUMAN Chromodomain-helicase-DNA-binding protein 9 OS=Homo sapiens GN=CHD9 PE=1 SV=2	1567	1580	0	2070.89	0.00256178	1.23704	14	26	0.538462	969774	0.225089	14.2251	TRUE	FALSE	4991	0	0
\20140515_QE6_UPLC5_SCL_SA_Hela_PAR_PD_Rep2.mzML	17465	controllerType=0 controllerNumber=1 scan=20529	20140515_QE6_UPLC5_SCL_SA_Hela_PAR_PD_Rep2.20529.20529.4 File:"20140515_QE6_UPLC5_SCL_SA_Hela_PAR_PD_Rep2.raw", NativeID:"controllerType=0 controllerNumber=1 scan=20529"	94.1924	1078.24	2.4196e+06	4	4308.93	68	4.7125e+06	R.IFPPETSASVAATPPPSTASAPAAVNSSASADKPLSNMK(ADP ribosylation of C-term).I	IFPPETSASVAATPPPSTASAPAAVNSSASADKPLSNMK	sp|P09874|PARP1_HUMAN Poly [ADP-ribose] polymerase 1 OS=Homo sapiens GN=PARP1 PE=1 SV=4	356	394	1	4307.93	0.997424	231.532	14	76	0.184211	1.0448e+06	0.221707	14.2217	TRUE	FALSE	5000	0	0
\20140515_QE6_UPLC5_SCL_SA_Hela_PAR_PD_Rep2.mzML	25470	controllerType=0 controllerNumber=1 scan=29219	20140515_QE6_UPLC5_SCL_SA_Hela_PAR_PD_Rep2.29219.29219.3 File:"20140515_QE6_UPLC5_SCL_SA_Hela_PAR_PD_Rep2.raw", NativeID:"controllerType=0 controllerNumber=1 scan=29219"	134.231	807.003	815335	3	2417.99	65	1.08182e+06	K.SIGSLLENPHWGPWER(ADP ribosylation of C-term).K	SIGSLLENPHWGPWER	sp|Q9UGU0|TCF20_HUMAN Transcription factor 20 OS=Homo sapiens GN=TCF20 PE=1 SV=3	807	822	0	2417.98	0.00331451	1.37077	14	30	0.466667	239329	0.221228	14.2212	TRUE	FALSE	5001	0	0
\20140515_QE6_UPLC5_SCL_SA_Hela_PAR_PD_Rep3.mzML	1869	controllerType=0 controllerNumber=1 scan=3925	20140515_QE6_UPLC5_SCL_SA_Hela_PAR_PD_Rep3.3925.3925.3 File:"20140515_QE6_UPLC5_SCL_SA_Hela_PAR_PD_Rep3.raw", NativeID:"controllerType=0 controllerNumber=1 scan=3925"	17.6428	561.877	3.14806e+06	3	1682.61	71	3.68004e+06	K.SDSNLGGHSIR(ADP ribosylation of C-term).C	SDSNLGGHSIR	sp|Q14966|ZN638_HUMAN Zinc finger protein 638 OS=Homo sapiens GN=ZNF638 PE=1 SV=2	628	638	0	1682.61	-7.9979e-05	-0.0475327	14	20	0.7	810535	0.220252	14.2203	TRUE	FALSE	5002	0	0
\20140515_QE6_UPLC5_SCL_SA_Hela_PAR_PD_Rep1.mzML	22662	controllerType=0 controllerNumber=1 scan=26292	20140515_QE6_UPLC5_SCL_SA_Hela_PAR_PD_Rep1.26292.26292.2 File:"20140515_QE6_UPLC5_SCL_SA_Hela_PAR_PD_Rep1.raw", NativeID:"controllerType=0 controllerNumber=1 scan=26292"	120.668	967.936	2688643	2	1933.86	58	7.94552e+06	K.SGGGIVEPIPLNIK(ADP ribosylation of C-term).T	SGGGIVEPIPLNIK	sp|Q8N954|GPT11_HUMAN G patch domain-containing protein 11 OS=Homo sapiens GN=GPATCH11 PE=1 SV=3	91	104	0	1933.86	-0.00193626	-1.00124	14	26	0.538462	1.73557e+06	0.218434	14.2184	TRUE	FALSE	5010	0	0
\20140515_QE6_UPLC5_SCL_SA_Hela_PAR_PD_Rep2.mzML	21806	controllerType=0 controllerNumber=1 scan=25240	20140515_QE6_UPLC5_SCL_SA_Hela_PAR_PD_Rep2.25240.25240.4 File:"20140515_QE6_UPLC5_SCL_SA_Hela_PAR_PD_Rep2.raw", NativeID:"controllerType=0 controllerNumber=1 scan=25240"	115.904	805.89	1.23285e+06	4	3219.53	72	1.22614e+06	R.SHPYSPLPGLASVPGHMALPRPGVIK(ADP ribosylation of C-term).T	SHPYSPLPGLASVPGHMALPRPGVIK	sp|P15408|FOSL2_HUMAN Fos-related antigen 2 OS=Homo sapiens GN=FOSL2 PE=1 SV=1	79	104	1	3218.51	1.01715	316.03	14	50	0.28	266633	0.217457	14.2175	TRUE	FALSE	5017	0	0
\20140515_QE6_UPLC5_SCL_SA_Hela_PAR_PD_Rep2.mzML	1979	controllerType=0 controllerNumber=1 scan=3748	20140515_QE6_UPLC5_SCL_SA_Hela_PAR_PD_Rep2.3748.3748.2 File:"20140515_QE6_UPLC5_SCL_SA_Hela_PAR_PD_Rep2.raw", NativeID:"controllerType=0 controllerNumber=1 scan=3748"	16.9376	942.37	5803360	2	1882.73	57	1.10553e+07	K.SVGSVGDSPREPR(ADP ribosylation of C-term).R	SVGSVGDSPREPR	sp|Q8IXZ2|ZC3H3_HUMAN Zinc finger CCCH domain-containing protein 3 OS=Homo sapiens GN=ZC3H3 PE=1 SV=3	204	216	1	1882.72	0.000656036	0.34845	14	24	0.583333	2.39978e+06	0.21707	14.2171	TRUE	FALSE	5019	0	0
\20140515_QE6_UPLC5_SCL_SA_Hela_PAR_PD_Rep2.mzML	8077	controllerType=0 controllerNumber=1 scan=10355	20140515_QE6_UPLC5_SCL_SA_Hela_PAR_PD_Rep2.10355.10355.2 File:"20140515_QE6_UPLC5_SCL_SA_Hela_PAR_PD_Rep2.raw", NativeID:"controllerType=0 controllerNumber=1 scan=10355"	47.3505	763.321	13061231	2	1524.63	61	1.3088e+07	K.SLAPAPLSTK(ADP ribosylation of C-term).S	SLAPAPLSTK	sp|P78337|PITX1_HUMAN Pituitary homeobox 1 OS=Homo sapiens GN=PITX1 PE=1 SV=2	188	197	0	1524.63	0.00103512	0.678934	14	18	0.777778	2.81931e+06	0.215412	14.2154	TRUE	FALSE	5024	0	0
\20140515_QE6_UPLC5_SCL_SA_Hela_PAR_PD_Rep2.mzML	12298	controllerType=0 controllerNumber=1 scan=14927	20140515_QE6_UPLC5_SCL_SA_Hela_PAR_PD_Rep2.14927.14927.3 File:"20140515_QE6_UPLC5_SCL_SA_Hela_PAR_PD_Rep2.raw", NativeID:"controllerType=0 controllerNumber=1 scan=14927"	68.3962	638.598	1.17349e+06	3	1912.77	60	2.23807e+06	K.VLNHFSIMQQR(ADP ribosylation of C-term).R	VLNHFSIMQQR	sp|P35269|T2FA_HUMAN General transcription factor IIF subunit 1 OS=Homo sapiens GN=GTF2F1 PE=1 SV=2	170	180	0	1912.77	0.00270054	1.41185	14	20	0.7	478921	0.213988	14.214	TRUE	FALSE	5027	0	0
\20140515_QE6_UPLC5_SCL_SA_Hela_PAR_PD_Rep2.mzML	14185	controllerType=0 controllerNumber=1 scan=16972	20140515_QE6_UPLC5_SCL_SA_Hela_PAR_PD_Rep2.16972.16972.2 File:"20140515_QE6_UPLC5_SCL_SA_Hela_PAR_PD_Rep2.raw", NativeID:"controllerType=0 controllerNumber=1 scan=16972"	77.8147	856.868	2.89781e+06	2	1711.72	64	3.14903e+06	R.SALAPNLLTSGK(ADP ribosylation of C-term).K	SALAPNLLTSGK	sp|O15446|RPA34_HUMAN DNA-directed RNA polymerase I subunit RPA34 OS=Homo sapiens GN=CD3EAP PE=1 SV=1	163	174	0	1711.72	0.000406115	0.237255	14	22	0.636364	673734	0.21395	14.2139	TRUE	FALSE	5028	0	0
\20140515_QE6_UPLC5_SCL_SA_Hela_PAR_PD_Rep3.mzML	3838	controllerType=0 controllerNumber=1 scan=6058	20140515_QE6_UPLC5_SCL_SA_Hela_PAR_PD_Rep3.6058.6058.2 File:"20140515_QE6_UPLC5_SCL_SA_Hela_PAR_PD_Rep3.raw", NativeID:"controllerType=0 controllerNumber=1 scan=6058"	27.45	792.84	1.87173e+06	2	1583.67	62	1.82164e+06	K.SKGEPVISVK(ADP ribosylation of C-term).T	SKGEPVISVK	sp|Q14151|SAFB2_HUMAN Scaffold attachment factor B2 OS=Homo sapiens GN=SAFB2 PE=1 SV=1	577	586	1	1583.66	0.00208716	1.31793	14	18	0.777778	387442	0.212689	14.2127	TRUE	FALSE	5032	0	0
\20140515_QE6_UPLC5_SCL_SA_Hela_PAR_PD_Rep2.mzML	11986	controllerType=0 controllerNumber=1 scan=14589	20140515_QE6_UPLC5_SCL_SA_Hela_PAR_PD_Rep2.14589.14589.2 File:"20140515_QE6_UPLC5_SCL_SA_Hela_PAR_PD_Rep2.raw", NativeID:"controllerType=0 controllerNumber=1 scan=14589"	66.8401	831.846	959655	2	1661.68	60	1.3165e+06	K.TPYIVLSGSGK(ADP ribosylation of C-term).S	TPYIVLSGSGK	sp|O43290|SNUT1_HUMAN U4/U6.U5 tri-snRNP-associated protein 1 OS=Homo sapiens GN=SART1 PE=1 SV=1	781	791	0	1661.67	0.0025541	1.53707	14	20	0.7	277719	0.210953	14.211	TRUE	FALSE	5038	0	0
\20140515_QE6_UPLC5_SCL_SA_Hela_PAR_PD_Rep2.mzML	13654	controllerType=0 controllerNumber=1 scan=16396	20140515_QE6_UPLC5_SCL_SA_Hela_PAR_PD_Rep2.16396.16396.2 File:"20140515_QE6_UPLC5_SCL_SA_Hela_PAR_PD_Rep2.raw", NativeID:"controllerType=0 controllerNumber=1 scan=16396"	75.1602	881.89	811066	2	1761.77	64	1.63703e+06	K.SLVMHTPPVLK(ADP ribosylation of C-term).K	SLVMHTPPVLK	sp|P46013|KI67_HUMAN Antigen KI-67 OS=Homo sapiens GN=MKI67 PE=1 SV=2	538	548	0	1761.76	0.00923256	5.24054	14	20	0.7	344955	0.21072	14.2107	TRUE	FALSE	5039	0	0
\20140515_QE6_UPLC5_SCL_SA_Hela_PAR_PD_Rep1.mzML	11941	controllerType=0 controllerNumber=1 scan=14653	20140515_QE6_UPLC5_SCL_SA_Hela_PAR_PD_Rep1.14653.14653.3 File:"20140515_QE6_UPLC5_SCL_SA_Hela_PAR_PD_Rep1.raw", NativeID:"controllerType=0 controllerNumber=1 scan=14653"	67.0728	732.98	2.21679e+06	3	2195.92	70	1.7393e+06	K.TQQSPISNGSPELGIK(ADP ribosylation of C-term).K	TQQSPISNGSPELGIK	sp|Q15723|ELF2_HUMAN ETS-related transcription factor Elf-2 OS=Homo sapiens GN=ELF2 PE=1 SV=2	182	197	0	2195.91	0.0044566	2.02949	14	30	0.466667	366081	0.210475	14.2105	TRUE	FALSE	5040	0	0
\20140515_QE6_UPLC5_SCL_SA_Hela_PAR_PD_Rep3.mzML	4472	controllerType=0 controllerNumber=1 scan=6745	20140515_QE6_UPLC5_SCL_SA_Hela_PAR_PD_Rep3.6745.6745.3 File:"20140515_QE6_UPLC5_SCL_SA_Hela_PAR_PD_Rep3.raw", NativeID:"controllerType=0 controllerNumber=1 scan=6745"	30.6108	800.34	3.24886e+06	3	2398	61	3.16141e+06	R.QVSSPNAQKPFAHYQR(ADP ribosylation of C-term).H	QVSSPNAQKPFAHYQR	sp|Q15697|ZN174_HUMAN Zinc finger protein 174 OS=Homo sapiens GN=ZNF174 PE=1 SV=1	263	278	1	2397.99	0.00889167	3.70797	14	30	0.466667	661011	0.209088	14.2091	TRUE	FALSE	5043	0	0
\20140515_QE6_UPLC5_SCL_SA_Hela_PAR_PD_Rep1.mzML	12376	controllerType=0 controllerNumber=1 scan=15124	20140515_QE6_UPLC5_SCL_SA_Hela_PAR_PD_Rep1.15124.15124.2 File:"20140515_QE6_UPLC5_SCL_SA_Hela_PAR_PD_Rep1.raw", NativeID:"controllerType=0 controllerNumber=1 scan=15124"	69.2405	1045.45	1.77931e+06	2	2088.88	59	3.94688e+06	K.GC(carbamidomethylation of C)TIVKPFNLSQGK(ADP ribosylation of C-term).K	GCTIVKPFNLSQGK	sp|Q9ULW0|TPX2_HUMAN Targeting protein for Xklp2 OS=Homo sapiens GN=TPX2 PE=1 SV=2	300	313	1	2088.87	0.00509513	2.43917	14	26	0.538462	807288	0.204538	14.2045	TRUE	FALSE	5055	0	0
\20140515_QE6_UPLC5_SCL_SA_Hela_PAR_PD_Rep2.mzML	1409	controllerType=0 controllerNumber=1 scan=3131	20140515_QE6_UPLC5_SCL_SA_Hela_PAR_PD_Rep2.3131.3131.3 File:"20140515_QE6_UPLC5_SCL_SA_Hela_PAR_PD_Rep2.raw", NativeID:"controllerType=0 controllerNumber=1 scan=3131"	14.0981	622.932	4.07589e+06	3	1865.77	61	7.0387e+06	R.SSVGPSKPVSQPR(ADP ribosylation of C-term).R	SSVGPSKPVSQPR	sp|Q9Y657|SPIN1_HUMAN Spindlin-1 OS=Homo sapiens GN=SPIN1 PE=1 SV=3	38	50	1	1865.77	0.00224934	1.20558	14	24	0.583333	1.43467e+06	0.203826	14.2038	TRUE	FALSE	5059	0	0
\20140515_QE6_UPLC5_SCL_SA_Hela_PAR_PD_Rep1.mzML	15056	controllerType=0 controllerNumber=1 scan=18029	20140515_QE6_UPLC5_SCL_SA_Hela_PAR_PD_Rep1.18029.18029.2 File:"20140515_QE6_UPLC5_SCL_SA_Hela_PAR_PD_Rep1.raw", NativeID:"controllerType=0 controllerNumber=1 scan=18029"	82.616	1044.43	1.41979e+06	2	2086.84	54	5.00475e+06	R.SSGPTQVPLPSSSFR(ADP ribosylation of C-term).S	SSGPTQVPLPSSSFR	sp|Q13029|PRDM2_HUMAN PR domain zinc finger protein 2 OS=Homo sapiens GN=PRDM2 PE=1 SV=3	1538	1552	0	2086.84	0.00142695	0.683785	14	28	0.5	995349	0.198881	14.1989	TRUE	FALSE	5073	0	0
\20140515_QE6_UPLC5_SCL_SA_Hela_PAR_PD_Rep2.mzML	12320	controllerType=0 controllerNumber=1 scan=14951	20140515_QE6_UPLC5_SCL_SA_Hela_PAR_PD_Rep2.14951.14951.3 File:"20140515_QE6_UPLC5_SCL_SA_Hela_PAR_PD_Rep2.raw", NativeID:"controllerType=0 controllerNumber=1 scan=14951"	68.507	642.62	1.09243e+06	3	1924.84	70	1.49743e+06	K.KISGPNPLSCLKK(ADP ribosylation of C-term).K	KISGPNPLSCLKK	sp|Q9BRU9|UTP23_HUMAN rRNA-processing protein UTP23 homolog OS=Homo sapiens GN=UTP23 PE=1 SV=2	198	210	2	1924.85	-0.0137351	-7.13569	14	24	0.583333	296638	0.198099	14.1981	TRUE	FALSE	5078	0	0
\20140515_QE6_UPLC5_SCL_SA_Hela_PAR_PD_Rep2.mzML	280	controllerType=0 controllerNumber=1 scan=1908	20140515_QE6_UPLC5_SCL_SA_Hela_PAR_PD_Rep2.1908.1908.3 File:"20140515_QE6_UPLC5_SCL_SA_Hela_PAR_PD_Rep2.raw", NativeID:"controllerType=0 controllerNumber=1 scan=1908"	8.47162	714.98	46422496	3	2141.92	59	2.15125e+07	K.GQVKEEGINKSEKR(ADP ribosylation of C-term).M	GQVKEEGINKSEKR	sp|P09874|PARP1_HUMAN Poly [ADP-ribose] polymerase 1 OS=Homo sapiens GN=PARP1 PE=1 SV=4	509	522	3	2141.91	0.00373811	1.74522	14	26	0.538462	4.22398e+06	0.19635	14.1963	TRUE	FALSE	5081	0	0
\20140515_QE6_UPLC5_SCL_SA_Hela_PAR_PD_Rep2.mzML	4737	controllerType=0 controllerNumber=1 scan=6736	20140515_QE6_UPLC5_SCL_SA_Hela_PAR_PD_Rep2.6736.6736.3 File:"20140515_QE6_UPLC5_SCL_SA_Hela_PAR_PD_Rep2.raw", NativeID:"controllerType=0 controllerNumber=1 scan=6736"	30.6897	632.24	662548	3	1893.7	61	1.30411e+06	K.DTAASGYGTQNIR(ADP ribosylation of C-term).L	DTAASGYGTQNIR	sp|Q9Y314|NOSIP_HUMAN Nitric oxide synthase-interacting protein OS=Homo sapiens GN=NOSIP PE=1 SV=1	22	34	0	1893.69	0.00501398	2.64772	14	24	0.583333	252264	0.193437	14.1934	TRUE	FALSE	5090	0	0
\20140515_QE6_UPLC5_SCL_SA_Hela_PAR_PD_Rep3.mzML	19162	controllerType=0 controllerNumber=1 scan=22676	20140515_QE6_UPLC5_SCL_SA_Hela_PAR_PD_Rep3.22676.22676.3 File:"20140515_QE6_UPLC5_SCL_SA_Hela_PAR_PD_Rep3.raw", NativeID:"controllerType=0 controllerNumber=1 scan=22676"	103.927	917.368	3090233	3	2749.08	69	3.96313e+06	R.SAAEELDEEIPVSSHYFASK(ADP ribosylation of C-term).T	SAAEELDEEIPVSSHYFASK	sp|P54132|BLM_HUMAN Bloom syndrome protein OS=Homo sapiens GN=BLM PE=1 SV=1	1310	1329	0	2749.08	6.695e-05	0.0243536	14	38	0.368421	763262	0.192591	14.1926	TRUE	FALSE	5094	0	0
\20140515_QE6_UPLC5_SCL_SA_Hela_PAR_PD_Rep1.mzML	16894	controllerType=0 controllerNumber=1 scan=20023	20140515_QE6_UPLC5_SCL_SA_Hela_PAR_PD_Rep1.20023.20023.4 File:"20140515_QE6_UPLC5_SCL_SA_Hela_PAR_PD_Rep1.raw", NativeID:"controllerType=0 controllerNumber=1 scan=20023"	91.7932	832.6	1.2674e+06	4	3326.37	68	1.30115e+06	K.HSTPHAAFQPNSQIGEEMSQNSFIK(ADP ribosylation of C-term).Q	HSTPHAAFQPNSQIGEEMSQNSFIK	sp|Q9UKV3|ACINU_HUMAN Apoptotic chromatin condensation inducer in the nucleus OS=Homo sapiens GN=ACIN1 PE=1 SV=2	114	138	0	3325.35	1.01722	305.898	14	48	0.291667	249488	0.191743	14.1917	TRUE	FALSE	5096	0	0
\20140515_QE6_UPLC5_SCL_SA_Hela_PAR_PD_Rep2.mzML	5911	controllerType=0 controllerNumber=1 scan=8008	20140515_QE6_UPLC5_SCL_SA_Hela_PAR_PD_Rep2.8008.8008.3 File:"20140515_QE6_UPLC5_SCL_SA_Hela_PAR_PD_Rep2.raw", NativeID:"controllerType=0 controllerNumber=1 scan=8008"	36.5431	641.27	934740	3	1920.79	68	1.28823e+06	R.ISSLTASLHAHSR(ADP ribosylation of C-term).K	ISSLTASLHAHSR	sp|Q9UGY1|NOL12_HUMAN Nucleolar protein 12 OS=Homo sapiens GN=NOL12 PE=1 SV=1	161	173	0	1919.79	0.99536	518.472	14	24	0.583333	246598	0.191424	14.1914	TRUE	FALSE	5097	0	0
\20140515_QE6_UPLC5_SCL_SA_Hela_PAR_PD_Rep1.mzML	25173	controllerType=0 controllerNumber=1 scan=29024	20140515_QE6_UPLC5_SCL_SA_Hela_PAR_PD_Rep1.29024.29024.4 File:"20140515_QE6_UPLC5_SCL_SA_Hela_PAR_PD_Rep1.raw", NativeID:"controllerType=0 controllerNumber=1 scan=29024"	133.248	806.37	4.8932e+06	4	3221.45	67	7.69905e+06	R.GSGYHLLQSDSMLLVLSEPGPARPR(ADP ribosylation of C-term).A	GSGYHLLQSDSMLLVLSEPGPARPR	sp|Q8N531|FBXL6_HUMAN F-box/LRR-repeat protein 6 OS=Homo sapiens GN=FBXL6 PE=2 SV=1	34	58	1	3220.44	1.00952	313.474	14	48	0.291667	1.45194e+06	0.188587	14.1886	TRUE	FALSE	5107	0	0
\20140515_QE6_UPLC5_SCL_SA_Hela_PAR_PD_Rep2.mzML	3517	controllerType=0 controllerNumber=1 scan=5414	20140515_QE6_UPLC5_SCL_SA_Hela_PAR_PD_Rep2.5414.5414.4 File:"20140515_QE6_UPLC5_SCL_SA_Hela_PAR_PD_Rep2.raw", NativeID:"controllerType=0 controllerNumber=1 scan=5414"	24.6084	775.34	1.85306e+06	4	3097.33	71	2.26082e+06	R.AQHPQPAGQQGHGASPHTGLPAGSLR(ADP ribosylation of C-term).Y	AQHPQPAGQQGHGASPHTGLPAGSLR	tr|I3L229|I3L229_HUMAN Chromodomain-helicase-DNA-binding protein 3 (Fragment) OS=Homo sapiens GN=CHD3 PE=1 SV=5	216	241	0	3097.33	0.00131777	0.425453	14	50	0.28	424180	0.187622	14.1876	TRUE	FALSE	5110	0	0
\20140515_QE6_UPLC5_SCL_SA_Hela_PAR_PD_Rep1.mzML	16293	controllerType=0 controllerNumber=1 scan=19371	20140515_QE6_UPLC5_SCL_SA_Hela_PAR_PD_Rep1.19371.19371.3 File:"20140515_QE6_UPLC5_SCL_SA_Hela_PAR_PD_Rep1.raw", NativeID:"controllerType=0 controllerNumber=1 scan=19371"	88.794	836.05	2.63617e+06	3	2505.13	70	1.4276e+06	R.DSDKRPSLGLAPGGLAVVGR(ADP ribosylation of C-term).S	DSDKRPSLGLAPGGLAVVGR	sp|O95785|WIZ_HUMAN Protein Wiz OS=Homo sapiens GN=WIZ PE=1 SV=2	1474	1493	2	2505.14	-0.013252	-5.28991	14	38	0.368421	262849	0.18412	14.1841	TRUE	FALSE	5115	0	0
\20140515_QE6_UPLC5_SCL_SA_Hela_PAR_PD_Rep2.mzML	18601	controllerType=0 controllerNumber=1 scan=21759	20140515_QE6_UPLC5_SCL_SA_Hela_PAR_PD_Rep2.21759.21759.2 File:"20140515_QE6_UPLC5_SCL_SA_Hela_PAR_PD_Rep2.raw", NativeID:"controllerType=0 controllerNumber=1 scan=21759"	99.858	963.9	730468	2	1925.79	58	2.02934e+06	R.STYNYSLPITVK(ADP ribosylation of C-term).K	STYNYSLPITVK	sp|Q9Y5Q8|TF3C5_HUMAN General transcription factor 3C polypeptide 5 OS=Homo sapiens GN=GTF3C5 PE=1 SV=2	343	354	0	1925.78	0.000515206	0.26753	14	22	0.636364	369264	0.181962	14.182	TRUE	FALSE	5122	0	0
\20140515_QE6_UPLC5_SCL_SA_Hela_PAR_PD_Rep2.mzML	6323	controllerType=0 controllerNumber=1 scan=8454	20140515_QE6_UPLC5_SCL_SA_Hela_PAR_PD_Rep2.8454.8454.4 File:"20140515_QE6_UPLC5_SCL_SA_Hela_PAR_PD_Rep2.raw", NativeID:"controllerType=0 controllerNumber=1 scan=8454"	38.5994	774.09	1.17997e+06	4	3092.33	73	1.23244e+06	K.LKSEVNKHETALEMQNPNLNNK(ADP ribosylation of C-term).E	LKSEVNKHETALEMQNPNLNNK	sp|Q6SJ93|F111B_HUMAN Protein FAM111B OS=Homo sapiens GN=FAM111B PE=1 SV=1	56	77	2	3091.35	0.983759	318.23	14	42	0.333333	223855	0.181635	14.1816	TRUE	FALSE	5124	0	0
\20140515_QE6_UPLC5_SCL_SA_Hela_PAR_PD_Rep2.mzML	2380	controllerType=0 controllerNumber=1 scan=4183	20140515_QE6_UPLC5_SCL_SA_Hela_PAR_PD_Rep2.4183.4183.3 File:"20140515_QE6_UPLC5_SCL_SA_Hela_PAR_PD_Rep2.raw", NativeID:"controllerType=0 controllerNumber=1 scan=4183"	18.9402	659.598	8013403	3	1975.77	64	1.01587e+07	K.VEQATKPSFESGR(ADP ribosylation of C-term).R	VEQATKPSFESGR	sp|P38159-2|RBMX_HUMAN Isoform 2 of RNA-binding motif protein, X chromosome OS=Homo sapiens GN=RBMX	68	80	1	1975.77	0.00182306	0.922706	14	24	0.583333	1.84089e+06	0.181214	14.1812	TRUE	FALSE	5125	0	0
\20140515_QE6_UPLC5_SCL_SA_Hela_PAR_PD_Rep2.mzML	11386	controllerType=0 controllerNumber=1 scan=13939	20140515_QE6_UPLC5_SCL_SA_Hela_PAR_PD_Rep2.13939.13939.3 File:"20140515_QE6_UPLC5_SCL_SA_Hela_PAR_PD_Rep2.raw", NativeID:"controllerType=0 controllerNumber=1 scan=13939"	63.8476	767.37	1.03226e+06	3	2299.09	78	621843	K.SHIITGNKIPLSGPVPK(ADP ribosylation of C-term).E	SHIITGNKIPLSGPVPK	sp|O00311|CDC7_HUMAN Cell division cycle 7-related protein kinase OS=Homo sapiens GN=CDC7 PE=1 SV=1	228	244	1	2298.08	1.00712	438.242	14	32	0.4375	112421	0.180787	14.1808	TRUE	FALSE	5127	0	0
\20140515_QE6_UPLC5_SCL_SA_Hela_PAR_PD_Rep3.mzML	16922	controllerType=0 controllerNumber=1 scan=20238	20140515_QE6_UPLC5_SCL_SA_Hela_PAR_PD_Rep3.20238.20238.3 File:"20140515_QE6_UPLC5_SCL_SA_Hela_PAR_PD_Rep3.raw", NativeID:"controllerType=0 controllerNumber=1 scan=20238"	92.7069	848.41	2.50808e+06	3	2542.21	73	2.70926e+06	K.FRSTGLELETPSLVPVKK(ADP ribosylation of C-term).N	FRSTGLELETPSLVPVKK	sp|Q96QC0|PP1RA_HUMAN Serine/threonine-protein phosphatase 1 regulatory subunit 10 OS=Homo sapiens GN=PPP1R10 PE=1 SV=1	208	225	2	2541.19	1.01644	399.987	14	34	0.411765	489679	0.180743	14.1807	TRUE	FALSE	5128	0	0
\20140515_QE6_UPLC5_SCL_SA_Hela_PAR_PD_Rep3.mzML	12351	controllerType=0 controllerNumber=1 scan=15282	20140515_QE6_UPLC5_SCL_SA_Hela_PAR_PD_Rep3.15282.15282.2 File:"20140515_QE6_UPLC5_SCL_SA_Hela_PAR_PD_Rep3.raw", NativeID:"controllerType=0 controllerNumber=1 scan=15282"	69.896	882.349	3.37137e+06	2	1762.68	58	4.25655e+06	R.SIFASPESVTGK(ADP ribosylation of C-term).V	SIFASPESVTGK	sp|O75940|SPF30_HUMAN Survival of motor neuron-related-splicing factor 30 OS=Homo sapiens GN=SMNDC1 PE=1 SV=1	197	208	0	1762.69	-0.00138364	-0.78496	14	22	0.636364	767026	0.180199	14.1802	TRUE	FALSE	5130	0	0
\20140515_QE6_UPLC5_SCL_SA_Hela_PAR_PD_Rep2.mzML	11240	controllerType=0 controllerNumber=1 scan=13781	20140515_QE6_UPLC5_SCL_SA_Hela_PAR_PD_Rep2.13781.13781.4 File:"20140515_QE6_UPLC5_SCL_SA_Hela_PAR_PD_Rep2.raw", NativeID:"controllerType=0 controllerNumber=1 scan=13781"	63.1208	701.03	1.12869e+06	4	2800.09	75	995231	K.DYHFKVDNDENEHQLSLR(ADP ribosylation of C-term).T	DYHFKVDNDENEHQLSLR	sp|P06748|NPM_HUMAN Nucleophosmin OS=Homo sapiens GN=NPM1 PE=1 SV=2	28	45	1	2799.1	0.994571	355.319	14	34	0.411765	178590	0.179446	14.1794	TRUE	FALSE	5133	0	0
\20140515_QE6_UPLC5_SCL_SA_Hela_PAR_PD_Rep1.mzML	9284	controllerType=0 controllerNumber=1 scan=11775	20140515_QE6_UPLC5_SCL_SA_Hela_PAR_PD_Rep1.11775.11775.2 File:"20140515_QE6_UPLC5_SCL_SA_Hela_PAR_PD_Rep1.raw", NativeID:"controllerType=0 controllerNumber=1 scan=11775"	53.8235	763.267	5.82432e+06	2	1524.52	68	5.68327e+06	K.SMFIAC(carbamidomethylation of C)AGK(ADP ribosylation of C-term).K	SMFIACAGK	sp|P09884|DPOLA_HUMAN DNA polymerase alpha catalytic subunit OS=Homo sapiens GN=POLA1 PE=1 SV=2	136	144	0	1524.52	0.000731788	0.480013	14	16	0.875	1.01878e+06	0.179259	14.1793	TRUE	FALSE	5135	0	0
\20140515_QE6_UPLC5_SCL_SA_Hela_PAR_PD_Rep1.mzML	5940	controllerType=0 controllerNumber=1 scan=8151	20140515_QE6_UPLC5_SCL_SA_Hela_PAR_PD_Rep1.8151.8151.2 File:"20140515_QE6_UPLC5_SCL_SA_Hela_PAR_PD_Rep1.raw", NativeID:"controllerType=0 controllerNumber=1 scan=8151"	37.1423	843.849	2.34474e+06	2	1685.68	59	7.12061e+06	K.SVIYHALSQK(ADP ribosylation of C-term).E	SVIYHALSQK	sp|O95707|RPP29_HUMAN Ribonuclease P protein subunit p29 OS=Homo sapiens GN=POP4 PE=1 SV=2	3	12	0	1685.69	-0.001146	-0.679841	14	18	0.777778	1.2595e+06	0.176881	14.1769	TRUE	FALSE	5137	0	0
\20140515_QE6_UPLC5_SCL_SA_Hela_PAR_PD_Rep2.mzML	1788	controllerType=0 controllerNumber=1 scan=3541	20140515_QE6_UPLC5_SCL_SA_Hela_PAR_PD_Rep2.3541.3541.3 File:"20140515_QE6_UPLC5_SCL_SA_Hela_PAR_PD_Rep2.raw", NativeID:"controllerType=0 controllerNumber=1 scan=3541"	15.9883	565.25	3.37977e+06	3	1692.73	71	2.57073e+06	R.KSDLGVHLRK(ADP ribosylation of C-term).Q	KSDLGVHLRK	sp|P49711|CTCF_HUMAN Transcriptional repressor CTCF OS=Homo sapiens GN=CTCF PE=1 SV=1	449	458	2	1692.74	-0.0104199	-6.15565	14	18	0.777778	452403	0.175983	14.176	TRUE	FALSE	5139	0	0
\20140515_QE6_UPLC5_SCL_SA_Hela_PAR_PD_Rep3.mzML	12811	controllerType=0 controllerNumber=1 scan=15780	20140515_QE6_UPLC5_SCL_SA_Hela_PAR_PD_Rep3.15780.15780.2 File:"20140515_QE6_UPLC5_SCL_SA_Hela_PAR_PD_Rep3.raw", NativeID:"controllerType=0 controllerNumber=1 scan=15780"	72.1878	778.363	5.50488e+06	2	1554.71	66	4.48289e+06	K.SKAELLLLK(ADP ribosylation of C-term).L	SKAELLLLK	sp|Q8WUA4|TF3C2_HUMAN General transcription factor 3C polypeptide 2 OS=Homo sapiens GN=GTF3C2 PE=1 SV=2	147	155	1	1554.71	0.00134343	0.864102	14	16	0.875	787689	0.17571	14.1757	TRUE	FALSE	5140	0	0
\20140515_QE6_UPLC5_SCL_SA_Hela_PAR_PD_Rep2.mzML	22654	controllerType=0 controllerNumber=1 scan=26161	20140515_QE6_UPLC5_SCL_SA_Hela_PAR_PD_Rep2.26161.26161.3 File:"20140515_QE6_UPLC5_SCL_SA_Hela_PAR_PD_Rep2.raw", NativeID:"controllerType=0 controllerNumber=1 scan=26161"	120.144	839.02	407120	3	2514.04	68	718410	K.LAFPSPFGHLSEGFSHSR(ADP ribosylation of C-term).W	LAFPSPFGHLSEGFSHSR	sp|Q13501|SQSTM_HUMAN Sequestosome-1 OS=Homo sapiens GN=SQSTM1 PE=1 SV=1	166	183	0	2513.02	1.01793	405.061	14	34	0.411765	126188	0.175649	14.1756	TRUE	FALSE	5141	0	0
\20140515_QE6_UPLC5_SCL_SA_Hela_PAR_PD_Rep2.mzML	10363	controllerType=0 controllerNumber=1 scan=12831	20140515_QE6_UPLC5_SCL_SA_Hela_PAR_PD_Rep2.12831.12831.3 File:"20140515_QE6_UPLC5_SCL_SA_Hela_PAR_PD_Rep2.raw", NativeID:"controllerType=0 controllerNumber=1 scan=12831"	58.7448	730.31	1.0106e+06	3	2187.91	70	1.25366e+06	K.SVSMLSLNTPNSNRK(ADP ribosylation of C-term).R	SVSMLSLNTPNSNRK	sp|Q9H8V3|ECT2_HUMAN Protein ECT2 OS=Homo sapiens GN=ECT2 PE=1 SV=4	365	379	1	2187.9	0.00606707	2.77301	14	28	0.5	220171	0.175623	14.1756	TRUE	FALSE	5143	0	0
\20140515_QE6_UPLC5_SCL_SA_Hela_PAR_PD_Rep3.mzML	2637	controllerType=0 controllerNumber=1 scan=4757	20140515_QE6_UPLC5_SCL_SA_Hela_PAR_PD_Rep3.4757.4757.2 File:"20140515_QE6_UPLC5_SCL_SA_Hela_PAR_PD_Rep3.raw", NativeID:"controllerType=0 controllerNumber=1 scan=4757"	21.4686	830.319	2686120	2	1658.62	61	5.94094e+06	K.SQPAASTLESK(ADP ribosylation of C-term).S	SQPAASTLESK	sp|P46013|KI67_HUMAN Antigen KI-67 OS=Homo sapiens GN=MKI67 PE=1 SV=2	3207	3217	0	1658.62	0.00162982	0.982636	14	20	0.7	1.03855e+06	0.174812	14.1748	TRUE	FALSE	5144	0	0
\20140515_QE6_UPLC5_SCL_SA_Hela_PAR_PD_Rep2.mzML	22025	controllerType=0 controllerNumber=1 scan=25477	20140515_QE6_UPLC5_SCL_SA_Hela_PAR_PD_Rep2.25477.25477.3 File:"20140515_QE6_UPLC5_SCL_SA_Hela_PAR_PD_Rep2.raw", NativeID:"controllerType=0 controllerNumber=1 scan=25477"	116.998	836.03	366232	3	2505.07	77	445251	R.DQPAFTPSGILTPHALGSR(ADP ribosylation of C-term).N	DQPAFTPSGILTPHALGSR	sp|Q9H0D6|XRN2_HUMAN 5'-3' exoribonuclease 2 OS=Homo sapiens GN=XRN2 PE=1 SV=1	428	446	0	2505.07	-0.00450373	-1.79785	14	36	0.388889	77159.3	0.173294	14.1733	TRUE	FALSE	5148	0	0
\20140515_QE6_UPLC5_SCL_SA_Hela_PAR_PD_Rep2.mzML	16806	controllerType=0 controllerNumber=1 scan=19811	20140515_QE6_UPLC5_SCL_SA_Hela_PAR_PD_Rep2.19811.19811.2 File:"20140515_QE6_UPLC5_SCL_SA_Hela_PAR_PD_Rep2.raw", NativeID:"controllerType=0 controllerNumber=1 scan=19811"	90.8857	1024.39	768303	2	2046.77	60	1.53101e+06	K.SSGFAFDPSVNYSK(ADP ribosylation of C-term).V	SSGFAFDPSVNYSK	sp|Q8IYM9|TRI22_HUMAN E3 ubiquitin-protein ligase TRIM22 OS=Homo sapiens GN=TRIM22 PE=1 SV=1	383	396	0	2045.74	1.02092	499.047	14	26	0.538462	264820	0.172971	14.173	TRUE	FALSE	5149	0	0
\20140515_QE6_UPLC5_SCL_SA_Hela_PAR_PD_Rep2.mzML	1906	controllerType=0 controllerNumber=1 scan=3669	20140515_QE6_UPLC5_SCL_SA_Hela_PAR_PD_Rep2.3669.3669.3 File:"20140515_QE6_UPLC5_SCL_SA_Hela_PAR_PD_Rep2.raw", NativeID:"controllerType=0 controllerNumber=1 scan=3669"	16.5744	626.223	3.90523e+06	3	1875.65	59	6.46387e+06	K.HSSTPNSSEFSR(ADP ribosylation of C-term).K	HSSTPNSSEFSR	sp|Q8N9Q2|SR1IP_HUMAN Protein SREK1IP1 OS=Homo sapiens GN=SREK1IP1 PE=1 SV=1	143	154	0	1875.65	0.0004543	0.24221	14	22	0.636364	1.11084e+06	0.171853	14.1719	TRUE	FALSE	5152	0	0
\20140515_QE6_UPLC5_SCL_SA_Hela_PAR_PD_Rep3.mzML	7676	controllerType=0 controllerNumber=1 scan=10216	20140515_QE6_UPLC5_SCL_SA_Hela_PAR_PD_Rep3.10216.10216.3 File:"20140515_QE6_UPLC5_SCL_SA_Hela_PAR_PD_Rep3.raw", NativeID:"controllerType=0 controllerNumber=1 scan=10216"	46.5827	900.08	3938747	3	2697.22	69	5.58173e+06	K.LSLPGSSKSETSKPGPSGLQAK(ADP ribosylation of C-term).L	LSLPGSSKSETSKPGPSGLQAK	sp|Q14669|TRIPC_HUMAN E3 ubiquitin-protein ligase TRIP12 OS=Homo sapiens GN=TRIP12 PE=1 SV=1	277	298	2	2696.21	1.00861	374.084	14	42	0.333333	951319	0.170434	14.1704	TRUE	FALSE	5154	0	0
\20140515_QE6_UPLC5_SCL_SA_Hela_PAR_PD_Rep1.mzML	7808	controllerType=0 controllerNumber=1 scan=10175	20140515_QE6_UPLC5_SCL_SA_Hela_PAR_PD_Rep1.10175.10175.3 File:"20140515_QE6_UPLC5_SCL_SA_Hela_PAR_PD_Rep1.raw", NativeID:"controllerType=0 controllerNumber=1 scan=10175"	46.4605	657.288	1.83419e+06	3	1968.84	73	2.54013e+06	K.ATASGIMGSPKPAIK(ADP ribosylation of C-term).S	ATASGIMGSPKPAIK	sp|Q7L590-2|MCM10_HUMAN Isoform 2 of Protein MCM10 homolog OS=Homo sapiens GN=MCM10	539	553	1	1968.84	0.00167369	0.850088	14	28	0.5	430963	0.169662	14.1697	TRUE	FALSE	5156	0	0
\20140515_QE6_UPLC5_SCL_SA_Hela_PAR_PD_Rep1.mzML	15878	controllerType=0 controllerNumber=1 scan=18919	20140515_QE6_UPLC5_SCL_SA_Hela_PAR_PD_Rep1.18919.18919.4 File:"20140515_QE6_UPLC5_SCL_SA_Hela_PAR_PD_Rep1.raw", NativeID:"controllerType=0 controllerNumber=1 scan=18919"	86.7137	828.134	1.43811e+06	4	3308.51	65	2.8635e+06	R.GGRPYSGVLDSPHARPEVGIPDGPPLK(ADP ribosylation of C-term).D	GGRPYSGVLDSPHARPEVGIPDGPPLK	sp|Q8IYA7|MKX_HUMAN Homeobox protein Mohawk OS=Homo sapiens GN=MKX PE=2 SV=2	26	52	2	3308.5	0.00465062	1.40566	14	52	0.269231	480020	0.167634	14.1676	TRUE	FALSE	5158	0	0
\20140515_QE6_UPLC5_SCL_SA_Hela_PAR_PD_Rep3.mzML	3546	controllerType=0 controllerNumber=1 scan=5742	20140515_QE6_UPLC5_SCL_SA_Hela_PAR_PD_Rep3.5742.5742.3 File:"20140515_QE6_UPLC5_SCL_SA_Hela_PAR_PD_Rep3.raw", NativeID:"controllerType=0 controllerNumber=1 scan=5742"	25.9979	607.918	2.30396e+06	3	1820.73	59	6.61695e+06	K.KRFSQMLQDK(ADP ribosylation of C-term).P	KRFSQMLQDK	sp|Q9H6F5|CCD86_HUMAN Coiled-coil domain-containing protein 86 OS=Homo sapiens GN=CCDC86 PE=1 SV=1	252	261	2	1820.73	-0.000133313	-0.0732192	14	18	0.777778	1.09989e+06	0.166224	14.1662	TRUE	FALSE	5160	0	0
\20140515_QE6_UPLC5_SCL_SA_Hela_PAR_PD_Rep2.mzML	1963	controllerType=0 controllerNumber=1 scan=3731	20140515_QE6_UPLC5_SCL_SA_Hela_PAR_PD_Rep2.3731.3731.2 File:"20140515_QE6_UPLC5_SCL_SA_Hela_PAR_PD_Rep2.raw", NativeID:"controllerType=0 controllerNumber=1 scan=3731"	16.8601	822.809	8840796	2	1643.6	58	8.70425e+06	K.SAASEQHVFK(ADP ribosylation of C-term).A	SAASEQHVFK	sp|Q92620|PRP16_HUMAN Pre-mRNA-splicing factor ATP-dependent RNA helicase PRP16 OS=Homo sapiens GN=DHX38 PE=1 SV=2	31	40	0	1643.6	0.0011574	0.704184	14	18	0.777778	1.4328e+06	0.164609	14.1646	TRUE	FALSE	5163	0	0
\20140515_QE6_UPLC5_SCL_SA_Hela_PAR_PD_Rep1.mzML	24523	controllerType=0 controllerNumber=1 scan=28320	20140515_QE6_UPLC5_SCL_SA_Hela_PAR_PD_Rep1.28320.28320.4 File:"20140515_QE6_UPLC5_SCL_SA_Hela_PAR_PD_Rep1.raw", NativeID:"controllerType=0 controllerNumber=1 scan=28320"	130.002	1022.23	2.2765e+06	4	4084.89	71	3.25814e+06	K.TLSGFSSTSVLPHTGYIYHSDIVQSLPPDLRR(ADP ribosylation of C-term).K	TLSGFSSTSVLPHTGYIYHSDIVQSLPPDLRR	sp|Q8WWY3|PRP31_HUMAN U4/U6 small nuclear ribonucleoprotein Prp31 OS=Homo sapiens GN=PRPF31 PE=1 SV=2	258	289	1	4083.88	1.01401	248.296	14	62	0.225806	536164	0.164561	14.1646	TRUE	FALSE	5164	0	0
\20140515_QE6_UPLC5_SCL_SA_Hela_PAR_PD_Rep2.mzML	13649	controllerType=0 controllerNumber=1 scan=16391	20140515_QE6_UPLC5_SCL_SA_Hela_PAR_PD_Rep2.16391.16391.3 File:"20140515_QE6_UPLC5_SCL_SA_Hela_PAR_PD_Rep2.raw", NativeID:"controllerType=0 controllerNumber=1 scan=16391"	75.138	696.638	1.53053e+06	3	2086.89	74	1.41993e+06	K.ELQNHSGLSIPVPR(ADP ribosylation of C-term).G	ELQNHSGLSIPVPR	sp|Q9HCK8|CHD8_HUMAN Chromodomain-helicase-DNA-binding protein 8 OS=Homo sapiens GN=CHD8 PE=1 SV=5	1518	1531	0	2086.89	0.00418861	2.00711	14	26	0.538462	232453	0.163708	14.1637	TRUE	FALSE	5166	0	0
\20140515_QE6_UPLC5_SCL_SA_Hela_PAR_PD_Rep1.mzML	16691	controllerType=0 controllerNumber=1 scan=19803	20140515_QE6_UPLC5_SCL_SA_Hela_PAR_PD_Rep1.19803.19803.2 File:"20140515_QE6_UPLC5_SCL_SA_Hela_PAR_PD_Rep1.raw", NativeID:"controllerType=0 controllerNumber=1 scan=19803"	90.7819	852.359	1.55763e+06	2	1702.7	67	1.81369e+06	K.YASNLPGSLLK(ADP ribosylation of C-term).E	YASNLPGSLLK	sp|Q8NHM5|KDM2B_HUMAN Lysine-specific demethylase 2B OS=Homo sapiens GN=KDM2B PE=1 SV=1	739	749	0	1702.7	0.00314584	1.84756	14	20	0.7	295972	0.163188	14.1632	TRUE	FALSE	5167	0	0
\20140515_QE6_UPLC5_SCL_SA_Hela_PAR_PD_Rep1.mzML	6728	controllerType=0 controllerNumber=1 scan=9005	20140515_QE6_UPLC5_SCL_SA_Hela_PAR_PD_Rep1.9005.9005.2 File:"20140515_QE6_UPLC5_SCL_SA_Hela_PAR_PD_Rep1.raw", NativeID:"controllerType=0 controllerNumber=1 scan=9005"	41.0744	867.31	2623447	2	1732.61	62	2.6939e+06	K.SMGLPTSDEQK(ADP ribosylation of C-term).K	SMGLPTSDEQK	sp|Q9Y266|NUDC_HUMAN Nuclear migration protein nudC OS=Homo sapiens GN=NUDC PE=1 SV=1	298	308	0	1732.61	0.000194296	0.112141	14	20	0.7	437074	0.162246	14.1622	TRUE	FALSE	5169	0	0
\20140515_QE6_UPLC5_SCL_SA_Hela_PAR_PD_Rep2.mzML	9490	controllerType=0 controllerNumber=1 scan=11885	20140515_QE6_UPLC5_SCL_SA_Hela_PAR_PD_Rep2.11885.11885.2 File:"20140515_QE6_UPLC5_SCL_SA_Hela_PAR_PD_Rep2.raw", NativeID:"controllerType=0 controllerNumber=1 scan=11885"	54.39	954.824	960039	2	1907.63	52	2.70811e+06	M.(acetylation of protein N-terminus)SYDYHQNWGR(ADP ribosylation of C-term).D	SYDYHQNWGR	sp|Q9H2U1|DHX36_HUMAN ATP-dependent RNA helicase DHX36 OS=Homo sapiens GN=DHX36 PE=1 SV=2	2	11	0	1907.63	0.00265773	1.39321	14	18	0.777778	437932	0.161711	14.1617	TRUE	FALSE	5171	0	0
\20140515_QE6_UPLC5_SCL_SA_Hela_PAR_PD_Rep2.mzML	2962	controllerType=0 controllerNumber=1 scan=4813	20140515_QE6_UPLC5_SCL_SA_Hela_PAR_PD_Rep2.4813.4813.2 File:"20140515_QE6_UPLC5_SCL_SA_Hela_PAR_PD_Rep2.raw", NativeID:"controllerType=0 controllerNumber=1 scan=4813"	21.8384	735.29	1.7272e+06	2	1468.57	63	2.48876e+06	K.SVENAPLAK(ADP ribosylation of C-term).R	SVENAPLAK	sp|O75676|KS6A4_HUMAN Ribosomal protein S6 kinase alpha-4 OS=Homo sapiens GN=RPS6KA4 PE=1 SV=1	721	729	0	1468.56	0.00180114	1.22646	14	16	0.875	400542	0.16094	14.1609	TRUE	FALSE	5173	0	0
\20140515_QE6_UPLC5_SCL_SA_Hela_PAR_PD_Rep2.mzML	787	controllerType=0 controllerNumber=1 scan=2457	20140515_QE6_UPLC5_SCL_SA_Hela_PAR_PD_Rep2.2457.2457.3 File:"20140515_QE6_UPLC5_SCL_SA_Hela_PAR_PD_Rep2.raw", NativeID:"controllerType=0 controllerNumber=1 scan=2457"	10.9967	568.9	6.35128e+06	3	1703.68	64	5.89181e+06	R.HSILDTHGRK(ADP ribosylation of C-term).E	HSILDTHGRK	sp|Q7Z6K5|ARPIN_HUMAN Arpin OS=Homo sapiens GN=ARPIN PE=1 SV=1	47	56	1	1703.68	-0.00363339	-2.13267	14	18	0.777778	945747	0.160519	14.1605	TRUE	FALSE	5175	0	0
\20140515_QE6_UPLC5_SCL_SA_Hela_PAR_PD_Rep1.mzML	16805	controllerType=0 controllerNumber=1 scan=19927	20140515_QE6_UPLC5_SCL_SA_Hela_PAR_PD_Rep1.19927.19927.2 File:"20140515_QE6_UPLC5_SCL_SA_Hela_PAR_PD_Rep1.raw", NativeID:"controllerType=0 controllerNumber=1 scan=19927"	91.3518	863.85	1.92475e+06	2	1725.69	61	2.2391e+06	K.ISGPNPLSC(carbamidomethylation of C)LK(ADP ribosylation of C-term).K	ISGPNPLSCLK	sp|Q9BRU9|UTP23_HUMAN rRNA-processing protein UTP23 homolog OS=Homo sapiens GN=UTP23 PE=1 SV=2	199	209	0	1725.68	0.00200351	1.16099	14	20	0.7	356993	0.159436	14.1594	TRUE	FALSE	5177	0	0
\20140515_QE6_UPLC5_SCL_SA_Hela_PAR_PD_Rep1.mzML	9295	controllerType=0 controllerNumber=1 scan=11786	20140515_QE6_UPLC5_SCL_SA_Hela_PAR_PD_Rep1.11786.11786.3 File:"20140515_QE6_UPLC5_SCL_SA_Hela_PAR_PD_Rep1.raw", NativeID:"controllerType=0 controllerNumber=1 scan=11786"	53.8746	880.69	920570	3	2639.05	64	795580	K.MVSSLPSTADPSHQTMPANK(ADP ribosylation of C-term).Q	MVSSLPSTADPSHQTMPANK	sp|Q9NUQ6|SPS2L_HUMAN SPATS2-like protein OS=Homo sapiens GN=SPATS2L PE=1 SV=2	407	426	0	2639.04	0.00390155	1.47839	14	38	0.368421	125683	0.157976	14.158	TRUE	FALSE	5180	0	0
\20140515_QE6_UPLC5_SCL_SA_Hela_PAR_PD_Rep1.mzML	11965	controllerType=0 controllerNumber=1 scan=14679	20140515_QE6_UPLC5_SCL_SA_Hela_PAR_PD_Rep1.14679.14679.2 File:"20140515_QE6_UPLC5_SCL_SA_Hela_PAR_PD_Rep1.raw", NativeID:"controllerType=0 controllerNumber=1 scan=14679"	67.1926	833.854	1.94013e+06	2	1665.69	58	2.89461e+06	K.GLLQSGQIPGR(ADP ribosylation of C-term).E	GLLQSGQIPGR	sp|P09661|RU2A_HUMAN U2 small nuclear ribonucleoprotein A' OS=Homo sapiens GN=SNRPA1 PE=1 SV=2	222	232	0	1665.69	0.00191174	1.14772	14	20	0.7	454259	0.156933	14.1569	TRUE	FALSE	5181	0	0
\20140515_QE6_UPLC5_SCL_SA_Hela_PAR_PD_Rep2.mzML	16983	controllerType=0 controllerNumber=1 scan=20006	20140515_QE6_UPLC5_SCL_SA_Hela_PAR_PD_Rep2.20006.20006.3 File:"20140515_QE6_UPLC5_SCL_SA_Hela_PAR_PD_Rep2.raw", NativeID:"controllerType=0 controllerNumber=1 scan=20006"	91.7823	1065.79	765487	3	3194.35	63	1.69679e+06	M.(acetylation of protein N-terminus)SYGRPPPDVEGM(oxidation of M)TSLKVDNLTYR(ADP ribosylation of C-term).T	SYGRPPPDVEGMTSLKVDNLTYR	sp|Q01130|SRSF2_HUMAN Serine/arginine-rich splicing factor 2 OS=Homo sapiens GN=SRSF2 PE=1 SV=4	2	24	2	3193.35	1.0017	313.685	14	44	0.318182	263992	0.155583	14.1556	TRUE	FALSE	5184	0	0
\20140515_QE6_UPLC5_SCL_SA_Hela_PAR_PD_Rep3.mzML	21294	controllerType=0 controllerNumber=1 scan=24986	20140515_QE6_UPLC5_SCL_SA_Hela_PAR_PD_Rep3.24986.24986.3 File:"20140515_QE6_UPLC5_SCL_SA_Hela_PAR_PD_Rep3.raw", NativeID:"controllerType=0 controllerNumber=1 scan=24986"	114.576	823.37	4626737	3	2467.09	60	6.33291e+06	K.ASSRLENLGIPEEELLR(ADP ribosylation of C-term).Q	ASSRLENLGIPEEELLR	sp|Q01658|NC2B_HUMAN Protein Dr1 OS=Homo sapiens GN=DR1 PE=1 SV=1	104	120	1	2466.08	1.00527	407.637	14	32	0.4375	980631	0.154847	14.1548	TRUE	FALSE	5188	0	0
\20140515_QE6_UPLC5_SCL_SA_Hela_PAR_PD_Rep1.mzML	23206	controllerType=0 controllerNumber=1 scan=26889	20140515_QE6_UPLC5_SCL_SA_Hela_PAR_PD_Rep1.26889.26889.3 File:"20140515_QE6_UPLC5_SCL_SA_Hela_PAR_PD_Rep1.raw", NativeID:"controllerType=0 controllerNumber=1 scan=26889"	123.407	843.68	1.27868e+06	3	2528.02	72	691282	R.FFLNQYSASVHSLDGFR(ADP ribosylation of C-term).H	FFLNQYSASVHSLDGFR	sp|O43427|FIBP_HUMAN Acidic fibroblast growth factor intracellular-binding protein OS=Homo sapiens GN=FIBP PE=1 SV=3	326	342	0	2528.02	-0.00173987	-0.688236	14	32	0.4375	106299	0.15377	14.1538	TRUE	FALSE	5190	0	0
\20140515_QE6_UPLC5_SCL_SA_Hela_PAR_PD_Rep1.mzML	14469	controllerType=0 controllerNumber=1 scan=17393	20140515_QE6_UPLC5_SCL_SA_Hela_PAR_PD_Rep1.17393.17393.3 File:"20140515_QE6_UPLC5_SCL_SA_Hela_PAR_PD_Rep1.raw", NativeID:"controllerType=0 controllerNumber=1 scan=17393"	79.6878	651.955	2.34619e+06	3	1952.84	67	5.73457e+06	K.DFQHLISSPLKK(ADP ribosylation of C-term).S	DFQHLISSPLKK	sp|Q15361|TTF1_HUMAN Transcription termination factor 1 OS=Homo sapiens GN=TTF1 PE=1 SV=3	58	69	1	1952.84	-0.000252648	-0.129375	14	22	0.636364	875133	0.152607	14.1526	TRUE	FALSE	5194	0	0
\20140515_QE6_UPLC5_SCL_SA_Hela_PAR_PD_Rep3.mzML	3077	controllerType=0 controllerNumber=1 scan=5234	20140515_QE6_UPLC5_SCL_SA_Hela_PAR_PD_Rep3.5234.5234.2 File:"20140515_QE6_UPLC5_SCL_SA_Hela_PAR_PD_Rep3.raw", NativeID:"controllerType=0 controllerNumber=1 scan=5234"	23.6621	755.31	4.05653e+06	2	1508.61	58	7.1665e+06	K.SVVGLHAASK(ADP ribosylation of C-term).D	SVVGLHAASK	sp|Q9H9B1|EHMT1_HUMAN Histone-lysine N-methyltransferase EHMT1 OS=Homo sapiens GN=EHMT1 PE=1 SV=4	210	219	0	1508.61	2.37924e-05	0.0157711	14	18	0.777778	1.08323e+06	0.151151	14.1512	TRUE	FALSE	5195	0	0
\20140515_QE6_UPLC5_SCL_SA_Hela_PAR_PD_Rep1.mzML	10825	controllerType=0 controllerNumber=1 scan=13444	20140515_QE6_UPLC5_SCL_SA_Hela_PAR_PD_Rep1.13444.13444.3 File:"20140515_QE6_UPLC5_SCL_SA_Hela_PAR_PD_Rep1.raw", NativeID:"controllerType=0 controllerNumber=1 scan=13444"	61.5088	664.58	2.56537e+06	3	1990.72	68	2.36835e+06	K.SMGTLENTFEGHK(ADP ribosylation of C-term).S	SMGTLENTFEGHK	sp|Q6P0N0|M18BP_HUMAN Mis18-binding protein 1 OS=Homo sapiens GN=MIS18BP1 PE=1 SV=1	695	707	0	1990.72	0.00221044	1.11037	14	24	0.583333	357361	0.15089	14.1509	TRUE	FALSE	5196	0	0
\20140515_QE6_UPLC5_SCL_SA_Hela_PAR_PD_Rep2.mzML	16256	controllerType=0 controllerNumber=1 scan=19215	20140515_QE6_UPLC5_SCL_SA_Hela_PAR_PD_Rep2.19215.19215.3 File:"20140515_QE6_UPLC5_SCL_SA_Hela_PAR_PD_Rep2.raw", NativeID:"controllerType=0 controllerNumber=1 scan=19215"	88.1425	655.282	1.28551e+06	3	1962.82	63	2.28676e+06	R.STFKPVIDGSMLK(ADP ribosylation of C-term).N	STFKPVIDGSMLK	sp|Q8IWC1|MA7D3_HUMAN MAP7 domain-containing protein 3 OS=Homo sapiens GN=MAP7D3 PE=1 SV=2	52	64	1	1962.82	0.00423969	2.16	14	24	0.583333	343872	0.150375	14.1504	TRUE	FALSE	5197	0	0
\20140515_QE6_UPLC5_SCL_SA_Hela_PAR_PD_Rep2.mzML	17584	controllerType=0 controllerNumber=1 scan=20658	20140515_QE6_UPLC5_SCL_SA_Hela_PAR_PD_Rep2.20658.20658.2 File:"20140515_QE6_UPLC5_SCL_SA_Hela_PAR_PD_Rep2.raw", NativeID:"controllerType=0 controllerNumber=1 scan=20658"	94.7869	802.824	31952372	2	1603.63	58	3.04455e+07	K.SSFLASLNPK(ADP ribosylation of C-term).T	SSFLASLNPK	sp|Q14669|TRIPC_HUMAN E3 ubiquitin-protein ligase TRIP12 OS=Homo sapiens GN=TRIP12 PE=1 SV=1	1039	1048	0	1603.63	0.00235146	1.46633	14	18	0.777778	4.56082e+06	0.149803	14.1498	TRUE	FALSE	5198	0	0
\20140515_QE6_UPLC5_SCL_SA_Hela_PAR_PD_Rep2.mzML	160	controllerType=0 controllerNumber=1 scan=1778	20140515_QE6_UPLC5_SCL_SA_Hela_PAR_PD_Rep2.1778.1778.3 File:"20140515_QE6_UPLC5_SCL_SA_Hela_PAR_PD_Rep2.raw", NativeID:"controllerType=0 controllerNumber=1 scan=1778"	7.87405	496.549	4390662	3	1486.63	66	3.3804e+06	R.GKSGAALSKK(ADP ribosylation of C-term).S	GKSGAALSKK	sp|P09874|PARP1_HUMAN Poly [ADP-ribose] polymerase 1 OS=Homo sapiens GN=PARP1 PE=1 SV=4	497	506	2	1486.62	0.00416172	2.79945	14	18	0.777778	502549	0.148665	14.1487	TRUE	FALSE	5201	0	0
\20140515_QE6_UPLC5_SCL_SA_Hela_PAR_PD_Rep1.mzML	9607	controllerType=0 controllerNumber=1 scan=12124	20140515_QE6_UPLC5_SCL_SA_Hela_PAR_PD_Rep1.12124.12124.3 File:"20140515_QE6_UPLC5_SCL_SA_Hela_PAR_PD_Rep1.raw", NativeID:"controllerType=0 controllerNumber=1 scan=12124"	55.4303	847.73	1.12441e+06	3	2540.17	70	905813	K.GYLGAVKPLAGAAGAPGKGSEK(ADP ribosylation of C-term).G	GYLGAVKPLAGAAGAPGKGSEK	sp|O00257|CBX4_HUMAN E3 SUMO-protein ligase CBX4 OS=Homo sapiens GN=CBX4 PE=1 SV=3	206	227	2	2539.15	1.01725	400.624	14	42	0.333333	133555	0.147442	14.1474	TRUE	FALSE	5202	0	0
\20140515_QE6_UPLC5_SCL_SA_Hela_PAR_PD_Rep1.mzML	12847	controllerType=0 controllerNumber=1 scan=15634	20140515_QE6_UPLC5_SCL_SA_Hela_PAR_PD_Rep1.15634.15634.3 File:"20140515_QE6_UPLC5_SCL_SA_Hela_PAR_PD_Rep1.raw", NativeID:"controllerType=0 controllerNumber=1 scan=15634"	71.5916	822.7	1009832	3	2465.08	78	1.46127e+06	R.SPQPDPVGTPTIFKPQSK(ADP ribosylation of C-term).R	SPQPDPVGTPTIFKPQSK	sp|P46013|KI67_HUMAN Antigen KI-67 OS=Homo sapiens GN=MKI67 PE=1 SV=2	2223	2240	1	2464.07	1.00689	408.63	14	34	0.411765	214434	0.146745	14.1467	TRUE	FALSE	5204	0	0
\20140515_QE6_UPLC5_SCL_SA_Hela_PAR_PD_Rep3.mzML	6958	controllerType=0 controllerNumber=1 scan=9438	20140515_QE6_UPLC5_SCL_SA_Hela_PAR_PD_Rep3.9438.9438.2 File:"20140515_QE6_UPLC5_SCL_SA_Hela_PAR_PD_Rep3.raw", NativeID:"controllerType=0 controllerNumber=1 scan=9438"	43.0024	882.84	1.97467e+06	2	1763.67	60	3.96188e+06	K.SSGTNFQGLPSK(ADP ribosylation of C-term).I	SSGTNFQGLPSK	sp|Q68EM7|RHG17_HUMAN Rho GTPase-activating protein 17 OS=Homo sapiens GN=ARHGAP17 PE=1 SV=1	161	172	0	1762.66	1.00538	570.377	14	22	0.636364	578867	0.146109	14.1461	TRUE	FALSE	5205	0	0
\20140515_QE6_UPLC5_SCL_SA_Hela_PAR_PD_Rep3.mzML	279	controllerType=0 controllerNumber=1 scan=2203	20140515_QE6_UPLC5_SCL_SA_Hela_PAR_PD_Rep3.2203.2203.3 File:"20140515_QE6_UPLC5_SCL_SA_Hela_PAR_PD_Rep3.raw", NativeID:"controllerType=0 controllerNumber=1 scan=2203"	9.72327	649.251	26094836	3	1944.73	57	2.56938e+07	K.SYSFHQSQHRK(ADP ribosylation of C-term).S	SYSFHQSQHRK	sp|Q8NEY8|PPHLN_HUMAN Periphilin-1 OS=Homo sapiens GN=PPHLN1 PE=1 SV=2	161	171	1	1944.73	0.000646335	0.332352	14	20	0.7	3.73065e+06	0.145197	14.1452	TRUE	FALSE	5207	0	0
\20140515_QE6_UPLC5_SCL_SA_Hela_PAR_PD_Rep3.mzML	832	controllerType=0 controllerNumber=1 scan=2802	20140515_QE6_UPLC5_SCL_SA_Hela_PAR_PD_Rep3.2802.2802.3 File:"20140515_QE6_UPLC5_SCL_SA_Hela_PAR_PD_Rep3.raw", NativeID:"controllerType=0 controllerNumber=1 scan=2802"	12.4783	528.22	1.26299e+06	3	1581.64	71	1.50446e+06	K.STHQAAIVSK(ADP ribosylation of C-term).I	STHQAAIVSK	sp|Q05682-5|CALD1_HUMAN Isoform 5 of Caldesmon OS=Homo sapiens GN=CALD1	404	413	0	1581.62	0.0156129	9.87144	14	18	0.777778	216555	0.143942	14.1439	TRUE	FALSE	5208	0	0
\20140515_QE6_UPLC5_SCL_SA_Hela_PAR_PD_Rep3.mzML	629	controllerType=0 controllerNumber=1 scan=2582	20140515_QE6_UPLC5_SCL_SA_Hela_PAR_PD_Rep3.2582.2582.3 File:"20140515_QE6_UPLC5_SCL_SA_Hela_PAR_PD_Rep3.raw", NativeID:"controllerType=0 controllerNumber=1 scan=2582"	11.4664	717.26	4379796	3	2148.76	64	4.30208e+06	K.SSFHSYQSNHTGEK(ADP ribosylation of C-term).S	SSFHSYQSNHTGEK	sp|Q86WZ6|ZN227_HUMAN Zinc finger protein 227 OS=Homo sapiens GN=ZNF227 PE=1 SV=1	309	322	0	2148.76	0.00134445	0.625689	14	26	0.538462	618767	0.14383	14.1438	TRUE	FALSE	5209	0	0
\20140515_QE6_UPLC5_SCL_SA_Hela_PAR_PD_Rep3.mzML	443	controllerType=0 controllerNumber=1 scan=2380	20140515_QE6_UPLC5_SCL_SA_Hela_PAR_PD_Rep3.2380.2380.3 File:"20140515_QE6_UPLC5_SCL_SA_Hela_PAR_PD_Rep3.raw", NativeID:"controllerType=0 controllerNumber=1 scan=2380"	10.5384	670.58	1.33714e+06	3	2008.72	68	1.02649e+06	K.SESGGSEYGTGPGRK(ADP ribosylation of C-term).R	SESGGSEYGTGPGRK	sp|Q12873-3|CHD3_HUMAN Isoform 3 of Chromodomain-helicase-DNA-binding protein 3 OS=Homo sapiens GN=CHD3	147	161	1	2008.72	-0.00192893	-0.96028	14	28	0.5	147396	0.143592	14.1436	TRUE	FALSE	5210	0	0
\20140515_QE6_UPLC5_SCL_SA_Hela_PAR_PD_Rep2.mzML	13776	controllerType=0 controllerNumber=1 scan=16528	20140515_QE6_UPLC5_SCL_SA_Hela_PAR_PD_Rep2.16528.16528.5 File:"20140515_QE6_UPLC5_SCL_SA_Hela_PAR_PD_Rep2.raw", NativeID:"controllerType=0 controllerNumber=1 scan=16528"	75.77	834.32	1.14519e+06	5	4166.56	64	687182	R.DLNYCFSGM(oxidation of M)SDHRYGDGGSSFQSTTGHC(carbamidomethylation of C)VHMR(ADP ribosylation of C-term).G	DLNYCFSGMSDHRYGDGGSSFQSTTGHCVHMR	sp|P55795|HNRH2_HUMAN Heterogeneous nuclear ribonucleoprotein H2 OS=Homo sapiens GN=HNRNPH2 PE=1 SV=1	263	294	1	4165.53	1.03616	248.747	14	62	0.225806	98371.4	0.143152	14.1432	TRUE	FALSE	5211	0	0
\20140515_QE6_UPLC5_SCL_SA_Hela_PAR_PD_Rep1.mzML	18776	controllerType=0 controllerNumber=1 scan=22074	20140515_QE6_UPLC5_SCL_SA_Hela_PAR_PD_Rep1.22074.22074.3 File:"20140515_QE6_UPLC5_SCL_SA_Hela_PAR_PD_Rep1.raw", NativeID:"controllerType=0 controllerNumber=1 scan=22074"	101.234	789.69	1.00305e+06	3	2366.05	74	890756	K.SALNLNQPVSVSSVSPVK(ADP ribosylation of C-term).A	SALNLNQPVSVSSVSPVK	sp|Q86XJ1|GA2L3_HUMAN GAS2-like protein 3 OS=Homo sapiens GN=GAS2L3 PE=1 SV=1	556	573	0	2366.06	-0.00745668	-3.15153	14	34	0.411765	127301	0.142914	14.1429	TRUE	FALSE	5212	0	0
\20140515_QE6_UPLC5_SCL_SA_Hela_PAR_PD_Rep2.mzML	18179	controllerType=0 controllerNumber=1 scan=21302	20140515_QE6_UPLC5_SCL_SA_Hela_PAR_PD_Rep2.21302.21302.3 File:"20140515_QE6_UPLC5_SCL_SA_Hela_PAR_PD_Rep2.raw", NativeID:"controllerType=0 controllerNumber=1 scan=21302"	97.7528	858.71	975562	3	2573.11	67	1.64774e+06	R.LPAAMKPSQGSGSFGAILGSR(ADP ribosylation of C-term).T	LPAAMKPSQGSGSFGAILGSR	sp|Q86T82|UBP37_HUMAN Ubiquitin carboxyl-terminal hydrolase 37 OS=Homo sapiens GN=USP37 PE=1 SV=2	107	127	1	2572.12	0.989926	384.868	14	40	0.35	234987	0.142611	14.1426	TRUE	FALSE	5213	0	0
\20140515_QE6_UPLC5_SCL_SA_Hela_PAR_PD_Rep2.mzML	5311	controllerType=0 controllerNumber=1 scan=7358	20140515_QE6_UPLC5_SCL_SA_Hela_PAR_PD_Rep2.7358.7358.2 File:"20140515_QE6_UPLC5_SCL_SA_Hela_PAR_PD_Rep2.raw", NativeID:"controllerType=0 controllerNumber=1 scan=7358"	33.5513	829.335	3.05311e+06	2	1656.66	59	3.54772e+06	K.SNLSLVNQNK(ADP ribosylation of C-term).R	SNLSLVNQNK	sp|Q6PF04-2|ZN613_HUMAN Isoform 2 of Zinc finger protein 613 OS=Homo sapiens GN=ZNF613	102	111	0	1656.65	0.00153845	0.928646	14	18	0.777778	501214	0.141278	14.1413	TRUE	FALSE	5214	0	0
\20140515_QE6_UPLC5_SCL_SA_Hela_PAR_PD_Rep2.mzML	5209	controllerType=0 controllerNumber=1 scan=7247	20140515_QE6_UPLC5_SCL_SA_Hela_PAR_PD_Rep2.7247.7247.2 File:"20140515_QE6_UPLC5_SCL_SA_Hela_PAR_PD_Rep2.raw", NativeID:"controllerType=0 controllerNumber=1 scan=7247"	33.0418	817.82	1.27112e+06	2	1633.63	69	2.11987e+06	K.NSQLFAASQK(ADP ribosylation of C-term).F	NSQLFAASQK	sp|Q9Y232|CDYL1_HUMAN Chromodomain Y-like protein OS=Homo sapiens GN=CDYL PE=1 SV=2	163	172	0	1633.62	0.00797469	4.88161	14	18	0.777778	298835	0.140968	14.141	TRUE	FALSE	5215	0	0
\20140515_QE6_UPLC5_SCL_SA_Hela_PAR_PD_Rep2.mzML	15002	controllerType=0 controllerNumber=1 scan=17857	20140515_QE6_UPLC5_SCL_SA_Hela_PAR_PD_Rep2.17857.17857.2 File:"20140515_QE6_UPLC5_SCL_SA_Hela_PAR_PD_Rep2.raw", NativeID:"controllerType=0 controllerNumber=1 scan=17857"	81.8891	865.376	3.15774e+06	2	1728.74	68	2.84509e+06	R.SSSSPLVVVSVK(ADP ribosylation of C-term).S	SSSSPLVVVSVK	sp|Q96B01|R51A1_HUMAN RAD51-associated protein 1 OS=Homo sapiens GN=RAD51AP1 PE=1 SV=1	315	326	0	1728.74	0.00105441	0.609933	14	22	0.636364	396460	0.139349	14.1393	TRUE	FALSE	5218	0	0
\20140515_QE6_UPLC5_SCL_SA_Hela_PAR_PD_Rep3.mzML	11683	controllerType=0 controllerNumber=1 scan=14558	20140515_QE6_UPLC5_SCL_SA_Hela_PAR_PD_Rep3.14558.14558.2 File:"20140515_QE6_UPLC5_SCL_SA_Hela_PAR_PD_Rep3.raw", NativeID:"controllerType=0 controllerNumber=1 scan=14558"	66.5635	841.353	3.40438e+06	2	1680.69	53	3.44707e+06	K.SSSVLLEHLR(ADP ribosylation of C-term).S	SSSVLLEHLR	sp|Q9UEG4|ZN629_HUMAN Zinc finger protein 629 OS=Homo sapiens GN=ZNF629 PE=1 SV=2	751	760	0	1680.69	0.000580718	0.345524	14	18	0.777778	477245	0.13845	14.1384	TRUE	FALSE	5221	0	0
\20140515_QE6_UPLC5_SCL_SA_Hela_PAR_PD_Rep2.mzML	3379	controllerType=0 controllerNumber=1 scan=5265	20140515_QE6_UPLC5_SCL_SA_Hela_PAR_PD_Rep2.5265.5265.2 File:"20140515_QE6_UPLC5_SCL_SA_Hela_PAR_PD_Rep2.raw", NativeID:"controllerType=0 controllerNumber=1 scan=5265"	23.9222	810.311	3.02204e+06	2	1618.61	62	1.72141e+06	K.SLFTTHSSAK(ADP ribosylation of C-term).R	SLFTTHSSAK	sp|Q9BY42|RTF2_HUMAN Protein RTF2 homolog OS=Homo sapiens GN=RTFDC1 PE=1 SV=3	280	289	0	1618.61	0.00149085	0.921068	14	18	0.777778	237967	0.13824	14.1382	TRUE	FALSE	5222	0	0
\20140515_QE6_UPLC5_SCL_SA_Hela_PAR_PD_Rep3.mzML	7530	controllerType=0 controllerNumber=1 scan=10058	20140515_QE6_UPLC5_SCL_SA_Hela_PAR_PD_Rep3.10058.10058.3 File:"20140515_QE6_UPLC5_SCL_SA_Hela_PAR_PD_Rep3.raw", NativeID:"controllerType=0 controllerNumber=1 scan=10058"	45.8561	816.68	2.02004e+06	3	2447.02	65	1.06052e+06	K.QKTEDEVLTSKGDAWAK(ADP ribosylation of C-term).Y	QKTEDEVLTSKGDAWAK	sp|Q9BQ61|CS043_HUMAN Uncharacterized protein C19orf43 OS=Homo sapiens GN=C19orf43 PE=1 SV=1	136	152	2	2446.01	1.0091	412.549	14	32	0.4375	145752	0.137435	14.1374	TRUE	FALSE	5223	0	0
\20140515_QE6_UPLC5_SCL_SA_Hela_PAR_PD_Rep1.mzML	8009	controllerType=0 controllerNumber=1 scan=10392	20140515_QE6_UPLC5_SCL_SA_Hela_PAR_PD_Rep1.10392.10392.2 File:"20140515_QE6_UPLC5_SCL_SA_Hela_PAR_PD_Rep1.raw", NativeID:"controllerType=0 controllerNumber=1 scan=10392"	47.4594	811.794	2.0104e+06	2	1621.57	62	2.60687e+06	K.SESALSC(carbamidomethylation of C)LSK(ADP ribosylation of C-term).Q	SESALSCLSK	sp|Q9GZR7|DDX24_HUMAN ATP-dependent RNA helicase DDX24 OS=Homo sapiens GN=DDX24 PE=1 SV=1	826	835	0	1621.57	9.59194e-05	0.0591521	14	18	0.777778	340672	0.130682	14.1307	TRUE	FALSE	5224	0	0
\20140515_QE6_UPLC5_SCL_SA_Hela_PAR_PD_Rep2.mzML	5036	controllerType=0 controllerNumber=1 scan=7060	20140515_QE6_UPLC5_SCL_SA_Hela_PAR_PD_Rep2.7060.7060.3 File:"20140515_QE6_UPLC5_SCL_SA_Hela_PAR_PD_Rep2.raw", NativeID:"controllerType=0 controllerNumber=1 scan=7060"	32.1801	846.29	2.60547e+06	3	2535.85	62	4.02358e+06	R.SSGGSYRDSYDSYATHNE(ADP ribosylation of C-term).-	SSGGSYRDSYDSYATHNE	sp|Q14011|CIRBP_HUMAN Cold-inducible RNA-binding protein OS=Homo sapiens GN=CIRBP PE=1 SV=1	155	172	1	2535.85	0.000570955	0.225153	14	34	0.411765	522078	0.129755	14.1298	TRUE	FALSE	5226	0	0
\20140515_QE6_UPLC5_SCL_SA_Hela_PAR_PD_Rep2.mzML	19277	controllerType=0 controllerNumber=1 scan=22499	20140515_QE6_UPLC5_SCL_SA_Hela_PAR_PD_Rep2.22499.22499.3 File:"20140515_QE6_UPLC5_SCL_SA_Hela_PAR_PD_Rep2.raw", NativeID:"controllerType=0 controllerNumber=1 scan=22499"	103.266	737.68	881499	3	2210.02	70	990073	R.LGKPGLGGSSGLAGAWLK(ADP ribosylation of C-term).G	LGKPGLGGSSGLAGAWLK	sp|P16455|MGMT_HUMAN Methylated-DNA--protein-cysteine methyltransferase OS=Homo sapiens GN=MGMT PE=1 SV=1	176	193	1	2209	1.02118	462.282	14	34	0.411765	127858	0.12914	14.1291	TRUE	FALSE	5228	0	0
\20140515_QE6_UPLC5_SCL_SA_Hela_PAR_PD_Rep1.mzML	21506	controllerType=0 controllerNumber=1 scan=25037	20140515_QE6_UPLC5_SCL_SA_Hela_PAR_PD_Rep1.25037.25037.3 File:"20140515_QE6_UPLC5_SCL_SA_Hela_PAR_PD_Rep1.raw", NativeID:"controllerType=0 controllerNumber=1 scan=25037"	114.884	862.36	1.39071e+06	3	2584.06	77	1.39114e+06	K.KFYPLEIDYGQDEEAVK(ADP ribosylation of C-term).K	KFYPLEIDYGQDEEAVK	sp|P09874|PARP1_HUMAN Poly [ADP-ribose] polymerase 1 OS=Homo sapiens GN=PARP1 PE=1 SV=4	637	653	1	2584.04	0.0133828	5.179	14	32	0.4375	177084	0.127294	14.1273	TRUE	FALSE	5230	0	0
\20140515_QE6_UPLC5_SCL_SA_Hela_PAR_PD_Rep2.mzML	7657	controllerType=0 controllerNumber=1 scan=9900	20140515_QE6_UPLC5_SCL_SA_Hela_PAR_PD_Rep2.9900.9900.3 File:"20140515_QE6_UPLC5_SCL_SA_Hela_PAR_PD_Rep2.raw", NativeID:"controllerType=0 controllerNumber=1 scan=9900"	45.2561	731.96	1.0204e+06	3	2192.86	71	983952	R.IINYANSSDPTSGVSK(ADP ribosylation of C-term).R	IINYANSSDPTSGVSK	sp|Q4W5G0|TIGD2_HUMAN Tigger transposable element-derived protein 2 OS=Homo sapiens GN=TIGD2 PE=3 SV=1	52	67	0	2192.87	-0.00825906	-3.76633	14	30	0.466667	124983	0.127022	14.127	TRUE	FALSE	5231	0	0
\20140515_QE6_UPLC5_SCL_SA_Hela_PAR_PD_Rep2.mzML	25555	controllerType=0 controllerNumber=1 scan=29311	20140515_QE6_UPLC5_SCL_SA_Hela_PAR_PD_Rep2.29311.29311.3 File:"20140515_QE6_UPLC5_SCL_SA_Hela_PAR_PD_Rep2.raw", NativeID:"controllerType=0 controllerNumber=1 scan=29311"	134.655	865.36	697271	3	2593.06	62	2.01015e+06	R.LSNTQGVVSAFSTMMSVHR(ADP ribosylation of C-term).G	LSNTQGVVSAFSTMMSVHR	sp|P48047|ATPO_HUMAN ATP synthase subunit O, mitochondrial OS=Homo sapiens GN=ATP5O PE=1 SV=1	118	136	0	2592.05	1.00424	387.431	14	36	0.388889	254008	0.126363	14.1264	TRUE	FALSE	5232	0	0
\20140515_QE6_UPLC5_SCL_SA_Hela_PAR_PD_Rep2.mzML	18409	controllerType=0 controllerNumber=1 scan=21551	20140515_QE6_UPLC5_SCL_SA_Hela_PAR_PD_Rep2.21551.21551.2 File:"20140515_QE6_UPLC5_SCL_SA_Hela_PAR_PD_Rep2.raw", NativeID:"controllerType=0 controllerNumber=1 scan=21551"	98.8996	908.89	697335	2	1815.77	71	873638	K.SVSSVLSSLTPAK(ADP ribosylation of C-term).V	SVSSVLSSLTPAK	sp|Q13330|MTA1_HUMAN Metastasis-associated protein MTA1 OS=Homo sapiens GN=MTA1 PE=1 SV=2	555	567	0	1815.77	-0.0038346	-2.11183	14	24	0.583333	110377	0.126342	14.1263	TRUE	FALSE	5233	0	0
\20140515_QE6_UPLC5_SCL_SA_Hela_PAR_PD_Rep2.mzML	15604	controllerType=0 controllerNumber=1 scan=18509	20140515_QE6_UPLC5_SCL_SA_Hela_PAR_PD_Rep2.18509.18509.3 File:"20140515_QE6_UPLC5_SCL_SA_Hela_PAR_PD_Rep2.raw", NativeID:"controllerType=0 controllerNumber=1 scan=18509"	84.8912	724.66	1364518	3	2170.96	67	1.70454e+06	K.ESAIVSRPLNPFTAK(ADP ribosylation of C-term).A	ESAIVSRPLNPFTAK	sp|Q9Y314|NOSIP_HUMAN Nitric oxide synthase-interacting protein OS=Homo sapiens GN=NOSIP PE=1 SV=1	118	132	1	2169.95	1.00847	464.741	14	28	0.5	215016	0.126143	14.1261	TRUE	FALSE	5234	0	0
\20140515_QE6_UPLC5_SCL_SA_Hela_PAR_PD_Rep2.mzML	8633	controllerType=0 controllerNumber=1 scan=10957	20140515_QE6_UPLC5_SCL_SA_Hela_PAR_PD_Rep2.10957.10957.4 File:"20140515_QE6_UPLC5_SCL_SA_Hela_PAR_PD_Rep2.raw", NativeID:"controllerType=0 controllerNumber=1 scan=10957"	50.1199	699.84	2.13175e+06	4	2795.33	61	2.57949e+06	K.RLQIEESSKPVRLSQQLDK(ADP ribosylation of C-term).V	RLQIEESSKPVRLSQQLDK	sp|P13984|T2FB_HUMAN General transcription factor IIF subunit 2 OS=Homo sapiens GN=GTF2F2 PE=1 SV=2	129	147	3	2794.31	1.0257	367.068	14	36	0.388889	325199	0.126071	14.1261	TRUE	FALSE	5235	0	0
\20140515_QE6_UPLC5_SCL_SA_Hela_PAR_PD_Rep3.mzML	5089	controllerType=0 controllerNumber=1 scan=7414	20140515_QE6_UPLC5_SCL_SA_Hela_PAR_PD_Rep3.7414.7414.4 File:"20140515_QE6_UPLC5_SCL_SA_Hela_PAR_PD_Rep3.raw", NativeID:"controllerType=0 controllerNumber=1 scan=7414"	33.6885	869.57	2.56429e+06	4	3474.25	69	2.12619e+06	R.SQSGGYSDRSSGGSYRDSYDSYATHNE(ADP ribosylation of C-term).-	SQSGGYSDRSSGGSYRDSYDSYATHNE	sp|Q14011|CIRBP_HUMAN Cold-inducible RNA-binding protein OS=Homo sapiens GN=CIRBP PE=1 SV=1	146	172	2	3473.24	1.01298	291.653	14	52	0.269231	264861	0.12457	14.1246	TRUE	FALSE	5236	0	0
\20140515_QE6_UPLC5_SCL_SA_Hela_PAR_PD_Rep3.mzML	8834	controllerType=0 controllerNumber=1 scan=11471	20140515_QE6_UPLC5_SCL_SA_Hela_PAR_PD_Rep3.11471.11471.2 File:"20140515_QE6_UPLC5_SCL_SA_Hela_PAR_PD_Rep3.raw", NativeID:"controllerType=0 controllerNumber=1 scan=11471"	52.3576	900.87	1.91172e+06	2	1799.73	57	2.87179e+06	K.RAMSGLEGPLTK(ADP ribosylation of C-term).K	RAMSGLEGPLTK	sp|Q9P2N5|RBM27_HUMAN RNA-binding protein 27 OS=Homo sapiens GN=RBM27 PE=1 SV=2	563	574	1	1799.73	-0.0060092	-3.33894	14	22	0.636364	353620	0.123136	14.1231	TRUE	FALSE	5237	0	0
\20140515_QE6_UPLC5_SCL_SA_Hela_PAR_PD_Rep1.mzML	7771	controllerType=0 controllerNumber=1 scan=10135	20140515_QE6_UPLC5_SCL_SA_Hela_PAR_PD_Rep1.10135.10135.3 File:"20140515_QE6_UPLC5_SCL_SA_Hela_PAR_PD_Rep1.raw", NativeID:"controllerType=0 controllerNumber=1 scan=10135"	46.2764	826.35	1.53179e+06	3	2476.03	70	1.66504e+06	K.QQHLSQAFINQHTVER(ADP ribosylation of C-term).K	QQHLSQAFINQHTVER	sp|Q8N5P1|ZC3H8_HUMAN Zinc finger CCCH domain-containing protein 8 OS=Homo sapiens GN=ZC3H8 PE=1 SV=2	176	191	0	2476.03	-0.00403578	-1.62994	14	30	0.466667	204983	0.12311	14.1231	TRUE	FALSE	5238	0	0
\20140515_QE6_UPLC5_SCL_SA_Hela_PAR_PD_Rep2.mzML	2325	controllerType=0 controllerNumber=1 scan=4123	20140515_QE6_UPLC5_SCL_SA_Hela_PAR_PD_Rep2.4123.4123.2 File:"20140515_QE6_UPLC5_SCL_SA_Hela_PAR_PD_Rep2.raw", NativeID:"controllerType=0 controllerNumber=1 scan=4123"	18.6633	817.8	2623624	2	1633.59	70	1.38977e+06	K.STAGSAAAMAGAK(ADP ribosylation of C-term).A	STAGSAAAMAGAK	sp|Q9ULG1|INO80_HUMAN DNA helicase INO80 OS=Homo sapiens GN=INO80 PE=1 SV=2	1452	1464	0	1633.58	0.000989326	0.605617	14	24	0.583333	170291	0.122531	14.1225	TRUE	FALSE	5239	0	0
\20140515_QE6_UPLC5_SCL_SA_Hela_PAR_PD_Rep2.mzML	6245	controllerType=0 controllerNumber=1 scan=8370	20140515_QE6_UPLC5_SCL_SA_Hela_PAR_PD_Rep2.8370.8370.3 File:"20140515_QE6_UPLC5_SCL_SA_Hela_PAR_PD_Rep2.raw", NativeID:"controllerType=0 controllerNumber=1 scan=8370"	38.2109	746.634	2.06233e+06	3	2236.88	74	2.727e+06	R.QDPLNETHLQTTSGR(ADP ribosylation of C-term).S	QDPLNETHLQTTSGR	sp|Q7Z6I8|CE024_HUMAN UPF0461 protein C5orf24 OS=Homo sapiens GN=C5orf24 PE=1 SV=1	56	70	0	2236.88	0.00207698	0.928516	14	28	0.5	331822	0.12168	14.1217	TRUE	FALSE	5240	0	0
\20140515_QE6_UPLC5_SCL_SA_Hela_PAR_PD_Rep2.mzML	1145	controllerType=0 controllerNumber=1 scan=2845	20140515_QE6_UPLC5_SCL_SA_Hela_PAR_PD_Rep2.2845.2845.4 File:"20140515_QE6_UPLC5_SCL_SA_Hela_PAR_PD_Rep2.raw", NativeID:"controllerType=0 controllerNumber=1 scan=2845"	12.7822	652.53	4215056	4	2606.09	66	6.5219e+06	K.SLSHPSHSRPGPMVTPHNK(ADP ribosylation of C-term).A	SLSHPSHSRPGPMVTPHNK	sp|Q68D10|SPT2_HUMAN Protein SPT2 homolog OS=Homo sapiens GN=SPTY2D1 PE=1 SV=3	344	362	1	2606.09	0.00383031	1.46975	14	36	0.388889	788296	0.120869	14.1209	TRUE	FALSE	5241	0	0
\20140515_QE6_UPLC5_SCL_SA_Hela_PAR_PD_Rep3.mzML	6519	controllerType=0 controllerNumber=1 scan=8963	20140515_QE6_UPLC5_SCL_SA_Hela_PAR_PD_Rep3.8963.8963.2 File:"20140515_QE6_UPLC5_SCL_SA_Hela_PAR_PD_Rep3.raw", NativeID:"controllerType=0 controllerNumber=1 scan=8963"	40.818	825.83	17969638	2	1649.65	62	2.05139e+07	R.SLNLEDYKK(ADP ribosylation of C-term).R	SLNLEDYKK	sp|Q92541|RTF1_HUMAN RNA polymerase-associated protein RTF1 homolog OS=Homo sapiens GN=RTF1 PE=1 SV=4	697	705	1	1649.64	0.00790782	4.79367	14	16	0.875	2.42903e+06	0.118409	14.1184	TRUE	FALSE	5242	0	0
\20140515_QE6_UPLC5_SCL_SA_Hela_PAR_PD_Rep1.mzML	2499	controllerType=0 controllerNumber=1 scan=4423	20140515_QE6_UPLC5_SCL_SA_Hela_PAR_PD_Rep1.4423.4423.3 File:"20140515_QE6_UPLC5_SCL_SA_Hela_PAR_PD_Rep1.raw", NativeID:"controllerType=0 controllerNumber=1 scan=4423"	19.9946	590.604	3.64425e+06	3	1768.79	62	7.76236e+06	K.RKASQLVGIEK(ADP ribosylation of C-term).K	RKASQLVGIEK	sp|Q9NPD8|UBE2T_HUMAN Ubiquitin-conjugating enzyme E2 T OS=Homo sapiens GN=UBE2T PE=1 SV=1	181	191	2	1768.79	0.000412163	0.23302	14	20	0.7	910552	0.117304	14.1173	TRUE	FALSE	5243	0	0
\20140515_QE6_UPLC5_SCL_SA_Hela_PAR_PD_Rep1.mzML	9710	controllerType=0 controllerNumber=1 scan=12236	20140515_QE6_UPLC5_SCL_SA_Hela_PAR_PD_Rep1.12236.12236.2 File:"20140515_QE6_UPLC5_SCL_SA_Hela_PAR_PD_Rep1.raw", NativeID:"controllerType=0 controllerNumber=1 scan=12236"	55.9442	891.85	1.96052e+06	2	1781.69	53	2.61142e+06	K.ESLGHWSQGLK(ADP ribosylation of C-term).I	ESLGHWSQGLK	sp|Q7Z2E3-4|APTX_HUMAN Isoform 4 of Aprataxin OS=Homo sapiens GN=APTX	74	84	0	1781.68	0.00431173	2.42003	14	20	0.7	306310	0.117296	14.1173	TRUE	FALSE	5244	0	0
\20140515_QE6_UPLC5_SCL_SA_Hela_PAR_PD_Rep1.mzML	4521	controllerType=0 controllerNumber=1 scan=6614	20140515_QE6_UPLC5_SCL_SA_Hela_PAR_PD_Rep1.6614.6614.2 File:"20140515_QE6_UPLC5_SCL_SA_Hela_PAR_PD_Rep1.raw", NativeID:"controllerType=0 controllerNumber=1 scan=6614"	30.0708	822.32	4669191	2	1642.63	66	3.1625e+06	R.LDTGPQSLSGK(ADP ribosylation of C-term).S	LDTGPQSLSGK	sp|P35269|T2FA_HUMAN General transcription factor IIF subunit 1 OS=Homo sapiens GN=GTF2F1 PE=1 SV=2	425	435	0	1642.63	-0.00225573	-1.37325	14	20	0.7	369664	0.11689	14.1169	TRUE	FALSE	5245	0	0
\20140515_QE6_UPLC5_SCL_SA_Hela_PAR_PD_Rep2.mzML	24344	controllerType=0 controllerNumber=1 scan=27999	20140515_QE6_UPLC5_SCL_SA_Hela_PAR_PD_Rep2.27999.27999.4 File:"20140515_QE6_UPLC5_SCL_SA_Hela_PAR_PD_Rep2.raw", NativeID:"controllerType=0 controllerNumber=1 scan=27999"	128.606	867.886	604911	4	3467.52	71	1.19432e+06	R.QQLLPPFPSLHQSLPQNQC(carbamidomethylation of C)YMATTK(ADP ribosylation of C-term).S	QQLLPPFPSLHQSLPQNQCYMATTK	sp|Q9H9B1|EHMT1_HUMAN Histone-lysine N-methyltransferase EHMT1 OS=Homo sapiens GN=EHMT1 PE=1 SV=4	247	271	0	3467.51	0.00856614	2.4704	14	48	0.291667	136635	0.114404	14.1144	TRUE	FALSE	5247	0	0
\20140515_QE6_UPLC5_SCL_SA_Hela_PAR_PD_Rep2.mzML	1129	controllerType=0 controllerNumber=1 scan=2827	20140515_QE6_UPLC5_SCL_SA_Hela_PAR_PD_Rep2.2827.2827.2 File:"20140515_QE6_UPLC5_SCL_SA_Hela_PAR_PD_Rep2.raw", NativeID:"controllerType=0 controllerNumber=1 scan=2827"	12.7003	868.804	1.72856e+06	2	1735.59	50	1.05067e+06	K.SAAAMESAQSSR(ADP ribosylation of C-term).L	SAAAMESAQSSR	sp|P48382|RFX5_HUMAN DNA-binding protein RFX5 OS=Homo sapiens GN=RFX5 PE=1 SV=1	486	497	0	1735.59	0.00204275	1.17697	14	22	0.636364	119204	0.113455	14.1135	TRUE	FALSE	5248	0	0
\20140515_QE6_UPLC5_SCL_SA_Hela_PAR_PD_Rep3.mzML	1578	controllerType=0 controllerNumber=1 scan=3610	20140515_QE6_UPLC5_SCL_SA_Hela_PAR_PD_Rep3.3610.3610.3 File:"20140515_QE6_UPLC5_SCL_SA_Hela_PAR_PD_Rep3.raw", NativeID:"controllerType=0 controllerNumber=1 scan=3610"	16.195	742.654	9129021	3	2224.94	57	1.11163e+07	M.(acetylation of protein N-terminus)SKSESPKEPEQLRK(ADP ribosylation of C-term).L	SKSESPKEPEQLRK	sp|P09651|ROA1_HUMAN Heterogeneous nuclear ribonucleoprotein A1 OS=Homo sapiens GN=HNRNPA1 PE=1 SV=5	2	15	3	2224.94	-0.00134654	-0.605204	14	26	0.538462	1.25497e+06	0.112894	14.1129	TRUE	FALSE	5249	0	0
\20140515_QE6_UPLC5_SCL_SA_Hela_PAR_PD_Rep1.mzML	14993	controllerType=0 controllerNumber=1 scan=17960	20140515_QE6_UPLC5_SCL_SA_Hela_PAR_PD_Rep1.17960.17960.3 File:"20140515_QE6_UPLC5_SCL_SA_Hela_PAR_PD_Rep1.raw", NativeID:"controllerType=0 controllerNumber=1 scan=17960"	82.2991	990.75	1.1548e+06	3	2969.23	70	1.43648e+06	K.SFGPNSLLM(oxidation of M)HQVSHQVENPYK(ADP ribosylation of C-term).C	SFGPNSLLMHQVSHQVENPYK	sp|Q8IWY8|ZSC29_HUMAN Zinc finger and SCAN domain-containing protein 29 OS=Homo sapiens GN=ZSCAN29 PE=1 SV=2	659	679	0	2968.23	1.00294	337.893	14	40	0.35	161991	0.11277	14.1128	TRUE	FALSE	5250	0	0
\20140515_QE6_UPLC5_SCL_SA_Hela_PAR_PD_Rep2.mzML	1471	controllerType=0 controllerNumber=1 scan=3198	20140515_QE6_UPLC5_SCL_SA_Hela_PAR_PD_Rep2.3198.3198.3 File:"20140515_QE6_UPLC5_SCL_SA_Hela_PAR_PD_Rep2.raw", NativeID:"controllerType=0 controllerNumber=1 scan=3198"	14.406	763.99	5023156	3	2288.95	72	3.45467e+06	K.VSSQFDPNKQTPSGKK(ADP ribosylation of C-term).C	VSSQFDPNKQTPSGKK	sp|Q01780|EXOSX_HUMAN Exosome component 10 OS=Homo sapiens GN=EXOSC10 PE=1 SV=2	836	851	2	2287.95	0.997009	435.765	14	30	0.466667	384397	0.111269	14.1113	TRUE	FALSE	5251	0	0
\20140515_QE6_UPLC5_SCL_SA_Hela_PAR_PD_Rep1.mzML	18815	controllerType=0 controllerNumber=1 scan=22117	20140515_QE6_UPLC5_SCL_SA_Hela_PAR_PD_Rep1.22117.22117.3 File:"20140515_QE6_UPLC5_SCL_SA_Hela_PAR_PD_Rep1.raw", NativeID:"controllerType=0 controllerNumber=1 scan=22117"	101.431	702.31	6426215	3	2103.91	58	7.10015e+06	R.SFGGFRPLSSALPAR(ADP ribosylation of C-term).A	SFGGFRPLSSALPAR	sp|Q9P2Y4|ZN219_HUMAN Zinc finger protein 219 OS=Homo sapiens GN=ZNF219 PE=1 SV=2	403	417	1	2102.9	1.01056	480.556	14	28	0.5	784885	0.110545	14.1105	TRUE	FALSE	5252	0	0
\20140515_QE6_UPLC5_SCL_SA_Hela_PAR_PD_Rep3.mzML	5014	controllerType=0 controllerNumber=1 scan=7332	20140515_QE6_UPLC5_SCL_SA_Hela_PAR_PD_Rep3.7332.7332.2 File:"20140515_QE6_UPLC5_SCL_SA_Hela_PAR_PD_Rep3.raw", NativeID:"controllerType=0 controllerNumber=1 scan=7332"	33.3098	776.798	1.46133e+06	2	1551.58	63	2.20093e+06	R.GSGSGFKPFK(ADP ribosylation of C-term).G	GSGSGFKPFK	sp|Q9NWH9|SLTM_HUMAN SAFB-like transcription modulator OS=Homo sapiens GN=SLTM PE=1 SV=2	1018	1027	1	1551.58	0.00156944	1.01151	14	18	0.777778	241679	0.109808	14.1098	TRUE	FALSE	5253	0	0
\20140515_QE6_UPLC5_SCL_SA_Hela_PAR_PD_Rep2.mzML	4423	controllerType=0 controllerNumber=1 scan=6396	20140515_QE6_UPLC5_SCL_SA_Hela_PAR_PD_Rep2.6396.6396.2 File:"20140515_QE6_UPLC5_SCL_SA_Hela_PAR_PD_Rep2.raw", NativeID:"controllerType=0 controllerNumber=1 scan=6396"	29.1261	804.293	904349	2	1606.57	63	1.48911e+06	K.SNLSFENQK(ADP ribosylation of C-term).R	SNLSFENQK	sp|Q8N8J6|ZN615_HUMAN Zinc finger protein 615 OS=Homo sapiens GN=ZNF615 PE=2 SV=2	139	147	0	1606.57	0.00147594	0.918691	14	16	0.875	161821	0.108669	14.1087	TRUE	FALSE	5255	0	0
\20140515_QE6_UPLC5_SCL_SA_Hela_PAR_PD_Rep3.mzML	5158	controllerType=0 controllerNumber=1 scan=7488	20140515_QE6_UPLC5_SCL_SA_Hela_PAR_PD_Rep3.7488.7488.3 File:"20140515_QE6_UPLC5_SCL_SA_Hela_PAR_PD_Rep3.raw", NativeID:"controllerType=0 controllerNumber=1 scan=7488"	34.0281	683.266	2.39524e+06	3	2046.78	57	2.67102e+06	K.FGKFSGKDDGSSFK(ADP ribosylation of C-term).A	FGKFSGKDDGSSFK	sp|P35251|RFC1_HUMAN Replication factor C subunit 1 OS=Homo sapiens GN=RFC1 PE=1 SV=4	632	645	2	2046.78	0.000957395	0.467758	14	26	0.538462	287894	0.107784	14.1078	TRUE	FALSE	5256	0	0
\20140515_QE6_UPLC5_SCL_SA_Hela_PAR_PD_Rep1.mzML	2515	controllerType=0 controllerNumber=1 scan=4441	20140515_QE6_UPLC5_SCL_SA_Hela_PAR_PD_Rep1.4441.4441.2 File:"20140515_QE6_UPLC5_SCL_SA_Hela_PAR_PD_Rep1.raw", NativeID:"controllerType=0 controllerNumber=1 scan=4441"	20.079	1020.88	2.57439e+06	2	2039.75	62	3.80827e+06	K.EVYQQQQYGSGGR(ADP ribosylation of C-term).G	EVYQQQQYGSGGR	sp|Q99729|ROAA_HUMAN Heterogeneous nuclear ribonucleoprotein A/B OS=Homo sapiens GN=HNRNPAB PE=1 SV=2	233	245	0	2039.74	0.00427771	2.09718	14	24	0.583333	407662	0.107046	14.107	TRUE	FALSE	5257	0	0
\20140515_QE6_UPLC5_SCL_SA_Hela_PAR_PD_Rep1.mzML	7626	controllerType=0 controllerNumber=1 scan=9977	20140515_QE6_UPLC5_SCL_SA_Hela_PAR_PD_Rep1.9977.9977.2 File:"20140515_QE6_UPLC5_SCL_SA_Hela_PAR_PD_Rep1.raw", NativeID:"controllerType=0 controllerNumber=1 scan=9977"	45.5497	839.33	1.41207e+06	2	1676.65	57	1.91698e+06	K.SFVYGSHLAR(ADP ribosylation of C-term).H	SFVYGSHLAR	sp|A6NFI3|ZN316_HUMAN Zinc finger protein 316 OS=Homo sapiens GN=ZNF316 PE=1 SV=1	727	736	0	1676.64	0.00690484	4.11826	14	18	0.777778	192392	0.100362	14.1004	TRUE	FALSE	5260	0	0
\20140515_QE6_UPLC5_SCL_SA_Hela_PAR_PD_Rep2.mzML	14100	controllerType=0 controllerNumber=1 scan=16879	20140515_QE6_UPLC5_SCL_SA_Hela_PAR_PD_Rep2.16879.16879.4 File:"20140515_QE6_UPLC5_SCL_SA_Hela_PAR_PD_Rep2.raw", NativeID:"controllerType=0 controllerNumber=1 scan=16879"	77.3867	832.59	1.06696e+06	4	3326.33	73	976924	R.VYYFNHITNASQWERPSGNSSSGGK(ADP ribosylation of C-term).N	VYYFNHITNASQWERPSGNSSSGGK	sp|Q13526|PIN1_HUMAN Peptidyl-prolyl cis-trans isomerase NIMA-interacting 1 OS=Homo sapiens GN=PIN1 PE=1 SV=1	22	46	1	3326.35	-0.0146607	-4.40746	14	48	0.291667	97351.6	0.0996512	14.0997	TRUE	FALSE	5261	0	0
\20140515_QE6_UPLC5_SCL_SA_Hela_PAR_PD_Rep1.mzML	253	controllerType=0 controllerNumber=1 scan=1990	20140515_QE6_UPLC5_SCL_SA_Hela_PAR_PD_Rep1.1990.1990.3 File:"20140515_QE6_UPLC5_SCL_SA_Hela_PAR_PD_Rep1.raw", NativeID:"controllerType=0 controllerNumber=1 scan=1990"	8.80072	511.531	2392476	3	1531.57	66	3.24572e+06	K.RLAGTSGSDK(ADP ribosylation of C-term).G	RLAGTSGSDK	sp|Q9P016|THYN1_HUMAN Thymocyte nuclear protein 1 OS=Homo sapiens GN=THYN1 PE=1 SV=1	7	16	1	1531.57	0.00117493	0.767138	14	18	0.777778	322138	0.0992501	14.0993	TRUE	FALSE	5262	0	0
\20140515_QE6_UPLC5_SCL_SA_Hela_PAR_PD_Rep1.mzML	11504	controllerType=0 controllerNumber=1 scan=14180	20140515_QE6_UPLC5_SCL_SA_Hela_PAR_PD_Rep1.14180.14180.2 File:"20140515_QE6_UPLC5_SCL_SA_Hela_PAR_PD_Rep1.raw", NativeID:"controllerType=0 controllerNumber=1 scan=14180"	64.8964	754.281	3.36335e+06	2	1506.55	69	2.45008e+06	R.SSGMSSLLGK(ADP ribosylation of C-term).I	SSGMSSLLGK	sp|Q9UEE9|CFDP1_HUMAN Craniofacial development protein 1 OS=Homo sapiens GN=CFDP1 PE=1 SV=1	221	230	0	1506.55	0.00100019	0.663899	14	18	0.777778	243158	0.0992448	14.0992	TRUE	FALSE	5263	0	0
\20140515_QE6_UPLC5_SCL_SA_Hela_PAR_PD_Rep3.mzML	1167	controllerType=0 controllerNumber=1 scan=3165	20140515_QE6_UPLC5_SCL_SA_Hela_PAR_PD_Rep3.3165.3165.3 File:"20140515_QE6_UPLC5_SCL_SA_Hela_PAR_PD_Rep3.raw", NativeID:"controllerType=0 controllerNumber=1 scan=3165"	14.1483	708.98	68146416	3	2123.92	59	1.31673e+08	R.RKPASGGLAASSSAPAR(ADP ribosylation of C-term).Q	RKPASGGLAASSSAPAR	sp|P20585|MSH3_HUMAN DNA mismatch repair protein Msh3 OS=Homo sapiens GN=MSH3 PE=1 SV=4	4	20	2	2123.92	0.00347822	1.63764	14	32	0.4375	1.29498e+07	0.0983479	14.0983	TRUE	FALSE	5264	0	0
\20140515_QE6_UPLC5_SCL_SA_Hela_PAR_PD_Rep3.mzML	3250	controllerType=0 controllerNumber=1 scan=5421	20140515_QE6_UPLC5_SCL_SA_Hela_PAR_PD_Rep3.5421.5421.2 File:"20140515_QE6_UPLC5_SCL_SA_Hela_PAR_PD_Rep3.raw", NativeID:"controllerType=0 controllerNumber=1 scan=5421"	24.521	760.779	2.01096e+06	2	1519.54	65	3.38406e+06	K.SMNANTITK(ADP ribosylation of C-term).-	SMNANTITK	sp|O43290|SNUT1_HUMAN U4/U6.U5 tri-snRNP-associated protein 1 OS=Homo sapiens GN=SART1 PE=1 SV=1	792	800	0	1519.54	0.000958526	0.630799	14	16	0.875	329844	0.0974699	14.0975	TRUE	FALSE	5265	0	0
\20140515_QE6_UPLC5_SCL_SA_Hela_PAR_PD_Rep1.mzML	3646	controllerType=0 controllerNumber=1 scan=5666	20140515_QE6_UPLC5_SCL_SA_Hela_PAR_PD_Rep1.5666.5666.2 File:"20140515_QE6_UPLC5_SCL_SA_Hela_PAR_PD_Rep1.raw", NativeID:"controllerType=0 controllerNumber=1 scan=5666"	25.711	751.29	3.88618e+06	2	1500.56	73	4.06047e+06	K.GGQSGLNLSK(ADP ribosylation of C-term).N	GGQSGLNLSK	sp|Q9NRZ9|HELLS_HUMAN Lymphoid-specific helicase OS=Homo sapiens GN=HELLS PE=1 SV=1	754	763	0	1500.56	-8.80216e-05	-0.058659	14	18	0.777778	394359	0.0971215	14.0971	TRUE	FALSE	5266	0	0
\20140515_QE6_UPLC5_SCL_SA_Hela_PAR_PD_Rep2.mzML	7536	controllerType=0 controllerNumber=1 scan=9768	20140515_QE6_UPLC5_SCL_SA_Hela_PAR_PD_Rep2.9768.9768.2 File:"20140515_QE6_UPLC5_SCL_SA_Hela_PAR_PD_Rep2.raw", NativeID:"controllerType=0 controllerNumber=1 scan=9768"	44.6489	757.836	1091890	2	1513.66	60	1.16584e+06	R.SGVSLAALKK(ADP ribosylation of C-term).A	SGVSLAALKK	sp|P16403|H12_HUMAN Histone H1.2 OS=Homo sapiens GN=HIST1H1C PE=1 SV=2	55	64	1	1513.66	-0.00124303	-0.821209	14	18	0.777778	108012	0.0926475	14.0926	TRUE	FALSE	5267	0	0
\20140515_QE6_UPLC5_SCL_SA_Hela_PAR_PD_Rep2.mzML	656	controllerType=0 controllerNumber=1 scan=2315	20140515_QE6_UPLC5_SCL_SA_Hela_PAR_PD_Rep2.2315.2315.2 File:"20140515_QE6_UPLC5_SCL_SA_Hela_PAR_PD_Rep2.raw", NativeID:"controllerType=0 controllerNumber=1 scan=2315"	10.3436	716.269	3.35376e+06	2	1430.52	54	5.52031e+06	K.SQTAAAVSR(ADP ribosylation of C-term).K	SQTAAAVSR	tr|A0A0D9SEQ1|A0A0D9SEQ1_HUMAN Histone-lysine N-methyltransferase EHMT1 (Fragment) OS=Homo sapiens GN=EHMT1 PE=1 SV=1	246	254	0	1430.52	0.00116143	0.811894	14	16	0.875	502718	0.0910671	14.0911	TRUE	FALSE	5268	0	0
\20140515_QE6_UPLC5_SCL_SA_Hela_PAR_PD_Rep1.mzML	3616	controllerType=0 controllerNumber=1 scan=5633	20140515_QE6_UPLC5_SCL_SA_Hela_PAR_PD_Rep1.5633.5633.3 File:"20140515_QE6_UPLC5_SCL_SA_Hela_PAR_PD_Rep1.raw", NativeID:"controllerType=0 controllerNumber=1 scan=5633"	25.5581	664.614	1.60602e+06	3	1990.82	71	2.59761e+06	R.RESVNLGKSEGFK(ADP ribosylation of C-term).A	RESVNLGKSEGFK	sp|P46013|KI67_HUMAN Antigen KI-67 OS=Homo sapiens GN=MKI67 PE=1 SV=2	372	384	2	1990.82	0.000130913	0.0657584	14	24	0.583333	231212	0.0890094	14.089	TRUE	FALSE	5269	0	0
\20140515_QE6_UPLC5_SCL_SA_Hela_PAR_PD_Rep1.mzML	2846	controllerType=0 controllerNumber=1 scan=4799	20140515_QE6_UPLC5_SCL_SA_Hela_PAR_PD_Rep1.4799.4799.2 File:"20140515_QE6_UPLC5_SCL_SA_Hela_PAR_PD_Rep1.raw", NativeID:"controllerType=0 controllerNumber=1 scan=4799"	21.7255	739.771	3.81167e+06	2	1477.53	66	4.02278e+06	R.GGTGFAGSGVK(ADP ribosylation of C-term).L	GGTGFAGSGVK	sp|Q9Y314|NOSIP_HUMAN Nitric oxide synthase-interacting protein OS=Homo sapiens GN=NOSIP PE=1 SV=1	279	289	0	1477.53	0.000690067	0.467042	14	20	0.7	351018	0.0872575	14.0873	TRUE	FALSE	5270	0	0
\20140515_QE6_UPLC5_SCL_SA_Hela_PAR_PD_Rep2.mzML	2538	controllerType=0 controllerNumber=1 scan=4354	20140515_QE6_UPLC5_SCL_SA_Hela_PAR_PD_Rep2.4354.4354.3 File:"20140515_QE6_UPLC5_SCL_SA_Hela_PAR_PD_Rep2.raw", NativeID:"controllerType=0 controllerNumber=1 scan=4354"	19.7261	651.276	4.0145e+06	3	1950.81	62	7.16144e+06	K.TSSVHRPPAMTVK(ADP ribosylation of C-term).K	TSSVHRPPAMTVK	sp|Q15054|DPOD3_HUMAN DNA polymerase delta subunit 3 OS=Homo sapiens GN=POLD3 PE=1 SV=2	421	433	1	1950.81	0.000261607	0.134102	14	24	0.583333	618377	0.0863482	14.0863	TRUE	FALSE	5271	0	0
\20140515_QE6_UPLC5_SCL_SA_Hela_PAR_PD_Rep1.mzML	9951	controllerType=0 controllerNumber=1 scan=12497	20140515_QE6_UPLC5_SCL_SA_Hela_PAR_PD_Rep1.12497.12497.3 File:"20140515_QE6_UPLC5_SCL_SA_Hela_PAR_PD_Rep1.raw", NativeID:"controllerType=0 controllerNumber=1 scan=12497"	57.1448	665.26	1747918	3	1992.76	68	3.30614e+06	K.GRNTSSAVEMPFR(ADP ribosylation of C-term).N	GRNTSSAVEMPFR	sp|Q5TKA1|LIN9_HUMAN Protein lin-9 homolog OS=Homo sapiens GN=LIN9 PE=1 SV=1	44	56	1	1991.76	0.998374	501.252	14	24	0.583333	284272	0.0859831	14.086	TRUE	FALSE	5272	0	0
\20140515_QE6_UPLC5_SCL_SA_Hela_PAR_PD_Rep2.mzML	1935	controllerType=0 controllerNumber=1 scan=3701	20140515_QE6_UPLC5_SCL_SA_Hela_PAR_PD_Rep2.3701.3701.2 File:"20140515_QE6_UPLC5_SCL_SA_Hela_PAR_PD_Rep2.raw", NativeID:"controllerType=0 controllerNumber=1 scan=3701"	16.7229	763.296	1.64785e+06	2	1524.58	53	1.56455e+06	K.SGAQQGLAPR(ADP ribosylation of C-term).S	SGAQQGLAPR	sp|Q6ZUT6|CO052_HUMAN Uncharacterized protein C15orf52 OS=Homo sapiens GN=C15orf52 PE=1 SV=1	495	504	0	1524.58	0.000925975	0.607366	14	18	0.777778	121484	0.0776478	14.0776	TRUE	FALSE	5273	0	0
[truncated: 1,135 more rows]

## Sheet: nonADPr (FDR1 %)
Table S4
[truncated: 16,983 more rows]
